# Supplementary material for: Transcriptome analysis reveals the potential roles of long non-coding RNAs in feed efficiency of chicken
Source: Sci Rep. 2022 Feb 15;12:2558. doi: 10.1038/s41598-022-06528-6 (PMC8847365; doi:10.1038/s41598-022-06528-6)
Supplement: Supplementary file 1 — Supplementary Information 1. [file 41598_2022_6528_MOESM1_ESM.xlsx]

## Sheet: Primers
Supplementary File S1. Primer sets used for RT-PCR.
Gene name	Forward	Reverse	TM (Forward_Reverse)	%GC(Forward_Reverse)	Product size
Known lincRNA.3640	GACTTCTGCCTTGACAAGCC	GACGTGGTCCTTCTGTGAGG	53.8-55.9	55-60	117
Known lincRNA.1424	GTGTTCTGTCACGAGGAAGC	AACTGTACCTGGTGAGCATCC	53.8-54.4	55-52	87
Known lincRNA.14534	TGAGTGTGTGCTGAGATCCG	TGTGTGCTGAAACCCTGAGG	53.8-53.8	55-55	127
Novel lincRNA.2518	GTTTCACAATGAAGACAAACG	AGAGCCTATTATGTCTTTGCC	48.5-50.5	40.9-50.5	107
Novel lincRNA.1780	GATGGATTGCTGTGGTGTGG	TCCCTGAGCAAGATGTGACG	53.8-53.8	55-55	95
Novel lincRNA.8365	GTGAGGAGAGAGCAGCATCG	CCCGCACCAGACTATATTTGC	55.9-54.4	60-60	113
Novel lincRNA.12629	GCCTCTTGTGCTCCTCAAGG	CTCAGCCATGTCAGGTAGCC	55.9-55.9	60-60	80
GAPDH	AATGAGAGGTTCAGGTGCCC	ACCAGACAGCACTGTGTTGG	53.8-53.8	55-55	155
ACTB	ACACACGGACACTTCAAGGG	ACACACGGACACTTCAAGGG	53.8-53.8	55-55	125
