# Supplementary material for: Transcriptome analysis reveals the potential roles of long non-coding RNAs in feed efficiency of chicken
Source: Sci Rep. 2022 Feb 15;12:2558. doi: 10.1038/s41598-022-06528-6 (PMC8847365; doi:10.1038/s41598-022-06528-6)
Supplement: Supplementary file 2 — Supplementary Information 2. [file 41598_2022_6528_MOESM2_ESM.xlsx]

## Sheet: Known lincRNA vs Cow
Supplementary File S 2. Results of blast Novel and Known lncRNAs against different species
Known lincRNA	Bovine lncRNA	Percentage of identical matches	Alignment length	E-value	Bit score
lincRNA.3057.1	NONBTAT009016.2	84.436	257	3.54e-62	241
lincRNA.9559.1	NONBTAT002971.2	88.406	207	1.43e-62	241
lincRNA.9559.2	NONHSAT143944.2	88.325	197	1e-58	228

## Sheet: Known lincRNA vs Human
Supplementary File S 2. Results of blast Novel and Known lncRNAs against different species
Known lincRNA	Human lincRNA	Percentage of identical matches	Alignment length	E-value	Bit score
lincRNA.3057.1	NONHSAT143944.2	83.83	235	1.48e-52	213
lincRNA.4144.1	NONHSAT140811.2	82.342	555	1.41e-122	444
lincRNA.3914.1	NONHSAT237838.1	98.649	74	5.24e-29	132
lincRNA.12432.1	NONHSAT017533.2	85.047	107	1.9e-19	100

## Sheet: Known lincRNA vs Mouse
Supplementary File S 2. Results of blast Novel and Known lncRNAs against different species
Known lincRNA	Mouse lincRNA	Percentage of identical matches	Alignment length	E-value	Bit score
lincRNA.2629.1	NONMMUT127347.1	87.681	138	7.14e-38	159
lincRNA.3057.1	NONMMUT067369.2	83.028	218	1e-47	196
lincRNA.4144.1	NONMMUT063369.2	77.425	567	1.31e-76	291
lincRNA.7703.1	NONMMUT050754.2	90.506	316	1.98e-112	409
lincRNA.70.1	NONMMUT134419.1	100	28	7.73e-06	52.8

## Sheet: Known ilncRNA vs Cow
Supplementary File S 2. Results of blast Novel and Known lncRNAs against different species
Known lincRNA	Mouse lincRNA	Percentage of identical matches	Alignment length	E-value	Bit score
ilncRNA.11474.1	NONBTAT008408.2	88.255	298	2.6e-95	350

## Sheet: Known ilncRNA vs Mouse
Supplementary File S 2. Results of blast Novel and Known lncRNAs against different species
Known lincRNA	Mouse lincRNA	Percentage of identical matches	Alignment length	E-value	Bit score
ilncRNA.7424.4	NONMMUT110060.1	82.918	281	8.89e-64	248
ilncRNA.11474.1	NONMMUT066252.2	87.156	218	2.1e-61	241

## Sheet: Novel lincRNA vs Cow
Supplementary File S 2. Results of blast Novel and Known lncRNAs against different species
Novel lincRNA	Novel lincRNA	Cow lincRNA	Percentage of identical matches	Alignment length	E-value	Bit score
lincRNA.131.1	NONBTAT019440.2	77.904	353	63	4.28e-53	206
lincRNA.1549.1	NONBTAT027021.2	90.338	414	27	1.4e-150	531
lincRNA.2459.1	NONBTAT002276.2	92.213	809	39	0	1123
lincRNA.2521.1	NONBTAT002354.2	82.692	416	49	1.91e-95	348
lincRNA.16151.1	NONBTAT024952.2	73.181	481	84	2.54e-30	132
lincRNA.2639.1	NONBTAT012792.2	92.063	63	2	8.21e-17	86.1

## Sheet: Novel lincRNA vs Human
Supplementary File S 2. Results of blast Novel and Known lncRNAs against different species
Novel lincRNA	Human lincRNA	Percentage of identical matches	Alignment length	E-value	Bit score
lincRNA.1549.1	NONHSAT258540.1	92.105	418	1.21e-162	575
lincRNA.2459.1	NONHSAT044219.2	89.663	919	0	1133
lincRNA.2459.1	NONHSAT044219.2	82.653	588	2.25e-137	494
lincRNA.2459.1	NONHSAT044219.2	89.163	203	6.97e-63	246
lincRNA.2521.1	NONHSAT044002.2	82.87	432	2.79e-100	368
lincRNA.3174.1	NONHSAT223954.1	84.058	138	9.54e-27	122
lincRNA.4659.1	NONHSAT192023.1	87.05	139	2.57e-37	158
lincRNA.5937.1	NONHSAT089075.2	86.415	265	8.32e-74	281
lincRNA.7112.1	NONHSAT127720.2	80.153	262	1.86e-46	191
lincRNA.11804.1	NONHSAT097459.2	95.556	90	4.86e-32	143
lincRNA.12688.1	NONHSAT037576.2	88	150	5.52e-41	172
lincRNA.12776.1	NONHSAT168277.1	94.425	287	1.66e-122	440
lincRNA.13914.1	NONHSAT076575.2	97.074	376	1.16e-178	630
lincRNA.2639.1	NONHSAT050207.2	96.875	288	1.7e-134	481

## Sheet: Novel lincRNA Mouse
Supplementary File S 2. Results of blast Novel and Known lncRNAs against different species
Novel lincRNA	Cow lincRNA	Percentage of identical matches	Alignment length	E-value	Bit score
lincRNA.2186.1	NONMMUT068186.2	77.256	277	2.98e-33	145
lincRNA.2459.1	NONMMUT069826.2	89.527	296	7.42e-101	372
lincRNA.2521.1	NONMMUT153362.1	78.099	242	1.6e-31	139
lincRNA.3174.1	NONMMUT131612.1	88.095	126	4.93e-33	143
lincRNA.4659.1	NONMMUT099486.1	87.5	144	1.03e-39	165
lincRNA.7123.1	NONMMUT046144.2	89.912	228	5.81e-78	294
lincRNA.11804.1	NONMMUT135514.1	100	31	1.22e-06	58.4
lincRNA.13914.1	NONMMUT001261.2	96.206	369	2.21e-169	599
lincRNA.2639.1	NONMMUT062085.2	96.564	291	1.14e-134	481

## Sheet: Novel ilncRNA vs Cow
Supplementary File S 2. Results of blast Novel and Known lncRNAs against different species
Novel ilncRNA	Cow ilncRNA	Percentage of identical matches	Alignment length	E-value	Bit score
ilncRNA.6173.5	NONBTAT019361.2	79.375	480	4.77e-84	311
ilncRNA.13557.1	NONBTAT016062.2	88.095	294	9.71e-93	340

## Sheet: Novel ilncRNA vs Mouse
Supplementary File S 2. Results of blast Novel and Known lncRNAs against different species
Novel ilncRNA	Mouse ilncRNA	Percentage of identical matches	Alignment length	E-value	Bit score
ilncRNA.1419.1	NONMMUT027849.2	89.744	78	1.22e-19	99
ilncRNA.13557.1	NONMMUT034732.2	86.612	605	1.84e-179	632
ilncRNA.13557.1	NONMMUT034732.2	83.591	518	1.98e-129	466
