# Supplementary material for: Transcriptome analysis reveals the potential roles of long non-coding RNAs in feed efficiency of chicken
Source: Sci Rep. 2022 Feb 15;12:2558. doi: 10.1038/s41598-022-06528-6 (PMC8847365; doi:10.1038/s41598-022-06528-6)
Supplement: Supplementary file 3 — Supplementary Information 3. [file 41598_2022_6528_MOESM3_ESM.xlsx]

## Sheet: Known lincRNA vs Cow
Supplementary File S3. Results of synteny analysis of novel and known lincRNAs against different species
Left-Right_Genes	Known_lincRNA	Query_lincRNA
ADCY5-HACD2	lincRNA.14144	NONBTAG000459.2
ANKRD17-ALB	lincRNA.11738	NONBTAG015074.2
ATXN7L1-CDHR3	lincRNA.182	NONBTAG013016.2
BEND6-DST	lincRNA.10586	NONBTAG009428.2
CBLN2-SOCS6	lincRNA.6792	NONBTAG009870.2
CDH10-CDH12	lincRNA.6648	NONBTAG008453.2
CDH18-MYO10	lincRNA.6650	NONBTAG008464.2
CLASP1-NIFK	lincRNA.14127	NONBTAG007571.2
COL11A1-OLFM3	lincRNA.14460	NONBTAG012102.2
COL6A2-FTCD	lincRNA.13827	NONBTAG001116.2
CRCP-TPST1	lincRNA.5570	NONBTAG010389.2
CRYBA4-MN1	lincRNA.4533	NONBTAG006079.2
CYB5A-TIMM21	lincRNA.6790	NONBTAG020523.1
CYP7A1-SDCBP	lincRNA.6981	NONBTAG004229.2
DHX35-MAFB	lincRNA.7419	NONBTAG004002.2
DUSP6-POC1B	lincRNA.435	NONBTAG013745.2
EMC7-CHRM5	lincRNA.12742	NONBTAG001417.2
EMX2-RAB11FIP2	lincRNA.13671	NONBTAG010774.2
FBXO11-FOXN2	lincRNA.9654	NONBTAG002351.2
FNBP1-GPR107	lincRNA.4946	NONBTAG002813.2
GAN-CMIP	lincRNA.3057	NONBTAG006178.2
GNAI1-PHTF2	lincRNA.140	NONBTAG012947.2
GOLM1-ISCA1	lincRNA.15891	NONBTAG016492.2
GRPR-AP1S2	lincRNA.1560	NONBTAG017992.2
HMGB1-KATNAL1	lincRNA.2032	NONBTAG018751.1
INTS4-AAMDC	lincRNA.2237	NONBTAG011577.2
LANCL3-PRRG1	lincRNA.1504	NONBTAG017881.2
LRRC8D-LRRC8C	lincRNA.14534	NONBTAG012213.2
MAPK13-BRPF3	lincRNA.8601	NONBTAG020402.1
MED13L-TBX3	lincRNA.4702	NONBTAG006029.2
MGAT5B-MFSD11	lincRNA.5176	NONBTAG006984.2
MKL2-PARN	lincRNA.3914	NONBTAG010283.2
MRPL42-SOCS2	lincRNA.454	NONBTAG013767.2
NAMPT-PIK3CG	lincRNA.191	NONBTAG013021.2
NEK2-SLC30A1	lincRNA.9861	NONBTAG019292.1
NOX4-TYR	lincRNA.2198	NONBTAG020913.1
PCDH17-OLFM4	lincRNA.1893	NONBTAG018695.1
PCMTD1-ST18	lincRNA.6947	NONBTAG004184.2
PDIA5-SEC22A	lincRNA.14140	NONBTAG000456.2
RD3-TRAF5	lincRNA.9866	NONBTAG005638.2
RPP25-COX5A	lincRNA.2376	NONBTAG008680.2
RUNX2-CLIC5	lincRNA.10837	NONBTAG009535.2
SCFD1-COCH	lincRNA.12771	NONBTAG008712.2
SCRG1-HAND2	lincRNA.11615	NONBTAG015982.2
SEC22C-NKTR	lincRNA.5853	NONBTAG009027.2
SH3BGR-B3GALT5	lincRNA.1424	NONBTAG001086.2
SNAP47-JMJD4	lincRNA.5873	NONBTAG015252.2
SORCS2-AFAP1	lincRNA.12040	NONBTAG015228.2
ST7-CAPZA2	lincRNA.273	NONBTAG013061.2
STK38-SRSF3	lincRNA.8725	NONBTAG009474.2
SYPL1-NAMPT	lincRNA.184	NONBTAG013019.2
TET1-CCAR1	lincRNA.13313	NONBTAG020838.1
TGS1-LYN	lincRNA.6961	NONBTAG004213.2
TPCN2-CCND1	lincRNA.12497	NONBTAG011738.2
TPK1-CUL1	lincRNA.6444	NONBTAG013564.2
TRAF3IP2-REV3L	lincRNA.10425	NONBTAG016914.2
TULP4-TMEM181	lincRNA.10255	NONBTAG017372.2
UPF1-COMP	lincRNA.9449	NONBTAG015259.2
XYLT1-RPS15A	lincRNA.4144	NONBTAG010302.2
ZBTB10-ZNF704	lincRNA.7077	NONBTAT006285.2
ZDHHC14-SNX9	lincRNA.10254	NONBTAG017365.2
ZEB1-ZNF438	lincRNA.6001	NONBTAG003768.2

## Sheet: Known lincRNA vs Human
Supplementary File S3. Results of synteny analysis of novel and known lincRNAs against different species
Left-Right_Genes	Known_lincRNA	Query_lincRNA
ADCY5-HACD2	lincRNA.14144	NONHSAG084916.1
ADRA2A-GPAM	lincRNA.13628	NONHSAG060820.1
ANKRD17-ALB	lincRNA.11738	NONHSAG038162.2
ANKRD9-RCOR1	lincRNA.13009	NONHSAG070096.1
ANO6-ARID2	lincRNA.313	NONHSAG064703.1
ATXN7L1-CDHR3	lincRNA.182	NONHSAG096558.1
BTF3L4-ZFYVE9	lincRNA.14685	NONHSAG056448.1
CD83-JARID2	lincRNA.6534	NONHSAG113145.1
CLASP1-NIFK	lincRNA.14127	NONHSAG077703.1
COA1-BLVRA	lincRNA.6435	NONHSAG047454.3
COL22A1-KCNK9	lincRNA.7295	NONHSAT256349.1
COL6A2-FTCD	lincRNA.13827	NONHSAG083228.1
CRCP-TPST1	lincRNA.5570	NONHSAT121142.2
CRYBA4-MN1	lincRNA.4533	NONHSAT245097.1
CWC27-ADAMTS6	lincRNA.15693	NONHSAG090225.1
CYP7A1-SDCBP	lincRNA.6981	NONHSAG050308.2
DHX35-MAFB	lincRNA.7419	NONHSAG081509.1
DUSP6-POC1B	lincRNA.435	NONHSAT162534.1
ECHDC3-PROSER2	lincRNA.94	NONHSAT156704.1
EDA2R-AR	lincRNA.11012	NONHSAG104246.1
EMC2-TMEM74	lincRNA.7195	NONHSAG051038.2
EMX2-RAB11FIP2	lincRNA.13671	NONHSAG061574.1
EPN2-B9D1	lincRNA.4059	NONHSAG021098.3
FAM19A5-BRD1	lincRNA.222	NONHSAG034202.2
FAM212B-DDX20	lincRNA.8799	NONHSAG002417.2
FAM84A-NBAS	lincRNA.10668	NONHSAG027054.2
FBXO11-FOXN2	lincRNA.9654	NONHSAG078670.1
FHL2-NCK2	lincRNA.1699	NONHSAG078934.1
FIBIN-BBOX1	lincRNA.12284	NONHSAG063892.2
FNBP1-GPR107	lincRNA.4946	NONHSAG114918.1
FOXK1-AP5Z1	lincRNA.4003	NONHSAG113700.1
GADD45G-DIRAS2	lincRNA.15930	NONHSAT132973.2
GAN-CMIP	lincRNA.3057	NONHSAG020099.2
GLDC-KDM4C	lincRNA.15811	NONHSAG051739.2
GLI3-C7orf25	lincRNA.6432	NONHSAG047437.2
GNG11-BET1	lincRNA.6113	NONHSAT213718.1
HMGB2-SAP30	lincRNA.11614	NONHSAT199399.1
HNMT-SPOPL	lincRNA.14207	NONHSAG079097.1
IL6ST-ANKRD55	lincRNA.15661	NONHSAG040408.2
KHDRBS3-FAM135B	lincRNA.7285	NONHSAG051365.2
LRCH3-IQCG	lincRNA.15089	NONHSAG037170.2
LRRC7-LRRC40	lincRNA.14801	NONHSAG001783.2
MAL2-NOV	lincRNA.7220	NONHSAG051117.2
MAPK13-BRPF3	lincRNA.8601	NONHSAT252243.1
MGAT4C-C12orf50	lincRNA.418	NONHSAG011840.2
MIB1-GATA6	lincRNA.6879	NONHSAG023501.2
MKL2-PARN	lincRNA.3914	NONHSAG018664.2
MRM1-LHX1	lincRNA.5730	NONHSAT175140.1
MRPL42-SOCS2	lincRNA.454	NONHSAG064940.1
MRPS6-KCNE2	lincRNA.1392	NONHSAT190913.1
MSL2-PCCB	lincRNA.14832	NONHSAG036166.2
MYCN-FAM49A	lincRNA.10673	NONHSAG078488.1
MYL2-CUX2	lincRNA.4479	NONHSAG012293.2
MYL3-PTH1R	lincRNA.5884	NONHSAT195714.1
MYO1F-ADAMTS10	lincRNA.9300	NONHSAG075966.1
NDRG1-ST3GAL1	lincRNA.7279	NONHSAG114418.1
NEXMIF-ABCB7	lincRNA.11254	NONHSAG054811.2
PCMTD1-ST18	lincRNA.6947	NONHSAT126538.2
PGM1-ROR1	lincRNA.14775	NONHSAG056512.1
PLEKHA7-RPS13	lincRNA.12386	NONHSAG007753.2
R3HDM1-UBXN4	lincRNA.14197	NONHSAG077778.1
RIMKLB-A2ML1	lincRNA.1007	NONHSAT026361.2
RTF1-ITPKA	lincRNA.12629	NONHSAG108012.1
RUNX2-CLIC5	lincRNA.10837	NONHSAG043864.2
SCFD1-COCH	lincRNA.12771	NONHSAG014621.2
SCRG1-HAND2	lincRNA.11615	NONHSAG112201.1
SEC22C-NKTR	lincRNA.5853	NONHSAG084594.1
SETD2-KIF9	lincRNA.5892	NONHSAG085490.1
SH3BGR-B3GALT5	lincRNA.1424	NONHSAG032875.2
SLC38A4-AMIGO2	lincRNA.330	NONHSAT027892.2
SLC5A7-SULT1C3	lincRNA.1705	NONHSAG028867.2
SLC6A12-SLC6A13	lincRNA.806	NONHSAT025310.2
SORCS2-AFAP1	lincRNA.12040	NONHSAG037417.2
SPTY2D1-TMEM86A	lincRNA.12411	NONHSAT229684.1
STK38-SRSF3	lincRNA.8725	NONHSAG093171.1
STXBP4-HLF	lincRNA.5237	NONHSAG022253.2
SUGCT-INHBA	lincRNA.6424	NONHSAG047422.2
SYPL1-NAMPT	lincRNA.184	NONHSAG048494.2
TDRD15-KLHL29	lincRNA.10701	NONHSAG077184.1
TET1-CCAR1	lincRNA.13313	NONHSAG006084.2
TGS1-LYN	lincRNA.6961	NONHSAG114075.1
TMLHE-SPRY3	lincRNA.11219	NONHSAG055631.2
TOP2B-NGLY1	lincRNA.6239	NONHSAG085404.1
TULP4-TMEM181	lincRNA.10255	NONHSAG045255.2
WIPI2-SLC29A4	lincRNA.4006	NONHSAG046844.2
ZBTB10-ZNF704	lincRNA.7077	NONHSAG114098.1
ZBTB47-KLHL40	lincRNA.5867	NONHSAT246441.1
ZC4H2-ZC3H12B	lincRNA.11000	NONHSAG054645.2
ZDHHC14-SNX9	lincRNA.10254	NONHSAG045243.2

## Sheet: Novel lincRNA vs Cow
Supplementary File S3. Results of synteny analysis of novel and known lincRNAs against different species
Left-Right_Genes	Novel_lincRNA	Query_lincRNA
AKAP6-NPAS3	lincRNA.12776	NONBTAG008722.2
ANKRD50-SPRY1	lincRNA.11750	NONBTAG005875.2
AP1G1-PHLPP2	lincRNA.3174	NONBTAG006349.2
ARHGAP26-NR3C1	lincRNA.3866	NONBTAG015573.2
ATRNL1-GFRA1	lincRNA.13662	NONBTAG010765.2
ATXN7L1-CDHR3	lincRNA.178	NONBTAG013016.2
BBX-CD47	lincRNA.1225	NONBTAG000296.2
BPGM-CALD1	lincRNA.838	NONBTAG013464.2
CACNG3-RBBP6	lincRNA.4104	NONBTAG010342.2
CCDC112-FEM1C	lincRNA.16280	NONBTAG001219.2
CCNY-CREM	lincRNA.5988	NONBTAG003581.2
CDAN1-TTBK2	lincRNA.12659	NONBTAG001490.2
CDH18-MYO10	lincRNA.6649	NONBTAG008464.2
CENPW-TRMT11	lincRNA.10360	NONBTAG022277.1
CHAF1B-CLDN14	lincRNA.1401	NONBTAG001133.2
CHKA-KMT5B	lincRNA.12472	NONBTAG011731.2
COL25A1-ETNPPL	lincRNA.11551	NONBTAG014560.2
CPSF2-SLC24A4	lincRNA.12921	NONBTAG020219.1
CTSC-RAB38	lincRNA.2201	NONBTAG011522.2
DGKB-AGMO	lincRNA.6151	NONBTAG012825.2
DHX35-MAFB	lincRNA.7416	NONBTAG004002.2
DIRC2-SEMA5B	lincRNA.14133	NONBTAG000452.2
DNAJC15-ENOX1	lincRNA.1911	NONBTAG002906.2
EMC7-CHRM5	lincRNA.12741	NONBTAG001417.2
ERCC4-MKL2	lincRNA.3907	NONBTAG010281.2
ETNPPL-OSTC	lincRNA.11555	NONBTAG021686.1
EZH2-PDIA4	lincRNA.6458	NONBTAG013580.2
FBXL7-ANKH	lincRNA.6663	NONBTAG008478.2
FIGNL2-SCN8A	lincRNA.10896	NONBTAG013823.2
FLRT2-GALC	lincRNA.12889	NONBTAG002049.2
FOXP2-PPP1R3A	lincRNA.289	NONBTAG013081.2
FRK-HS3ST5	lincRNA.10406	NONBTAG016888.2
GALNT15-DPH3	lincRNA.6215	NONBTAG001161.2
GPR107-NCS1	lincRNA.4975	NONBTAG002816.2
GTF3C4-AK8	lincRNA.4988	NONBTAG002834.2
HAAO-ZFP36L2	lincRNA.9889	NONBTAG002314.2
HAND2-FBXO8	lincRNA.11618	NONBTAG015985.2
HEY2-HDDC2	lincRNA.10367	NONBTAG016810.2
HMGCLL1-GFRAL	lincRNA.10588	NONBTAG009441.2
HTR2A-SUCLA2	lincRNA.1942	NONBTAG002953.2
IL7-STMN2	lincRNA.7059	NONBTAG004366.2
IPO8-TMTC1	lincRNA.798	NONBTAG014183.2
JCAD-MTPAP	lincRNA.6007	NONBTAG003782.2
KBTBD2-AVL9	lincRNA.6385	NONBTAG021331.1
KIAA0408-ECHDC1	lincRNA.10349	NONBTAG016800.2
LGR5-ZFC3H1	lincRNA.383	NONBTAG013633.2
LIPC-AQP9	lincRNA.2487	NONBTAG001643.2
LY96-JPH1	lincRNA.7046	NONBTAG004347.2
MAP3K7-BACH2	lincRNA.10489	NONBTAG017071.2
MED13L-TBX3	lincRNA.4705	NONBTAG006029.2
MYCT1-VIP	lincRNA.10224	NONBTAG017333.2
NARS2-USP35	lincRNA.2226	NONBTAG011570.2
NDUFA12-NR2C1	lincRNA.464	NONBTAT020645.2
NXPE3-NFKBIZ	lincRNA.1217	NONBTAG000285.2
PCDH17-OLFM4	lincRNA.1892	NONBTAG018695.1
PCYT1B-PDK3	lincRNA.1515	NONBTAG017936.2
PDE1A-PPP1R1C	lincRNA.13949	NONBTAG007099.2
PDS5B-N4BP2L1	lincRNA.2016	NONBTAG003081.2
PHLDA1-NAP1L1	lincRNA.402	NONBTAG021447.1
PLB1-FOSL2	lincRNA.9932	NONBTAG002625.2
PRKAR2B-HBP1	lincRNA.187	NONBTAG021312.1
RAB20-NAXD	lincRNA.1748	NONBTAG003424.2
RAI2-NHS	lincRNA.1549	NONBTAG017979.2
RAP2B-P2RY1	lincRNA.15254	NONBTAG000911.2
RASEF-FRMD3	lincRNA.15877	NONBTAG016461.2
RIC3-TUB	lincRNA.12365	NONBTAG004925.2
RORA-ICE2	lincRNA.2459	NONBTAG001596.2
RSF1-CLNS1A	lincRNA.2241	NONBTAG011578.2
SCG2-AP1S3	lincRNA.14987	NONBTAG007866.2
SEMA3A-SEMA3E	lincRNA.131	NONBTAG012920.2
SEMA6A-COMMD10	lincRNA.16204	NONBTAG015432.2
SLC30A1-RD3	lincRNA.9860	NONBTAG005636.2
SLC36A4-FAT3	lincRNA.2178	NONBTAT017324.2
SMS-MBTPS2	lincRNA.1531	NONBTAT026979.2
SP3-CDCA7	lincRNA.13990	NONBTAG007194.2
SRBD1-PRKCE	lincRNA.9910	NONBTAG002334.2
ST18-RB1CC1	lincRNA.6948	NONBTAG004191.2
STK17B-HECW2	lincRNA.13844	NONBTAT029166.1
SYNE3-GLRX5	lincRNA.12961	NONBTAT029411.1
TBC1D32-MAN1A1	lincRNA.10381	NONBTAG016847.2
TBC1D5-SATB1	lincRNA.6222	NONBTAG001166.2
TET2-TACR3	lincRNA.11582	NONBTAG014594.2
TEX9-RFX7	lincRNA.2497	NONBTAG018398.1
TMEM268-TNFSF15	lincRNA.4887	NONBTAT024990.2
TPH2-TRHDE	lincRNA.397	NONBTAG013645.2
TRIO-DNAH5	lincRNA.6682	NONBTAG008487.2
TRUB1-ATRNL1	lincRNA.13654	NONBTAG010764.2
TTC7B-RPS6KA5	lincRNA.12911	NONBTAG002076.2
USPL1-HMGB1	lincRNA.2029	NONBTAG018749.1
VTI1A-TCF7L2	lincRNA.13635	NONBTAG010727.2
YTHDF3-BHLHE22	lincRNA.6994	NONBTAG004260.2
ZC2HC1A-IL7	lincRNA.7063	NONBTAG019061.1
ZDHHC14-SNX9	lincRNA.10246	NONBTAG017365.2
ZMYND8-NCOA3	lincRNA.7468	NONBTAG004032.2
ZNF236-ZNF516	lincRNA.6776	NONBTAG009846.2
ZNF711-APOOL	lincRNA.11181	NONBTAG017722.2

## Sheet: Novel lincRNA vs Human
Supplementary File S3. Results of synteny analysis of novel and known lincRNAs against different species
Left-Right_Genes	Novel_lincRNA	Query_lincRNA
ADRA2A-GPAM	lincRNA.13629	NONHSAG060820.1
AKAP6-NPAS3	lincRNA.12776	NONHSAT036304.2
ANO6-ARID2	lincRNA.314	NONHSAG064703.1
ARHGAP26-NR3C1	lincRNA.3866	NONHSAG091285.1
ATP6V1C1-BAALC	lincRNA.7169	NONHSAT216208.1
ATRNL1-GFRA1	lincRNA.13662	NONHSAG006934.2
ATXN7L1-CDHR3	lincRNA.178	NONHSAG096558.1
BBX-CD47	lincRNA.1225	NONHSAG084852.1
BMPR1B-UNC5C	lincRNA.11804	NONHSAG088435.1
BPGM-CALD1	lincRNA.838	NONHSAG048861.2
CACNG3-RBBP6	lincRNA.4104	NONHSAG071558.1
CCDC112-FEM1C	lincRNA.16280	NONHSAG041285.2
CCDC91-FAR2	lincRNA.951	NONHSAT231966.1
CD83-JARID2	lincRNA.6533	NONHSAG113145.1
CD8A-CD8B	lincRNA.12140	NONHSAT240800.1
CDAN1-TTBK2	lincRNA.12659	NONHSAG070279.1
CDK13-MPLKIP	lincRNA.6420	NONHSAG047417.2
CHAF1B-CLDN14	lincRNA.1401	NONHSAG032779.2
CHKA-KMT5B	lincRNA.12472	NONHSAG008843.2
CLSTN2-TRIM42	lincRNA.14977	NONHSAG085796.1
CPSF2-SLC24A4	lincRNA.12921	NONHSAG015743.2
DCAF13-RIMS2	lincRNA.7179	NONHSAT128184.2
DGKB-AGMO	lincRNA.6151	NONHSAG096150.1
DHX35-MAFB	lincRNA.7416	NONHSAG081509.1
DIRC2-SEMA5B	lincRNA.14133	NONHSAG084913.1
DMRT2-SMARCA2	lincRNA.15779	NONHSAG051626.2
DNAJC15-ENOX1	lincRNA.1911	NONHSAG013357.2
EHHADH-MAP3K13	lincRNA.14896	NONHSAG036878.2
EPN2-B9D1	lincRNA.4058	NONHSAG021098.3
ERCC4-MKL2	lincRNA.3907	NONHSAG018658.2
EZH2-PDIA4	lincRNA.6458	NONHSAG096753.1
FAM160A1-GATB	lincRNA.11486	NONHSAG088594.1
FAM19A5-BRD1	lincRNA.224	NONHSAG034202.2
FBLN5-TRIP11	lincRNA.12917	NONHSAG068954.1
FLRT2-GALC	lincRNA.12889	NONHSAG069947.2
FOS-JDP2	lincRNA.12840	NONHSAG015491.2
GALNT15-DPH3	lincRNA.6215	NONHSAG034545.2
GAREM1-KLHL14	lincRNA.6920	NONHSAG023655.2
GDAP1-PI15	lincRNA.7049	NONHSAT127287.2
GDF6-UQCRB	lincRNA.7123	NONHSAG114345.1
GLDC-KDM4C	lincRNA.15805	NONHSAG051739.2
GLIS1-NDC1	lincRNA.14711	NONHSAG104921.1
GPR107-NCS1	lincRNA.4975	NONHSAG053607.2
GRHL2-NCALD	lincRNA.7159	NONHSAG114125.1
GSDME-OSBPL3	lincRNA.6183	NONHSAG096205.1
GTF3C4-AK8	lincRNA.4988	NONHSAG101757.1
H6PD-SPSB1	lincRNA.7806	NONHSAG104790.1
HAAO-ZFP36L2	lincRNA.9889	NONHSAG027587.3
HAND2-FBXO8	lincRNA.11618	NONHSAG039362.3
HNMT-SPOPL	lincRNA.14208	NONHSAG079097.1
HOMER2-FAM103A1	lincRNA.2578	NONHSAG108103.1
HTR2A-SUCLA2	lincRNA.1942	NONHSAG067008.1
IL7-STMN2	lincRNA.7059	NONHSAG050572.2
INHBA-GLI3	lincRNA.6414	NONHSAG096303.1
IRS1-RHBDD1	lincRNA.15003	NONHSAG110455.1
JCAD-MTPAP	lincRNA.6007	NONHSAG061191.1
KCNRG-DLEU7	lincRNA.1964	NONHSAT033787.2
LGMN-GOLGA5	lincRNA.12933	NONHSAG069989.1
LGR5-ZFC3H1	lincRNA.383	NONHSAG064858.1
LRRC6-TMEM71	lincRNA.7273	NONHSAG099764.1
LY96-JPH1	lincRNA.7046	NONHSAG098910.1
MCTP2-NR2F2	lincRNA.2639	NONHSAG017974.2
MDH1-UGP2	lincRNA.9661	NONHSAG027933.2
MGAT4C-C12orf50	lincRNA.417	NONHSAG011840.2
MGST1-LMO3	lincRNA.858	NONHSAG010597.2
MIB1-GATA6	lincRNA.6884	NONHSAG023501.2
MICALL2-INTS1	lincRNA.3973	NONHSAT118723.2
MRM1-LHX1	lincRNA.5731	NONHSAT175140.1
MRPL37-SSBP3	lincRNA.14723	NONHSAG057790.1
MYCT1-VIP	lincRNA.10224	NONHSAG093736.1
MYT1L-EIPR1	lincRNA.10626	NONHSAG109695.1
NDUFA12-NR2C1	lincRNA.464	NONHSAG011957.2
NXPE3-NFKBIZ	lincRNA.1217	NONHSAG035620.2
PHLDA1-NAP1L1	lincRNA.402	NONHSAT029552.2
PI15-CRISPLD1	lincRNA.7050	NONHSAG098914.1
PIK3R1-SLC30A5	lincRNA.15705	NONHSAG040570.2
PLEKHH1-PIGH	lincRNA.12724	NONHSAG107512.1
PODN-SLC1A7	lincRNA.14701	NONHSAG001491.2
PPP1R14C-IYD	lincRNA.10211	NONHSAG094577.1
PRKAR2B-HBP1	lincRNA.187	NONHSAT254407.1
PRLR-SPEF2	lincRNA.15581	NONHSAG040175.2
PTDSS1-SDC2	lincRNA.7125	NONHSAG098983.1
RAB20-NAXD	lincRNA.1748	NONHSAT232950.1
RASEF-FRMD3	lincRNA.15877	NONHSAG052676.2
RDH10-STAU2	lincRNA.7033	NONHSAT127240.2
RFX3-GLIS3	lincRNA.15788	NONHSAG051659.2
RIPK4-PRDM15	lincRNA.1433	NONHSAG032917.2
RTF1-ITPKA	lincRNA.12629	NONHSAG108012.1
SATB1-KCNH8	lincRNA.6223	NONHSAG085378.1
SCG2-AP1S3	lincRNA.14987	NONHSAG081061.1
SCP2-PODN	lincRNA.14699	NONHSAG001490.2
SECISBP2-SEMA4D	lincRNA.15937	NONHSAG114589.1
SETD4-DOPEY2	lincRNA.1407	NONHSAG032772.3
SLC16A7-FAM19A2	lincRNA.331	NONHSAG011484.2
SRBD1-PRKCE	lincRNA.9910	NONHSAG109770.1
STAC-DCLK3	lincRNA.6349	NONHSAG111216.1
STARD8-EFNB1	lincRNA.11023	NONHSAG103793.1
STK17B-HECW2	lincRNA.13844	NONHSAG079321.1
STXBP4-HLF	lincRNA.5240	NONHSAG022253.2
SUGCT-INHBA	lincRNA.6412	NONHSAG047422.2
SYNE3-GLRX5	lincRNA.12961	NONHSAG015795.2
SYT6-TRIM33	lincRNA.8810	NONHSAG104997.1
TAL2-TMEM38B	lincRNA.16047	NONHSAT219950.1
TBC1D5-SATB1	lincRNA.6222	NONHSAG085375.1
TMEM128-LYAR	lincRNA.12023	NONHSAG088143.1
TMEM45A-ADGRG7	lincRNA.1198	NONHSAT194227.1
TPH2-TRHDE	lincRNA.397	NONHSAG064861.1
TRAF1-C5	lincRNA.5050	NONHSAG102271.1
TRUB1-ATRNL1	lincRNA.13654	NONHSAG060855.1
TTC7B-RPS6KA5	lincRNA.12911	NONHSAT169619.1
UMAD1-GLCCI1	lincRNA.6134	NONHSAT119126.2
VTI1A-TCF7L2	lincRNA.13635	NONHSAG006887.2
YTHDF3-BHLHE22	lincRNA.6994	NONHSAG050367.2
ZDHHC14-SNX9	lincRNA.10246	NONHSAG045243.2
ZMYND8-NCOA3	lincRNA.7468	NONHSAG031911.2
ZNF706-GRHL2	lincRNA.7158	NONHSAG050915.2
