# Supplementary material for: Transcriptome analysis reveals the potential roles of long non-coding RNAs in feed efficiency of chicken
Source: Sci Rep. 2022 Feb 15;12:2558. doi: 10.1038/s41598-022-06528-6 (PMC8847365; doi:10.1038/s41598-022-06528-6)
Supplement: Supplementary file 4 — Supplementary Information 4. [file 41598_2022_6528_MOESM4_ESM.xlsx]

## Sheet: DEGs
Supplementary File S4. The complete list of differentially expressed lncRNAs between the two breeds and their cis target genes.
Source	ID	Closest left mRNA	Closest right mRNA	Expression in native Esfahani	Expression in commercial chicken	Adjusted p-value
Novel lincRNA	Novel lincRNA.10349.1	KIAA0408	ECHDC1	2.86443	0	5e-05
	Novel lincRNA12629.1	RTF1	ENSGALG00000008599	3.55402	17.0844	5e-05
	Novel lincRNA.224.1	FAM19A5	ENSGALG00000039992	5159.49	1740.5	5e-05
	Novel lincRNA.5141.1	ENSGALG00000031817	ENSGALG00000031058	2.7478	0	5e-05
	Novel lincRNA.6611.1	NQO2	ENSGALG00000012830	0	1.65677	5e-05
	Novel lincRNA.11411.1	ENSGALG00000009520	APELA	5.35395	1.0278	0.0001
	Novel lincRNA15581.1	PRLR	SPEF2	0	1.87716	0.00015
	Novel lincRNA.2454.1	ENSGALG00000003644	VPS13C	0.684752	1.63389	0.00035
	Novel lincRNA.6908.1	DSG2	ENSGALG00000015143	0	5.8932	0.00035
	Novel lincRNA.5050.1	TRAF1	C5	1.48732	4.27511	0.00065
	Novel lincRNA.10338.1	EPB41L2	TMEM200A	0	3.22246	0.0007
	Novel lincRNA.5944.1	ENSGALG00000045067	XYLB	0	1.81923	0.0007
	Novel lincRNA.15772.1	PGM5	ENSGALG00000010147	0	3.66527	0.00085
	Novel lincRNA.6853.1	ARHGAP28	TMEM200C	0.283886	1.90805	0.0011
Known lincRNA	Known lincRNA.12629.2	RTF1	ENSGALG00000008599	3.55402	17.0844	5e-05
	Known lincRNA.13410.1	HELLS	ENSGALG00000020899	0.497475	8.58119	5e-05
	Known lincRNA.13764.1	SLC40A1	ENSGALG00000045237	1.32334	4.4484	5e-05
	Known lincRNA.1392.1	MRPS6	KCNE2	1.6581	5.96317	5e-05
	Known lincRNA.13.1	ENSGALG00000039165	ARF5	0	1.07273	5e-05
	Known lincRNA.1424.2	SH3BGR	B3GALT5	5.90444	15.7968	5e-05
	Known lincRNA.14534.1	LRRC8D	LRRC8C	4.24643	11.6967	5e-05
	Known lincRNA.15325.1	LMAN1	ACAA2	1.42273	4.39847	5e-05
	Known lincRNA.16016.1	RNF38	TRIM14	17.4264	6.9754	5e-05
	Known lincRNA.2611.1	ENSGALG00000006516	ENSGALG00000044508	2.31951	7.01644	5e-05
	Known lincRNA.3640.1	SLC26A2	ENSGALG00000001206	65.8459	32.8307	5e-05
	Known lincRNA.5853.1	SEC22C	NKTR	0.507672	2.91876	5e-05
	Known lincRNA.5912.2	GARS	CTDSPL	2.52493	7.86188	5e-05
	Known lincRNA.6167.1	SP4	CDCA7L	5.16369	22.2682	5e-05
	Known lincRNA.6612.1	NQO2	ENSGALG00000012830	0.262398	1.23043	5e-05
	Known lincRNA.6792.1	CBLN2	TMEM200C	0	0.941224	5e-05
	Known lincRNA.7877.1	MTHFR	AGTRAP	0	1.55128	5e-05
	Known lincRNA.9228.1	ENSGALG00000021692	ENSGALG00000000589	39.2551	10.7183	5e-05
	KnownlincRNA.11411.2	ENSGALG00000009520	APELA	5.35395	1.0278	0.0001
	Known lincRNA.13464.1	VSTM4	C10orf71	5.67515	2.06816	0.0001
	Known lincRNA.12995.1	DLK1	PPP2R5C	1.04755	4.11773	0.00015
	Known lincRNA.7295.1	COL22A1	KCNK9	7.77861	34.7036	0.00025
	Known lincRNA.1919.1	ENSGALG00000016969	TSC22D1	5.00503	2.3874	0.0004
	Known lincRNA.3180.2	ZFHX3	ENSGALG00000045346	11.1587	5.63713	0.0005
	Known lincRNA.6477.1	ChALK5	RECK	0	1.69069	0.0006
	Known lincRNA.1460.1	AGPAT3	ENSGALG00000022804	0	2.18216	0.00075
	Known lincRNA.313.1	ANO6	ARID2	0	1.11817	0.00075
	Known lincRNA.10255.1	TULP4	TMEM181	0.484003	1.45688	0.0008
	Known lincRNA.1640.1	SLC9A7	CHST7	0.612392	1.60777	0.00095
	Known lincRNA.6852.1	ARHGAP28	TMEM200C	0.0655225	1.33059	0.00095
	Known lincRNA.2104.1	GUCY1A2	AASDHPPT	0.393804	1.1481	0.0011
	Known lincRNA.874.1	ENSGALG00000014041	BHLHE41	1.29817	0	0.0011
	Known lincRNA.94.2	ECHDC3	PROSER2	1.37279	3.19075	0.0011
	Known lincRNA.12437.1	ENSGALG00000044399	ENSGALG00000006561	0.818921	4.48012	0.0012
	Known lincRNA.1504.1	LANCL3	PRRG1	0.783804	1.7629	0.00135
	Known lincRNA.2124.1	ENSGALG00000017186	YAP1	0.413866	1.53436	0.00135
	Known lincRNA.2988.1	EBP	C	0.83745	3.40186	0.00135
Known ilncRNA	Known ilncRNA.8900.7	ENSGALG00000043654	ENSGALG00000043654	21.2565	9.19081	0.00035
