# Supplementary material for: Transcriptome analysis reveals the potential roles of long non-coding RNAs in feed efficiency of chicken
Source: Sci Rep. 2022 Feb 15;12:2558. doi: 10.1038/s41598-022-06528-6 (PMC8847365; doi:10.1038/s41598-022-06528-6)
Supplement: Supplementary file 5 — Supplementary Information 5. [file 41598_2022_6528_MOESM5_ESM.xlsx]

## Sheet:  Known lincRNA
Supplementary File S5. Results of co-expression analysis between known and novel lncRNAs and protein coding genes.
Known lncRNA	Gene_ID	Corr	Gene_Name
lincRNA.10314	ENSGALG00000000277	1	GnRH-I
lincRNA.10314	ENSGALG00000000295	1	ensembl
lincRNA.10314	ENSGALG00000000451	1	MEIG1
lincRNA.10314	ENSGALG00000000483	1	ensembl
lincRNA.10314	ENSGALG00000001512	1	KCND3
lincRNA.10314	ENSGALG00000001661	1	SLC22A7
lincRNA.10314	ENSGALG00000001955	1	AANAT
lincRNA.10314	ENSGALG00000001968	1	SYT6
lincRNA.10314	ENSGALG00000002299	1	RGR
lincRNA.10314	ENSGALG00000002897	1	SLC16A14
lincRNA.10314	ENSGALG00000002957	1	SLC12A3
lincRNA.10314	ENSGALG00000004074	1	KCNS1
lincRNA.10314	ENSGALG00000004508	1	EYA2
lincRNA.10314	ENSGALG00000004568	1	ensembl
lincRNA.10314	ENSGALG00000004742	1	BMP15
lincRNA.10314	ENSGALG00000004921	1	SLC6A1
lincRNA.10314	ENSGALG00000004945	1	SLC12A1
lincRNA.10314	ENSGALG00000005351	1	PRDM6
lincRNA.10314	ENSGALG00000005361	1	ensembl
lincRNA.10314	ENSGALG00000005801	1	CHRNA4
lincRNA.10314	ENSGALG00000006186	1	RAD21L1
lincRNA.10314	ENSGALG00000006361	1	NEU4
lincRNA.10314	ENSGALG00000006469	1	ensembl
lincRNA.10314	ENSGALG00000006576	1	GRM3
lincRNA.10314	ENSGALG00000006710	1	RAB36
lincRNA.10314	ENSGALG00000007268	1	ensembl
lincRNA.10314	ENSGALG00000007367	1	WFIKKN2
lincRNA.10314	ENSGALG00000007631	1	MEGF11
lincRNA.10314	ENSGALG00000007657	1	ensembl
lincRNA.10314	ENSGALG00000007684	1	ensembl
lincRNA.10314	ENSGALG00000007806	1	Fgf16
lincRNA.10314	ENSGALG00000008105	1	ensembl
lincRNA.10314	ENSGALG00000008135	1	SATB2
lincRNA.10314	ENSGALG00000008444	1	ensembl
lincRNA.10314	ENSGALG00000008834	1	ensembl
lincRNA.10314	ENSGALG00000008910	1	CERKL
lincRNA.10314	ENSGALG00000009007	1	C2orf71
lincRNA.10314	ENSGALG00000009596	1	TMEM117
lincRNA.10314	ENSGALG00000009687	1	KCNK2
lincRNA.10314	ENSGALG00000009758	1	SLC7A11
lincRNA.10314	ENSGALG00000010180	1	GLIS3
lincRNA.10314	ENSGALG00000010760	1	WDR64
lincRNA.10314	ENSGALG00000010909	1	PRKG2
lincRNA.10314	ENSGALG00000011235	1	GALNT15
lincRNA.10314	ENSGALG00000011809	1	ensembl
lincRNA.10314	ENSGALG00000011849	1	ensembl
lincRNA.10314	ENSGALG00000013085	1	PTPRO
lincRNA.10314	ENSGALG00000015324	1	ensembl
lincRNA.10314	ENSGALG00000015336	1	ensembl
lincRNA.10314	ENSGALG00000015606	1	GJA10
lincRNA.10314	ENSGALG00000015616	1	ACOT12
lincRNA.10314	ENSGALG00000015754	1	TMEM215
lincRNA.10314	ENSGALG00000015876	1	ELOVL4
lincRNA.10314	ENSGALG00000015928	1	ensembl
lincRNA.10314	ENSGALG00000016165	1	ensembl
lincRNA.10314	ENSGALG00000016342	1	MYOM2
lincRNA.10314	ENSGALG00000016391	1	ensembl
lincRNA.10314	ENSGALG00000016431	1	Pax5B
lincRNA.10314	ENSGALG00000016907	1	KLHL1
lincRNA.10314	ENSGALG00000017228	1	ensembl
lincRNA.10314	ENSGALG00000017250	1	ensembl
lincRNA.10314	ENSGALG00000017378	1	CRTAC1
lincRNA.10314	ENSGALG00000020745	1	RHO
lincRNA.10314	ENSGALG00000021553	1	ensembl
lincRNA.10314	ENSGALG00000023581	1	ensembl
lincRNA.10314	ENSGALG00000023640	1	RSPO4
lincRNA.10314	ENSGALG00000023738	1	IRX6
lincRNA.10314	ENSGALG00000025924	1	AQP10
lincRNA.10314	ENSGALG00000026089	1	SLC26A6
lincRNA.10314	ENSGALG00000026252	1	FOXE3
lincRNA.10314	ENSGALG00000026698	1	FEV
lincRNA.10314	ENSGALG00000027114	1	ensembl
lincRNA.10314	ENSGALG00000027138	1	ensembl
lincRNA.10314	ENSGALG00000028018	1	RAB38
lincRNA.10314	ENSGALG00000029011	1	SLC35F1
lincRNA.10314	ENSGALG00000029212	1	cPAD2
lincRNA.10314	ENSGALG00000030128	1	ensembl
lincRNA.10314	ENSGALG00000030169	1	ensembl
lincRNA.10314	ENSGALG00000030210	1	TMEM200C
lincRNA.10314	ENSGALG00000030534	1	SYT17
lincRNA.10314	ENSGALG00000031583	1	ensembl
lincRNA.10314	ENSGALG00000031656	1	EYA4
lincRNA.10314	ENSGALG00000031869	1	ensembl
lincRNA.10314	ENSGALG00000032750	1	ensembl
lincRNA.10314	ENSGALG00000032789	1	TBX18
lincRNA.10314	ENSGALG00000033739	1	POU3F3
lincRNA.10314	ENSGALG00000034197	1	ZIC5
lincRNA.10314	ENSGALG00000035350	1	PMEL
lincRNA.10314	ENSGALG00000035650	1	NKX1-1
lincRNA.10314	ENSGALG00000035679	1	ensembl
lincRNA.10314	ENSGALG00000035725	1	SP8
lincRNA.10314	ENSGALG00000035835	1	ensembl
lincRNA.10314	ENSGALG00000036082	1	HOXC13
lincRNA.10314	ENSGALG00000036358	1	LMO3
lincRNA.10314	ENSGALG00000037533	1	FAM198A
lincRNA.10314	ENSGALG00000037740	1	GPR103
lincRNA.10314	ENSGALG00000037842	1	LRGUK
lincRNA.10314	ENSGALG00000037975	1	ensembl
lincRNA.10314	ENSGALG00000038084	1	GNAT2
lincRNA.10314	ENSGALG00000038269	1	ensembl
lincRNA.10314	ENSGALG00000038579	1	ensembl
lincRNA.10314	ENSGALG00000038708	1	KCNQ4
lincRNA.10314	ENSGALG00000038767	1	ensembl
lincRNA.10314	ENSGALG00000040220	1	TWIST3
lincRNA.10314	ENSGALG00000040620	1	LSAMP
lincRNA.10314	ENSGALG00000041143	1	ZPD
lincRNA.10314	ENSGALG00000041249	1	ensembl
lincRNA.10314	ENSGALG00000041263	1	ensembl
lincRNA.10314	ENSGALG00000041553	1	TMEM74
lincRNA.10314	ENSGALG00000041575	1	PPP1R14C
lincRNA.10314	ENSGALG00000041918	1	CPA6
lincRNA.10314	ENSGALG00000041965	1	MIOX
lincRNA.10314	ENSGALG00000042360	1	TRIM29
lincRNA.10314	ENSGALG00000042389	1	EN1
lincRNA.10314	ENSGALG00000042626	1	SYT4
lincRNA.10314	ENSGALG00000043401	1	ensembl
lincRNA.10314	ENSGALG00000043480	1	GPM6A
lincRNA.10314	ENSGALG00000043764	1	KCNS2
lincRNA.10314	ENSGALG00000043922	1	ensembl
lincRNA.10314	ENSGALG00000044087	1	KCTD19
lincRNA.10314	ENSGALG00000044168	1	ensembl
lincRNA.10314	ENSGALG00000044242	1	ensembl
lincRNA.10314	ENSGALG00000044272	1	ensembl
lincRNA.10314	ENSGALG00000044302	1	ensembl
lincRNA.10314	ENSGALG00000045255	1	ensembl
lincRNA.10314	ENSGALG00000045310	1	ensembl
lincRNA.10314	ENSGALG00000045530	1	TMEM81
lincRNA.10314	ENSGALG00000045849	1	ensembl
lincRNA.10314	ENSGALG00000046433	1	ensembl
lincRNA.10314	ENSGALG00000046554	1	ensembl
			GnRH-I
lincRNA.10636	ENSGALG00000000277	1	ensembl
lincRNA.10636	ENSGALG00000000295	1	MEIG1
lincRNA.10636	ENSGALG00000000451	1	ensembl
lincRNA.10636	ENSGALG00000000483	1	KCND3
lincRNA.10636	ENSGALG00000001512	1	SLC22A7
lincRNA.10636	ENSGALG00000001661	1	AANAT
lincRNA.10636	ENSGALG00000001955	1	SYT6
lincRNA.10636	ENSGALG00000001968	1	RGR
lincRNA.10636	ENSGALG00000002299	1	SLC16A14
lincRNA.10636	ENSGALG00000002897	1	SLC12A3
lincRNA.10636	ENSGALG00000002957	1	KCNS1
lincRNA.10636	ENSGALG00000004074	1	EYA2
lincRNA.10636	ENSGALG00000004508	1	ensembl
lincRNA.10636	ENSGALG00000004568	1	BMP15
lincRNA.10636	ENSGALG00000004742	1	SLC6A1
lincRNA.10636	ENSGALG00000004921	1	SLC12A1
lincRNA.10636	ENSGALG00000004945	1	PRDM6
lincRNA.10636	ENSGALG00000005351	1	ensembl
lincRNA.10636	ENSGALG00000005361	1	CHRNA4
lincRNA.10636	ENSGALG00000005801	1	RAD21L1
lincRNA.10636	ENSGALG00000006186	1	NEU4
lincRNA.10636	ENSGALG00000006361	1	ensembl
lincRNA.10636	ENSGALG00000006469	1	GRM3
lincRNA.10636	ENSGALG00000006576	1	RAB36
lincRNA.10636	ENSGALG00000006710	1	ensembl
lincRNA.10636	ENSGALG00000007268	1	WFIKKN2
lincRNA.10636	ENSGALG00000007367	1	MEGF11
lincRNA.10636	ENSGALG00000007631	1	ensembl
lincRNA.10636	ENSGALG00000007657	1	ensembl
lincRNA.10636	ENSGALG00000007684	1	Fgf16
lincRNA.10636	ENSGALG00000007806	1	ensembl
lincRNA.10636	ENSGALG00000008105	1	SATB2
lincRNA.10636	ENSGALG00000008135	1	ensembl
lincRNA.10636	ENSGALG00000008444	1	ensembl
lincRNA.10636	ENSGALG00000008834	1	CERKL
lincRNA.10636	ENSGALG00000008910	1	C2orf71
lincRNA.10636	ENSGALG00000009007	1	TMEM117
lincRNA.10636	ENSGALG00000009596	1	KCNK2
lincRNA.10636	ENSGALG00000009687	1	SLC7A11
lincRNA.10636	ENSGALG00000009758	1	GLIS3
lincRNA.10636	ENSGALG00000010180	1	WDR64
lincRNA.10636	ENSGALG00000010760	1	PRKG2
lincRNA.10636	ENSGALG00000010909	1	GALNT15
lincRNA.10636	ENSGALG00000011235	1	ensembl
lincRNA.10636	ENSGALG00000011809	1	ensembl
lincRNA.10636	ENSGALG00000011849	1	PTPRO
lincRNA.10636	ENSGALG00000013085	1	ensembl
lincRNA.10636	ENSGALG00000015324	1	ensembl
lincRNA.10636	ENSGALG00000015336	1	GJA10
lincRNA.10636	ENSGALG00000015606	1	ACOT12
lincRNA.10636	ENSGALG00000015616	1	TMEM215
lincRNA.10636	ENSGALG00000015754	1	ELOVL4
lincRNA.10636	ENSGALG00000015876	1	ensembl
lincRNA.10636	ENSGALG00000015928	1	ensembl
lincRNA.10636	ENSGALG00000016165	1	MYOM2
lincRNA.10636	ENSGALG00000016342	1	ensembl
lincRNA.10636	ENSGALG00000016391	1	Pax5B
lincRNA.10636	ENSGALG00000016431	1	KLHL1
lincRNA.10636	ENSGALG00000016907	1	ensembl
lincRNA.10636	ENSGALG00000017228	1	ensembl
lincRNA.10636	ENSGALG00000017250	1	CRTAC1
lincRNA.10636	ENSGALG00000017378	1	RHO
lincRNA.10636	ENSGALG00000020745	1	ensembl
lincRNA.10636	ENSGALG00000021553	1	ensembl
lincRNA.10636	ENSGALG00000023581	1	RSPO4
lincRNA.10636	ENSGALG00000023640	1	IRX6
lincRNA.10636	ENSGALG00000023738	1	AQP10
lincRNA.10636	ENSGALG00000025924	1	SLC26A6
lincRNA.10636	ENSGALG00000026089	1	FOXE3
lincRNA.10636	ENSGALG00000026252	1	FEV
lincRNA.10636	ENSGALG00000026698	1	ensembl
lincRNA.10636	ENSGALG00000027114	1	ensembl
lincRNA.10636	ENSGALG00000027138	1	RAB38
lincRNA.10636	ENSGALG00000028018	1	SLC35F1
lincRNA.10636	ENSGALG00000029011	1	cPAD2
lincRNA.10636	ENSGALG00000029212	1	ensembl
lincRNA.10636	ENSGALG00000030128	1	ensembl
lincRNA.10636	ENSGALG00000030169	1	TMEM200C
lincRNA.10636	ENSGALG00000030210	1	SYT17
lincRNA.10636	ENSGALG00000030534	1	ensembl
lincRNA.10636	ENSGALG00000031583	1	EYA4
lincRNA.10636	ENSGALG00000031656	1	ensembl
lincRNA.10636	ENSGALG00000031869	1	ensembl
lincRNA.10636	ENSGALG00000032750	1	TBX18
lincRNA.10636	ENSGALG00000032789	1	POU3F3
lincRNA.10636	ENSGALG00000033739	1	ZIC5
lincRNA.10636	ENSGALG00000034197	1	PMEL
lincRNA.10636	ENSGALG00000035350	1	NKX1-1
lincRNA.10636	ENSGALG00000035650	1	ensembl
lincRNA.10636	ENSGALG00000035679	1	SP8
lincRNA.10636	ENSGALG00000035725	1	ensembl
lincRNA.10636	ENSGALG00000035835	1	HOXC13
lincRNA.10636	ENSGALG00000036082	1	LMO3
lincRNA.10636	ENSGALG00000036358	1	FAM198A
lincRNA.10636	ENSGALG00000037533	1	GPR103
lincRNA.10636	ENSGALG00000037740	1	LRGUK
lincRNA.10636	ENSGALG00000037842	1	ensembl
lincRNA.10636	ENSGALG00000037975	1	GNAT2
lincRNA.10636	ENSGALG00000038084	1	ensembl
lincRNA.10636	ENSGALG00000038269	1	ensembl
lincRNA.10636	ENSGALG00000038579	1	KCNQ4
lincRNA.10636	ENSGALG00000038708	1	ensembl
lincRNA.10636	ENSGALG00000038767	1	TWIST3
lincRNA.10636	ENSGALG00000040220	1	LSAMP
lincRNA.10636	ENSGALG00000040620	1	ZPD
lincRNA.10636	ENSGALG00000041143	1	ensembl
lincRNA.10636	ENSGALG00000041249	1	ensembl
lincRNA.10636	ENSGALG00000041263	1	TMEM74
lincRNA.10636	ENSGALG00000041553	1	PPP1R14C
lincRNA.10636	ENSGALG00000041575	1	CPA6
lincRNA.10636	ENSGALG00000041918	1	MIOX
lincRNA.10636	ENSGALG00000041965	1	TRIM29
lincRNA.10636	ENSGALG00000042360	1	EN1
lincRNA.10636	ENSGALG00000042389	1	SYT4
lincRNA.10636	ENSGALG00000042626	1	ensembl
lincRNA.10636	ENSGALG00000043401	1	GPM6A
lincRNA.10636	ENSGALG00000043480	1	KCNS2
lincRNA.10636	ENSGALG00000043764	1	ensembl
lincRNA.10636	ENSGALG00000043922	1	KCTD19
lincRNA.10636	ENSGALG00000044087	1	ensembl
lincRNA.10636	ENSGALG00000044168	1	ensembl
lincRNA.10636	ENSGALG00000044242	1	ensembl
lincRNA.10636	ENSGALG00000044272	1	ensembl
lincRNA.10636	ENSGALG00000044302	1	ensembl
lincRNA.10636	ENSGALG00000045255	1	ensembl
lincRNA.10636	ENSGALG00000045310	1	TMEM81
lincRNA.10636	ENSGALG00000045530	1	ensembl
lincRNA.10636	ENSGALG00000045849	1	ensembl
lincRNA.10636	ENSGALG00000046433	1	ensembl
lincRNA.10636	ENSGALG00000046554	1	ensembl
			HES5
lincRNA.11254	ENSGALG00000000302	1	KCNT1
lincRNA.11254	ENSGALG00000001141	1	AMPD1
lincRNA.11254	ENSGALG00000001645	1	LHX9
lincRNA.11254	ENSGALG00000002082	1	CRB1
lincRNA.11254	ENSGALG00000002223	1	CELF4
lincRNA.11254	ENSGALG00000002287	1	DYDC1
lincRNA.11254	ENSGALG00000002413	1	SLC45A2
lincRNA.11254	ENSGALG00000002432	1	VWC2L
lincRNA.11254	ENSGALG00000003310	1	UNC119
lincRNA.11254	ENSGALG00000003472	1	ensembl
lincRNA.11254	ENSGALG00000003657	1	ensembl
lincRNA.11254	ENSGALG00000004360	1	MYO15A
lincRNA.11254	ENSGALG00000004393	1	ensembl
lincRNA.11254	ENSGALG00000004978	1	PAC1
lincRNA.11254	ENSGALG00000005043	1	GPR88
lincRNA.11254	ENSGALG00000005223	1	LHX1
lincRNA.11254	ENSGALG00000005252	1	EEF1A2
lincRNA.11254	ENSGALG00000005409	1	ensembl
lincRNA.11254	ENSGALG00000005843	1	SAXO2
lincRNA.11254	ENSGALG00000005923	1	DPEP1
lincRNA.11254	ENSGALG00000006119	1	C20orf96
lincRNA.11254	ENSGALG00000006175	1	CLDN18
lincRNA.11254	ENSGALG00000006203	1	BPIFB6
lincRNA.11254	ENSGALG00000006593	1	ADARB2
lincRNA.11254	ENSGALG00000006674	1	ensembl
lincRNA.11254	ENSGALG00000006797	1	UTS2B
lincRNA.11254	ENSGALG00000007003	1	SLITRK4
lincRNA.11254	ENSGALG00000007222	1	BICDL1
lincRNA.11254	ENSGALG00000007242	1	KBTBD13
lincRNA.11254	ENSGALG00000007319	1	MYO3A
lincRNA.11254	ENSGALG00000007335	1	ensembl
lincRNA.11254	ENSGALG00000007647	1	ensembl
lincRNA.11254	ENSGALG00000007732	1	ensembl
lincRNA.11254	ENSGALG00000007803	1	RBM20
lincRNA.11254	ENSGALG00000008283	1	SNAP25
lincRNA.11254	ENSGALG00000008697	1	GRIA2
lincRNA.11254	ENSGALG00000009003	1	ensembl
lincRNA.11254	ENSGALG00000009405	1	ensembl
lincRNA.11254	ENSGALG00000010002	1	GSC
lincRNA.11254	ENSGALG00000010513	1	UNC93A
lincRNA.11254	ENSGALG00000010974	1	NEGR1
lincRNA.11254	ENSGALG00000011341	1	ensembl
lincRNA.11254	ENSGALG00000011350	1	SLC5A8
lincRNA.11254	ENSGALG00000011413	1	ensembl
lincRNA.11254	ENSGALG00000011633	1	KIAA1549L
lincRNA.11254	ENSGALG00000011717	1	SOX10
lincRNA.11254	ENSGALG00000012020	1	ensembl
lincRNA.11254	ENSGALG00000012290	1	GBX2
lincRNA.11254	ENSGALG00000013281	1	TXLNB
lincRNA.11254	ENSGALG00000013342	1	CLUL1
lincRNA.11254	ENSGALG00000013822	1	FAM169A
lincRNA.11254	ENSGALG00000014904	1	ANKRD29
lincRNA.11254	ENSGALG00000014943	1	ensembl
lincRNA.11254	ENSGALG00000015034	1	NOL4
lincRNA.11254	ENSGALG00000015164	1	CPLX1
lincRNA.11254	ENSGALG00000015198	1	ensembl
lincRNA.11254	ENSGALG00000015332	1	ensembl
lincRNA.11254	ENSGALG00000016176	1	OLFM4
lincRNA.11254	ENSGALG00000016201	1	ensembl
lincRNA.11254	ENSGALG00000016943	1	SLN
lincRNA.11254	ENSGALG00000017086	1	PTHLH
lincRNA.11254	ENSGALG00000017168	1	LMOD3
lincRNA.11254	ENSGALG00000017295	1	ensembl
lincRNA.11254	ENSGALG00000018946	1	KRT12
lincRNA.11254	ENSGALG00000019030	1	MCHR1
lincRNA.11254	ENSGALG00000019715	1	FBXO47
lincRNA.11254	ENSGALG00000019736	1	ensembl
lincRNA.11254	ENSGALG00000019738	1	CCDC39
lincRNA.11254	ENSGALG00000021025	1	ADRA2A
lincRNA.11254	ENSGALG00000021855	1	ensembl
lincRNA.11254	ENSGALG00000023521	1	OTOL1
lincRNA.11254	ENSGALG00000025772	1	SERTAD4
lincRNA.11254	ENSGALG00000026305	1	LRIT3
lincRNA.11254	ENSGALG00000026359	1	ensembl
lincRNA.11254	ENSGALG00000026627	1	ensembl
lincRNA.11254	ENSGALG00000026875	1	ensembl
lincRNA.11254	ENSGALG00000026892	1	SAXO1
lincRNA.11254	ENSGALG00000027051	1	LRRC71
lincRNA.11254	ENSGALG00000027314	1	TPBG
lincRNA.11254	ENSGALG00000027351	1	C4orf19
lincRNA.11254	ENSGALG00000027355	1	GJA9
lincRNA.11254	ENSGALG00000027885	1	ensembl
lincRNA.11254	ENSGALG00000028175	1	ensembl
lincRNA.11254	ENSGALG00000028863	1	HOXC9
lincRNA.11254	ENSGALG00000029144	1	NEUROG1
lincRNA.11254	ENSGALG00000029439	1	CDH15
lincRNA.11254	ENSGALG00000029692	1	EMX1
lincRNA.11254	ENSGALG00000030040	1	ensembl
lincRNA.11254	ENSGALG00000030516	1	TPBGL
lincRNA.11254	ENSGALG00000030561	1	ensembl
lincRNA.11254	ENSGALG00000030652	1	KCNE4
lincRNA.11254	ENSGALG00000030747	1	ensembl
lincRNA.11254	ENSGALG00000031350	1	ensembl
lincRNA.11254	ENSGALG00000031393	1	ensembl
lincRNA.11254	ENSGALG00000031652	1	NIPAL2
lincRNA.11254	ENSGALG00000032008	1	ensembl
lincRNA.11254	ENSGALG00000032718	1	ensembl
lincRNA.11254	ENSGALG00000032994	1	SDC3
lincRNA.11254	ENSGALG00000034272	1	MC2R
lincRNA.11254	ENSGALG00000035184	1	GDF6
lincRNA.11254	ENSGALG00000035569	1	NGFR
lincRNA.11254	ENSGALG00000035901	1	ensembl
lincRNA.11254	ENSGALG00000035950	1	ensembl
lincRNA.11254	ENSGALG00000036159	1	ensembl
lincRNA.11254	ENSGALG00000036248	1	ensembl
lincRNA.11254	ENSGALG00000037390	1	ensembl
lincRNA.11254	ENSGALG00000038930	1	HEPACAM
lincRNA.11254	ENSGALG00000039311	1	ensembl
lincRNA.11254	ENSGALG00000039356	1	RGS7
lincRNA.11254	ENSGALG00000039636	1	ensembl
lincRNA.11254	ENSGALG00000039772	1	MUC6
lincRNA.11254	ENSGALG00000040151	1	ensembl
lincRNA.11254	ENSGALG00000040530	1	FHDC1
lincRNA.11254	ENSGALG00000040954	1	AMER3
lincRNA.11254	ENSGALG00000041054	1	ensembl
lincRNA.11254	ENSGALG00000041501	1	cFuc-TIX
lincRNA.11254	ENSGALG00000041601	1	ensembl
lincRNA.11254	ENSGALG00000042116	1	ensembl
lincRNA.11254	ENSGALG00000042866	1	ensembl
lincRNA.11254	ENSGALG00000043252	1	ensembl
lincRNA.11254	ENSGALG00000043806	1	ensembl
lincRNA.11254	ENSGALG00000044067	1	ensembl
lincRNA.11254	ENSGALG00000044091	1	ensembl
lincRNA.11254	ENSGALG00000044129	1	ensembl
lincRNA.11254	ENSGALG00000044352	1	ensembl
lincRNA.11254	ENSGALG00000044419	1	ensembl
lincRNA.11254	ENSGALG00000044636	1	ensembl
lincRNA.11254	ENSGALG00000044994	1	ensembl
lincRNA.11254	ENSGALG00000045805	1	CXCL8
lincRNA.11254	ENSGALG00000046141	1	ensembl
lincRNA.11254	ENSGALG00000046160	1	ensembl
lincRNA.11254	ENSGALG00000046548	1	GnRH-I
lincRNA.11254	ENSGALG00000046637	1	ensembl
			MEIG1
			ensembl
lincRNA.11615	ENSGALG00000000277	1	KCND3
lincRNA.11615	ENSGALG00000000295	1	SLC22A7
lincRNA.11615	ENSGALG00000000451	1	AANAT
lincRNA.11615	ENSGALG00000000483	1	SYT6
lincRNA.11615	ENSGALG00000001512	1	RGR
lincRNA.11615	ENSGALG00000001661	1	SLC16A14
lincRNA.11615	ENSGALG00000001955	1	SLC12A3
lincRNA.11615	ENSGALG00000001968	1	KCNS1
lincRNA.11615	ENSGALG00000002299	1	EYA2
lincRNA.11615	ENSGALG00000002897	1	ensembl
lincRNA.11615	ENSGALG00000002957	1	BMP15
lincRNA.11615	ENSGALG00000004074	1	SLC6A1
lincRNA.11615	ENSGALG00000004508	1	SLC12A1
lincRNA.11615	ENSGALG00000004568	1	PRDM6
lincRNA.11615	ENSGALG00000004742	1	ensembl
lincRNA.11615	ENSGALG00000004921	1	CHRNA4
lincRNA.11615	ENSGALG00000004945	1	RAD21L1
lincRNA.11615	ENSGALG00000005351	1	NEU4
lincRNA.11615	ENSGALG00000005361	1	ensembl
lincRNA.11615	ENSGALG00000005801	1	GRM3
lincRNA.11615	ENSGALG00000006186	1	RAB36
lincRNA.11615	ENSGALG00000006361	1	ensembl
lincRNA.11615	ENSGALG00000006469	1	WFIKKN2
lincRNA.11615	ENSGALG00000006576	1	MEGF11
lincRNA.11615	ENSGALG00000006710	1	ensembl
lincRNA.11615	ENSGALG00000007268	1	ensembl
lincRNA.11615	ENSGALG00000007367	1	Fgf16
lincRNA.11615	ENSGALG00000007631	1	ensembl
lincRNA.11615	ENSGALG00000007657	1	SATB2
lincRNA.11615	ENSGALG00000007684	1	ensembl
lincRNA.11615	ENSGALG00000007806	1	ensembl
lincRNA.11615	ENSGALG00000008105	1	CERKL
lincRNA.11615	ENSGALG00000008135	1	C2orf71
lincRNA.11615	ENSGALG00000008444	1	TMEM117
lincRNA.11615	ENSGALG00000008834	1	KCNK2
lincRNA.11615	ENSGALG00000008910	1	SLC7A11
lincRNA.11615	ENSGALG00000009007	1	GLIS3
lincRNA.11615	ENSGALG00000009596	1	WDR64
lincRNA.11615	ENSGALG00000009687	1	PRKG2
lincRNA.11615	ENSGALG00000009758	1	GALNT15
lincRNA.11615	ENSGALG00000010180	1	ensembl
lincRNA.11615	ENSGALG00000010760	1	ensembl
lincRNA.11615	ENSGALG00000010909	1	PTPRO
lincRNA.11615	ENSGALG00000011235	1	ensembl
lincRNA.11615	ENSGALG00000011809	1	ensembl
lincRNA.11615	ENSGALG00000011849	1	GJA10
lincRNA.11615	ENSGALG00000013085	1	ACOT12
lincRNA.11615	ENSGALG00000015324	1	TMEM215
lincRNA.11615	ENSGALG00000015336	1	ELOVL4
lincRNA.11615	ENSGALG00000015606	1	ensembl
lincRNA.11615	ENSGALG00000015616	1	ensembl
lincRNA.11615	ENSGALG00000015754	1	MYOM2
lincRNA.11615	ENSGALG00000015876	1	ensembl
lincRNA.11615	ENSGALG00000015928	1	Pax5B
lincRNA.11615	ENSGALG00000016165	1	KLHL1
lincRNA.11615	ENSGALG00000016342	1	ensembl
lincRNA.11615	ENSGALG00000016391	1	ensembl
lincRNA.11615	ENSGALG00000016431	1	CRTAC1
lincRNA.11615	ENSGALG00000016907	1	RHO
lincRNA.11615	ENSGALG00000017228	1	ensembl
lincRNA.11615	ENSGALG00000017250	1	ensembl
lincRNA.11615	ENSGALG00000017378	1	RSPO4
lincRNA.11615	ENSGALG00000020745	1	IRX6
lincRNA.11615	ENSGALG00000021553	1	AQP10
lincRNA.11615	ENSGALG00000023581	1	SLC26A6
lincRNA.11615	ENSGALG00000023640	1	FOXE3
lincRNA.11615	ENSGALG00000023738	1	FEV
lincRNA.11615	ENSGALG00000025924	1	ensembl
lincRNA.11615	ENSGALG00000026089	1	ensembl
lincRNA.11615	ENSGALG00000026252	1	RAB38
lincRNA.11615	ENSGALG00000026698	1	SLC35F1
lincRNA.11615	ENSGALG00000027114	1	cPAD2
lincRNA.11615	ENSGALG00000027138	1	ensembl
lincRNA.11615	ENSGALG00000028018	1	ensembl
lincRNA.11615	ENSGALG00000029011	1	TMEM200C
lincRNA.11615	ENSGALG00000029212	1	SYT17
lincRNA.11615	ENSGALG00000030128	1	ensembl
lincRNA.11615	ENSGALG00000030169	1	EYA4
lincRNA.11615	ENSGALG00000030210	1	ensembl
lincRNA.11615	ENSGALG00000030534	1	ensembl
lincRNA.11615	ENSGALG00000031583	1	TBX18
lincRNA.11615	ENSGALG00000031656	1	POU3F3
lincRNA.11615	ENSGALG00000031869	1	ZIC5
lincRNA.11615	ENSGALG00000032750	1	PMEL
lincRNA.11615	ENSGALG00000032789	1	NKX1-1
lincRNA.11615	ENSGALG00000033739	1	ensembl
lincRNA.11615	ENSGALG00000034197	1	SP8
lincRNA.11615	ENSGALG00000035350	1	ensembl
lincRNA.11615	ENSGALG00000035650	1	HOXC13
lincRNA.11615	ENSGALG00000035679	1	LMO3
lincRNA.11615	ENSGALG00000035725	1	FAM198A
lincRNA.11615	ENSGALG00000035835	1	GPR103
lincRNA.11615	ENSGALG00000036082	1	LRGUK
lincRNA.11615	ENSGALG00000036358	1	ensembl
lincRNA.11615	ENSGALG00000037533	1	GNAT2
lincRNA.11615	ENSGALG00000037740	1	ensembl
lincRNA.11615	ENSGALG00000037842	1	ensembl
lincRNA.11615	ENSGALG00000037975	1	KCNQ4
lincRNA.11615	ENSGALG00000038084	1	ensembl
lincRNA.11615	ENSGALG00000038269	1	TWIST3
lincRNA.11615	ENSGALG00000038579	1	LSAMP
lincRNA.11615	ENSGALG00000038708	1	ZPD
lincRNA.11615	ENSGALG00000038767	1	ensembl
lincRNA.11615	ENSGALG00000040220	1	ensembl
lincRNA.11615	ENSGALG00000040620	1	TMEM74
lincRNA.11615	ENSGALG00000041143	1	PPP1R14C
lincRNA.11615	ENSGALG00000041249	1	CPA6
lincRNA.11615	ENSGALG00000041263	1	MIOX
lincRNA.11615	ENSGALG00000041553	1	TRIM29
lincRNA.11615	ENSGALG00000041575	1	EN1
lincRNA.11615	ENSGALG00000041918	1	SYT4
lincRNA.11615	ENSGALG00000041965	1	ensembl
lincRNA.11615	ENSGALG00000042360	1	GPM6A
lincRNA.11615	ENSGALG00000042389	1	KCNS2
lincRNA.11615	ENSGALG00000042626	1	ensembl
lincRNA.11615	ENSGALG00000043401	1	KCTD19
lincRNA.11615	ENSGALG00000043480	1	ensembl
lincRNA.11615	ENSGALG00000043764	1	ensembl
lincRNA.11615	ENSGALG00000043922	1	ensembl
lincRNA.11615	ENSGALG00000044087	1	ensembl
lincRNA.11615	ENSGALG00000044168	1	ensembl
lincRNA.11615	ENSGALG00000044242	1	ensembl
lincRNA.11615	ENSGALG00000044272	1	TMEM81
lincRNA.11615	ENSGALG00000044302	1	ensembl
lincRNA.11615	ENSGALG00000045255	1	ensembl
lincRNA.11615	ENSGALG00000045310	1	ensembl
lincRNA.11615	ENSGALG00000045530	1	ensembl
lincRNA.11615	ENSGALG00000045849	1	HES5
lincRNA.11615	ENSGALG00000046433	1	KCNT1
lincRNA.11615	ENSGALG00000046554	1	AMPD1
			LHX9
lincRNA.11710	ENSGALG00000000302	1	CRB1
lincRNA.11710	ENSGALG00000001141	1	CELF4
lincRNA.11710	ENSGALG00000001645	1	DYDC1
lincRNA.11710	ENSGALG00000002082	1	SLC45A2
lincRNA.11710	ENSGALG00000002223	1	VWC2L
lincRNA.11710	ENSGALG00000002287	1	UNC119
lincRNA.11710	ENSGALG00000002413	1	ensembl
lincRNA.11710	ENSGALG00000002432	1	ensembl
lincRNA.11710	ENSGALG00000003310	1	MYO15A
lincRNA.11710	ENSGALG00000003472	1	ensembl
lincRNA.11710	ENSGALG00000003657	1	PAC1
lincRNA.11710	ENSGALG00000004360	1	GPR88
lincRNA.11710	ENSGALG00000004393	1	LHX1
lincRNA.11710	ENSGALG00000004978	1	EEF1A2
lincRNA.11710	ENSGALG00000005043	1	ensembl
lincRNA.11710	ENSGALG00000005223	1	SAXO2
lincRNA.11710	ENSGALG00000005252	1	DPEP1
lincRNA.11710	ENSGALG00000005409	1	C20orf96
lincRNA.11710	ENSGALG00000005843	1	CLDN18
lincRNA.11710	ENSGALG00000005923	1	BPIFB6
lincRNA.11710	ENSGALG00000006119	1	ADARB2
lincRNA.11710	ENSGALG00000006175	1	ensembl
lincRNA.11710	ENSGALG00000006203	1	UTS2B
lincRNA.11710	ENSGALG00000006593	1	SLITRK4
lincRNA.11710	ENSGALG00000006674	1	BICDL1
lincRNA.11710	ENSGALG00000006797	1	KBTBD13
lincRNA.11710	ENSGALG00000007003	1	MYO3A
lincRNA.11710	ENSGALG00000007222	1	ensembl
lincRNA.11710	ENSGALG00000007242	1	ensembl
lincRNA.11710	ENSGALG00000007319	1	ensembl
lincRNA.11710	ENSGALG00000007335	1	RBM20
lincRNA.11710	ENSGALG00000007647	1	SNAP25
lincRNA.11710	ENSGALG00000007732	1	GRIA2
lincRNA.11710	ENSGALG00000007803	1	ensembl
lincRNA.11710	ENSGALG00000008283	1	ensembl
lincRNA.11710	ENSGALG00000008697	1	GSC
lincRNA.11710	ENSGALG00000009003	1	UNC93A
lincRNA.11710	ENSGALG00000009405	1	NEGR1
lincRNA.11710	ENSGALG00000010002	1	ensembl
lincRNA.11710	ENSGALG00000010513	1	SLC5A8
lincRNA.11710	ENSGALG00000010974	1	ensembl
lincRNA.11710	ENSGALG00000011341	1	KIAA1549L
lincRNA.11710	ENSGALG00000011350	1	SOX10
lincRNA.11710	ENSGALG00000011413	1	ensembl
lincRNA.11710	ENSGALG00000011633	1	GBX2
lincRNA.11710	ENSGALG00000011717	1	TXLNB
lincRNA.11710	ENSGALG00000012020	1	CLUL1
lincRNA.11710	ENSGALG00000012290	1	FAM169A
lincRNA.11710	ENSGALG00000013281	1	ANKRD29
lincRNA.11710	ENSGALG00000013342	1	ensembl
lincRNA.11710	ENSGALG00000013822	1	NOL4
lincRNA.11710	ENSGALG00000014904	1	CPLX1
lincRNA.11710	ENSGALG00000014943	1	ensembl
lincRNA.11710	ENSGALG00000015034	1	ensembl
lincRNA.11710	ENSGALG00000015164	1	OLFM4
lincRNA.11710	ENSGALG00000015198	1	ensembl
lincRNA.11710	ENSGALG00000015332	1	SLN
lincRNA.11710	ENSGALG00000016176	1	PTHLH
lincRNA.11710	ENSGALG00000016201	1	LMOD3
lincRNA.11710	ENSGALG00000016943	1	ensembl
lincRNA.11710	ENSGALG00000017086	1	KRT12
lincRNA.11710	ENSGALG00000017168	1	MCHR1
lincRNA.11710	ENSGALG00000017295	1	FBXO47
lincRNA.11710	ENSGALG00000018946	1	ensembl
lincRNA.11710	ENSGALG00000019030	1	CCDC39
lincRNA.11710	ENSGALG00000019715	1	ADRA2A
lincRNA.11710	ENSGALG00000019736	1	ensembl
lincRNA.11710	ENSGALG00000019738	1	OTOL1
lincRNA.11710	ENSGALG00000021025	1	SERTAD4
lincRNA.11710	ENSGALG00000021855	1	LRIT3
lincRNA.11710	ENSGALG00000023521	1	ensembl
lincRNA.11710	ENSGALG00000025772	1	ensembl
lincRNA.11710	ENSGALG00000026305	1	ensembl
lincRNA.11710	ENSGALG00000026359	1	SAXO1
lincRNA.11710	ENSGALG00000026627	1	LRRC71
lincRNA.11710	ENSGALG00000026875	1	TPBG
lincRNA.11710	ENSGALG00000026892	1	C4orf19
lincRNA.11710	ENSGALG00000027051	1	GJA9
lincRNA.11710	ENSGALG00000027314	1	ensembl
lincRNA.11710	ENSGALG00000027351	1	ensembl
lincRNA.11710	ENSGALG00000027355	1	HOXC9
lincRNA.11710	ENSGALG00000027885	1	NEUROG1
lincRNA.11710	ENSGALG00000028175	1	CDH15
lincRNA.11710	ENSGALG00000028863	1	EMX1
lincRNA.11710	ENSGALG00000029144	1	ensembl
lincRNA.11710	ENSGALG00000029439	1	TPBGL
lincRNA.11710	ENSGALG00000029692	1	ensembl
lincRNA.11710	ENSGALG00000030040	1	KCNE4
lincRNA.11710	ENSGALG00000030516	1	ensembl
lincRNA.11710	ENSGALG00000030561	1	ensembl
lincRNA.11710	ENSGALG00000030652	1	ensembl
lincRNA.11710	ENSGALG00000030747	1	NIPAL2
lincRNA.11710	ENSGALG00000031350	1	ensembl
lincRNA.11710	ENSGALG00000031393	1	ensembl
lincRNA.11710	ENSGALG00000031652	1	SDC3
lincRNA.11710	ENSGALG00000032008	1	MC2R
lincRNA.11710	ENSGALG00000032718	1	GDF6
lincRNA.11710	ENSGALG00000032994	1	NGFR
lincRNA.11710	ENSGALG00000034272	1	ensembl
lincRNA.11710	ENSGALG00000035184	1	ensembl
lincRNA.11710	ENSGALG00000035569	1	ensembl
lincRNA.11710	ENSGALG00000035901	1	ensembl
lincRNA.11710	ENSGALG00000035950	1	ensembl
lincRNA.11710	ENSGALG00000036159	1	HEPACAM
lincRNA.11710	ENSGALG00000036248	1	ensembl
lincRNA.11710	ENSGALG00000037390	1	RGS7
lincRNA.11710	ENSGALG00000038930	1	ensembl
lincRNA.11710	ENSGALG00000039311	1	MUC6
lincRNA.11710	ENSGALG00000039356	1	ensembl
lincRNA.11710	ENSGALG00000039636	1	FHDC1
lincRNA.11710	ENSGALG00000039772	1	AMER3
lincRNA.11710	ENSGALG00000040151	1	ensembl
lincRNA.11710	ENSGALG00000040530	1	cFuc-TIX
lincRNA.11710	ENSGALG00000040954	1	ensembl
lincRNA.11710	ENSGALG00000041054	1	ensembl
lincRNA.11710	ENSGALG00000041501	1	ensembl
lincRNA.11710	ENSGALG00000041601	1	ensembl
lincRNA.11710	ENSGALG00000042116	1	ensembl
lincRNA.11710	ENSGALG00000042866	1	ensembl
lincRNA.11710	ENSGALG00000043252	1	ensembl
lincRNA.11710	ENSGALG00000043806	1	ensembl
lincRNA.11710	ENSGALG00000044067	1	ensembl
lincRNA.11710	ENSGALG00000044091	1	ensembl
lincRNA.11710	ENSGALG00000044129	1	ensembl
lincRNA.11710	ENSGALG00000044352	1	ensembl
lincRNA.11710	ENSGALG00000044419	1	CXCL8
lincRNA.11710	ENSGALG00000044636	1	ensembl
lincRNA.11710	ENSGALG00000044994	1	ensembl
lincRNA.11710	ENSGALG00000045805	1	ADORA1
lincRNA.11710	ENSGALG00000046141	1	NEFM
lincRNA.11710	ENSGALG00000046160	1	STC1
lincRNA.11710	ENSGALG00000046548	1	ensembl
lincRNA.11710	ENSGALG00000046637	1	CNTN2
			GFAP
			CFAP52
lincRNA.12008	ENSGALG00000000168	1	HTR4
lincRNA.12008	ENSGALG00000000317	1	MANEAL
lincRNA.12008	ENSGALG00000000364	1	SSC4D
lincRNA.12008	ENSGALG00000000367	1	TTLL10
lincRNA.12008	ENSGALG00000000653	1	RNF157
lincRNA.12008	ENSGALG00000000909	1	FGF-18
lincRNA.12008	ENSGALG00000001261	1	TMEM132E
lincRNA.12008	ENSGALG00000001383	1	TMEM121
lincRNA.12008	ENSGALG00000001653	1	DNER
lincRNA.12008	ENSGALG00000001917	1	SLC34A1
lincRNA.12008	ENSGALG00000001935	1	SPAG16
lincRNA.12008	ENSGALG00000002008	1	HSF4
lincRNA.12008	ENSGALG00000002203	1	LMX1A
lincRNA.12008	ENSGALG00000002312	1	RHBDL3
lincRNA.12008	ENSGALG00000002756	1	CA12
lincRNA.12008	ENSGALG00000002958	1	ensembl
lincRNA.12008	ENSGALG00000003075	1	CACNG5
lincRNA.12008	ENSGALG00000003148	1	CALR3
lincRNA.12008	ENSGALG00000003224	1	HTR6
lincRNA.12008	ENSGALG00000003424	1	TBX22
lincRNA.12008	ENSGALG00000003426	1	CNR2
lincRNA.12008	ENSGALG00000003456	1	SYT12
lincRNA.12008	ENSGALG00000003859	1	PCBP3
lincRNA.12008	ENSGALG00000003911	1	NPPB
lincRNA.12008	ENSGALG00000003914	1	TMOD2
lincRNA.12008	ENSGALG00000004066	1	CHST8
lincRNA.12008	ENSGALG00000004093	1	SYNPO2L
lincRNA.12008	ENSGALG00000004120	1	SLC6A7
lincRNA.12008	ENSGALG00000004306	1	COL20A1
lincRNA.12008	ENSGALG00000004394	1	XAF1
lincRNA.12008	ENSGALG00000004574	1	RBP3
lincRNA.12008	ENSGALG00000004740	1	FGF13
lincRNA.12008	ENSGALG00000004903	1	CRYGS
lincRNA.12008	ENSGALG00000005207	1	CLDN25
lincRNA.12008	ENSGALG00000005672	1	ensembl
lincRNA.12008	ENSGALG00000005797	1	C3orf14
lincRNA.12008	ENSGALG00000005928	1	ensembl
lincRNA.12008	ENSGALG00000005978	1	DCX
lincRNA.12008	ENSGALG00000006508	1	LIF
lincRNA.12008	ENSGALG00000006574	1	SLC39A12
lincRNA.12008	ENSGALG00000006926	1	WDR63
lincRNA.12008	ENSGALG00000007118	1	GRIN1
lincRNA.12008	ENSGALG00000007182	1	FAM183A
lincRNA.12008	ENSGALG00000007530	1	DLX5
lincRNA.12008	ENSGALG00000007993	1	EMX2
lincRNA.12008	ENSGALG00000008028	1	GPR85
lincRNA.12008	ENSGALG00000008602	1	ensembl
lincRNA.12008	ENSGALG00000008696	1	SPOCK3
lincRNA.12008	ENSGALG00000008898	1	MYO3B
lincRNA.12008	ENSGALG00000009033	1	FSIP1
lincRNA.12008	ENSGALG00000009129	1	DMRT3
lincRNA.12008	ENSGALG00000009302	1	KCNC2
lincRNA.12008	ENSGALG00000009439	1	TCERG1L
lincRNA.12008	ENSGALG00000009562	1	NRXN3
lincRNA.12008	ENSGALG00000009568	1	ensembl
lincRNA.12008	ENSGALG00000009602	1	ensembl
lincRNA.12008	ENSGALG00000009624	1	PNLDC1
lincRNA.12008	ENSGALG00000010161	1	CCDC198
lincRNA.12008	ENSGALG00000010204	1	MDGA2
lincRNA.12008	ENSGALG00000010470	1	ensembl
lincRNA.12008	ENSGALG00000010518	1	ISX
lincRNA.12008	ENSGALG00000010903	1	NINJ2
lincRNA.12008	ENSGALG00000011166	1	ensembl
lincRNA.12008	ENSGALG00000011624	1	ensembl
lincRNA.12008	ENSGALG00000012095	1	LRRC2
lincRNA.12008	ENSGALG00000012228	1	OLIG3
lincRNA.12008	ENSGALG00000012419	1	GABRA4
lincRNA.12008	ENSGALG00000012557	1	CHRNA9
lincRNA.12008	ENSGALG00000012989	1	PIANP
lincRNA.12008	ENSGALG00000013058	1	PLCXD3
lincRNA.12008	ENSGALG00000013105	1	TMEM174
lincRNA.12008	ENSGALG00000013634	1	ensembl
lincRNA.12008	ENSGALG00000013862	1	ensembl
lincRNA.12008	ENSGALG00000014202	1	ensembl
lincRNA.12008	ENSGALG00000014268	1	BVES
lincRNA.12008	ENSGALG00000014466	1	GABRR1
lincRNA.12008	ENSGALG00000014845	1	NDP
lincRNA.12008	ENSGALG00000015021	1	ensembl
lincRNA.12008	ENSGALG00000015203	1	FAM167A
lincRNA.12008	ENSGALG00000015234	1	ADPRHL1
lincRNA.12008	ENSGALG00000015276	1	ensembl
lincRNA.12008	ENSGALG00000015410	1	ensembl
lincRNA.12008	ENSGALG00000015778	1	ensembl
lincRNA.12008	ENSGALG00000016222	1	ensembl
lincRNA.12008	ENSGALG00000016599	1	STK32C
lincRNA.12008	ENSGALG00000016653	1	ensembl
lincRNA.12008	ENSGALG00000016826	1	FAM237A
lincRNA.12008	ENSGALG00000019175	1	ensembl
lincRNA.12008	ENSGALG00000019198	1	CFAP161
lincRNA.12008	ENSGALG00000019262	1	SNCB
lincRNA.12008	ENSGALG00000019755	1	RTN4RL1
lincRNA.12008	ENSGALG00000020615	1	SIX2
lincRNA.12008	ENSGALG00000020656	1	NTN1
lincRNA.12008	ENSGALG00000020836	1	ensembl
lincRNA.12008	ENSGALG00000021020	1	RGS17
lincRNA.12008	ENSGALG00000021183	1	CDR2L
lincRNA.12008	ENSGALG00000021542	1	SEZ6
lincRNA.12008	ENSGALG00000021589	1	ensembl
lincRNA.12008	ENSGALG00000023303	1	ensembl
lincRNA.12008	ENSGALG00000023626	1	NRXN3
lincRNA.12008	ENSGALG00000023787	1	MFAP5
lincRNA.12008	ENSGALG00000026034	1	RD3L
lincRNA.12008	ENSGALG00000026295	1	TRABD2B
lincRNA.12008	ENSGALG00000026431	1	ensembl
lincRNA.12008	ENSGALG00000026598	1	LRRC74B
lincRNA.12008	ENSGALG00000026655	1	SLC35E4
lincRNA.12008	ENSGALG00000027255	1	SFN
lincRNA.12008	ENSGALG00000027471	1	Fgf7
lincRNA.12008	ENSGALG00000027643	1	ensembl
lincRNA.12008	ENSGALG00000027655	1	RHBDL1
lincRNA.12008	ENSGALG00000027685	1	ensembl
lincRNA.12008	ENSGALG00000028023	1	JPH3
lincRNA.12008	ENSGALG00000028106	1	ensembl
lincRNA.12008	ENSGALG00000028115	1	CPNE5
lincRNA.12008	ENSGALG00000028158	1	ensembl
lincRNA.12008	ENSGALG00000028222	1	DHH
lincRNA.12008	ENSGALG00000028345	1	ensembl
lincRNA.12008	ENSGALG00000029314	1	ensembl
lincRNA.12008	ENSGALG00000029424	1	SIX3
lincRNA.12008	ENSGALG00000030353	1	ensembl
lincRNA.12008	ENSGALG00000030676	1	ensembl
lincRNA.12008	ENSGALG00000031360	1	RALY
lincRNA.12008	ENSGALG00000031707	1	ensembl
lincRNA.12008	ENSGALG00000032009	1	ensembl
lincRNA.12008	ENSGALG00000032108	1	PPP1R42
lincRNA.12008	ENSGALG00000032259	1	ensembl
lincRNA.12008	ENSGALG00000032319	1	ensembl
lincRNA.12008	ENSGALG00000032550	1	ensembl
lincRNA.12008	ENSGALG00000033696	1	ensembl
lincRNA.12008	ENSGALG00000034054	1	ensembl
lincRNA.12008	ENSGALG00000034392	1	KIAA1644
lincRNA.12008	ENSGALG00000034424	1	ensembl
lincRNA.12008	ENSGALG00000034605	1	HOXC8
lincRNA.12008	ENSGALG00000035228	1	ADMP
lincRNA.12008	ENSGALG00000035587	1	ensembl
lincRNA.12008	ENSGALG00000036373	1	ensembl
lincRNA.12008	ENSGALG00000036511	1	NKX2-1
lincRNA.12008	ENSGALG00000036598	1	RGS22
lincRNA.12008	ENSGALG00000036760	1	PAX1
lincRNA.12008	ENSGALG00000037262	1	ensembl
lincRNA.12008	ENSGALG00000037408	1	DLX2
lincRNA.12008	ENSGALG00000037558	1	MSTN
lincRNA.12008	ENSGALG00000037599	1	ensembl
lincRNA.12008	ENSGALG00000037632	1	CNGA3
lincRNA.12008	ENSGALG00000037997	1	PPP1R36
lincRNA.12008	ENSGALG00000039040	1	ensembl
lincRNA.12008	ENSGALG00000039166	1	CABP7
lincRNA.12008	ENSGALG00000039436	1	ensembl
lincRNA.12008	ENSGALG00000039458	1	ensembl
lincRNA.12008	ENSGALG00000039554	1	SLC5A5
lincRNA.12008	ENSGALG00000039826	1	NRN1
lincRNA.12008	ENSGALG00000040026	1	FAM81B
lincRNA.12008	ENSGALG00000040050	1	ensembl
lincRNA.12008	ENSGALG00000040463	1	ensembl
lincRNA.12008	ENSGALG00000041442	1	ensembl
lincRNA.12008	ENSGALG00000041622	1	ensembl
lincRNA.12008	ENSGALG00000041932	1	ensembl
lincRNA.12008	ENSGALG00000043041	1	ensembl
lincRNA.12008	ENSGALG00000044037	1	TMEM71
lincRNA.12008	ENSGALG00000044070	1	NPW
lincRNA.12008	ENSGALG00000044384	1	ensembl
lincRNA.12008	ENSGALG00000044425	1	ensembl
lincRNA.12008	ENSGALG00000044596	1	ensembl
lincRNA.12008	ENSGALG00000044765	1	ensembl
lincRNA.12008	ENSGALG00000044970	1	ensembl
lincRNA.12008	ENSGALG00000044996	1	BAALC
lincRNA.12008	ENSGALG00000045096	1	ensembl
lincRNA.12008	ENSGALG00000045151	1	ensembl
lincRNA.12008	ENSGALG00000045364	1	ensembl
lincRNA.12008	ENSGALG00000045395	1	ensembl
lincRNA.12008	ENSGALG00000045563	1	ensembl
lincRNA.12008	ENSGALG00000045603	1	ensembl
lincRNA.12008	ENSGALG00000045617	1	ensembl
lincRNA.12008	ENSGALG00000045947	1	HES5
lincRNA.12008	ENSGALG00000045960	1	KCNT1
lincRNA.12008	ENSGALG00000046062	1	AMPD1
lincRNA.12008	ENSGALG00000046175	1	LHX9
lincRNA.12008	ENSGALG00000046283	1	CRB1
lincRNA.12008	ENSGALG00000046598	1	CELF4
			DYDC1
lincRNA.13298	ENSGALG00000000302	1	SLC45A2
lincRNA.13298	ENSGALG00000001141	1	VWC2L
lincRNA.13298	ENSGALG00000001645	1	UNC119
lincRNA.13298	ENSGALG00000002082	1	ensembl
lincRNA.13298	ENSGALG00000002223	1	ensembl
lincRNA.13298	ENSGALG00000002287	1	MYO15A
lincRNA.13298	ENSGALG00000002413	1	ensembl
lincRNA.13298	ENSGALG00000002432	1	PAC1
lincRNA.13298	ENSGALG00000003310	1	GPR88
lincRNA.13298	ENSGALG00000003472	1	LHX1
lincRNA.13298	ENSGALG00000003657	1	EEF1A2
lincRNA.13298	ENSGALG00000004360	1	ensembl
lincRNA.13298	ENSGALG00000004393	1	SAXO2
lincRNA.13298	ENSGALG00000004978	1	DPEP1
lincRNA.13298	ENSGALG00000005043	1	C20orf96
lincRNA.13298	ENSGALG00000005223	1	CLDN18
lincRNA.13298	ENSGALG00000005252	1	BPIFB6
lincRNA.13298	ENSGALG00000005409	1	ADARB2
lincRNA.13298	ENSGALG00000005843	1	ensembl
lincRNA.13298	ENSGALG00000005923	1	UTS2B
lincRNA.13298	ENSGALG00000006119	1	SLITRK4
lincRNA.13298	ENSGALG00000006175	1	BICDL1
lincRNA.13298	ENSGALG00000006203	1	KBTBD13
lincRNA.13298	ENSGALG00000006593	1	MYO3A
lincRNA.13298	ENSGALG00000006674	1	ensembl
lincRNA.13298	ENSGALG00000006797	1	ensembl
lincRNA.13298	ENSGALG00000007003	1	ensembl
lincRNA.13298	ENSGALG00000007222	1	RBM20
lincRNA.13298	ENSGALG00000007242	1	SNAP25
lincRNA.13298	ENSGALG00000007319	1	GRIA2
lincRNA.13298	ENSGALG00000007335	1	ensembl
lincRNA.13298	ENSGALG00000007647	1	ensembl
lincRNA.13298	ENSGALG00000007732	1	GSC
lincRNA.13298	ENSGALG00000007803	1	UNC93A
lincRNA.13298	ENSGALG00000008283	1	NEGR1
lincRNA.13298	ENSGALG00000008697	1	ensembl
lincRNA.13298	ENSGALG00000009003	1	SLC5A8
lincRNA.13298	ENSGALG00000009405	1	ensembl
lincRNA.13298	ENSGALG00000010002	1	KIAA1549L
lincRNA.13298	ENSGALG00000010513	1	SOX10
lincRNA.13298	ENSGALG00000010974	1	ensembl
lincRNA.13298	ENSGALG00000011341	1	GBX2
lincRNA.13298	ENSGALG00000011350	1	TXLNB
lincRNA.13298	ENSGALG00000011413	1	CLUL1
lincRNA.13298	ENSGALG00000011633	1	FAM169A
lincRNA.13298	ENSGALG00000011717	1	ANKRD29
lincRNA.13298	ENSGALG00000012020	1	ensembl
lincRNA.13298	ENSGALG00000012290	1	NOL4
lincRNA.13298	ENSGALG00000013281	1	CPLX1
lincRNA.13298	ENSGALG00000013342	1	ensembl
lincRNA.13298	ENSGALG00000013822	1	ensembl
lincRNA.13298	ENSGALG00000014904	1	OLFM4
lincRNA.13298	ENSGALG00000014943	1	ensembl
lincRNA.13298	ENSGALG00000015034	1	SLN
lincRNA.13298	ENSGALG00000015164	1	PTHLH
lincRNA.13298	ENSGALG00000015198	1	LMOD3
lincRNA.13298	ENSGALG00000015332	1	ensembl
lincRNA.13298	ENSGALG00000016176	1	KRT12
lincRNA.13298	ENSGALG00000016201	1	MCHR1
lincRNA.13298	ENSGALG00000016943	1	FBXO47
lincRNA.13298	ENSGALG00000017086	1	ensembl
lincRNA.13298	ENSGALG00000017168	1	CCDC39
lincRNA.13298	ENSGALG00000017295	1	ADRA2A
lincRNA.13298	ENSGALG00000018946	1	ensembl
lincRNA.13298	ENSGALG00000019030	1	OTOL1
lincRNA.13298	ENSGALG00000019715	1	SERTAD4
lincRNA.13298	ENSGALG00000019736	1	LRIT3
lincRNA.13298	ENSGALG00000019738	1	ensembl
lincRNA.13298	ENSGALG00000021025	1	ensembl
lincRNA.13298	ENSGALG00000021855	1	ensembl
lincRNA.13298	ENSGALG00000023521	1	SAXO1
lincRNA.13298	ENSGALG00000025772	1	LRRC71
lincRNA.13298	ENSGALG00000026305	1	TPBG
lincRNA.13298	ENSGALG00000026359	1	C4orf19
lincRNA.13298	ENSGALG00000026627	1	GJA9
lincRNA.13298	ENSGALG00000026875	1	ensembl
lincRNA.13298	ENSGALG00000026892	1	ensembl
lincRNA.13298	ENSGALG00000027051	1	HOXC9
lincRNA.13298	ENSGALG00000027314	1	NEUROG1
lincRNA.13298	ENSGALG00000027351	1	CDH15
lincRNA.13298	ENSGALG00000027355	1	EMX1
lincRNA.13298	ENSGALG00000027885	1	ensembl
lincRNA.13298	ENSGALG00000028175	1	TPBGL
lincRNA.13298	ENSGALG00000028863	1	ensembl
lincRNA.13298	ENSGALG00000029144	1	KCNE4
lincRNA.13298	ENSGALG00000029439	1	ensembl
lincRNA.13298	ENSGALG00000029692	1	ensembl
lincRNA.13298	ENSGALG00000030040	1	ensembl
lincRNA.13298	ENSGALG00000030516	1	NIPAL2
lincRNA.13298	ENSGALG00000030561	1	ensembl
lincRNA.13298	ENSGALG00000030652	1	ensembl
lincRNA.13298	ENSGALG00000030747	1	SDC3
lincRNA.13298	ENSGALG00000031350	1	MC2R
lincRNA.13298	ENSGALG00000031393	1	GDF6
lincRNA.13298	ENSGALG00000031652	1	NGFR
lincRNA.13298	ENSGALG00000032008	1	ensembl
lincRNA.13298	ENSGALG00000032718	1	ensembl
lincRNA.13298	ENSGALG00000032994	1	ensembl
lincRNA.13298	ENSGALG00000034272	1	ensembl
lincRNA.13298	ENSGALG00000035184	1	ensembl
lincRNA.13298	ENSGALG00000035569	1	HEPACAM
lincRNA.13298	ENSGALG00000035901	1	ensembl
lincRNA.13298	ENSGALG00000035950	1	RGS7
lincRNA.13298	ENSGALG00000036159	1	ensembl
lincRNA.13298	ENSGALG00000036248	1	MUC6
lincRNA.13298	ENSGALG00000037390	1	ensembl
lincRNA.13298	ENSGALG00000038930	1	FHDC1
lincRNA.13298	ENSGALG00000039311	1	AMER3
lincRNA.13298	ENSGALG00000039356	1	ensembl
lincRNA.13298	ENSGALG00000039636	1	cFuc-TIX
lincRNA.13298	ENSGALG00000039772	1	ensembl
lincRNA.13298	ENSGALG00000040151	1	ensembl
lincRNA.13298	ENSGALG00000040530	1	ensembl
lincRNA.13298	ENSGALG00000040954	1	ensembl
lincRNA.13298	ENSGALG00000041054	1	ensembl
lincRNA.13298	ENSGALG00000041501	1	ensembl
lincRNA.13298	ENSGALG00000041601	1	ensembl
lincRNA.13298	ENSGALG00000042116	1	ensembl
lincRNA.13298	ENSGALG00000042866	1	ensembl
lincRNA.13298	ENSGALG00000043252	1	ensembl
lincRNA.13298	ENSGALG00000043806	1	ensembl
lincRNA.13298	ENSGALG00000044067	1	ensembl
lincRNA.13298	ENSGALG00000044091	1	CXCL8
lincRNA.13298	ENSGALG00000044129	1	ensembl
lincRNA.13298	ENSGALG00000044352	1	ensembl
lincRNA.13298	ENSGALG00000044419	1	GnRH-I
lincRNA.13298	ENSGALG00000044636	1	ensembl
lincRNA.13298	ENSGALG00000044994	1	MEIG1
lincRNA.13298	ENSGALG00000045805	1	ensembl
lincRNA.13298	ENSGALG00000046141	1	KCND3
lincRNA.13298	ENSGALG00000046160	1	SLC22A7
lincRNA.13298	ENSGALG00000046548	1	AANAT
lincRNA.13298	ENSGALG00000046637	1	SYT6
			RGR
			SLC16A14
lincRNA.13357	ENSGALG00000000277	1	SLC12A3
lincRNA.13357	ENSGALG00000000295	1	KCNS1
lincRNA.13357	ENSGALG00000000451	1	EYA2
lincRNA.13357	ENSGALG00000000483	1	ensembl
lincRNA.13357	ENSGALG00000001512	1	BMP15
lincRNA.13357	ENSGALG00000001661	1	SLC6A1
lincRNA.13357	ENSGALG00000001955	1	SLC12A1
lincRNA.13357	ENSGALG00000001968	1	PRDM6
lincRNA.13357	ENSGALG00000002299	1	ensembl
lincRNA.13357	ENSGALG00000002897	1	CHRNA4
lincRNA.13357	ENSGALG00000002957	1	RAD21L1
lincRNA.13357	ENSGALG00000004074	1	NEU4
lincRNA.13357	ENSGALG00000004508	1	ensembl
lincRNA.13357	ENSGALG00000004568	1	GRM3
lincRNA.13357	ENSGALG00000004742	1	RAB36
lincRNA.13357	ENSGALG00000004921	1	ensembl
lincRNA.13357	ENSGALG00000004945	1	WFIKKN2
lincRNA.13357	ENSGALG00000005351	1	MEGF11
lincRNA.13357	ENSGALG00000005361	1	ensembl
lincRNA.13357	ENSGALG00000005801	1	ensembl
lincRNA.13357	ENSGALG00000006186	1	Fgf16
lincRNA.13357	ENSGALG00000006361	1	ensembl
lincRNA.13357	ENSGALG00000006469	1	SATB2
lincRNA.13357	ENSGALG00000006576	1	ensembl
lincRNA.13357	ENSGALG00000006710	1	ensembl
lincRNA.13357	ENSGALG00000007268	1	CERKL
lincRNA.13357	ENSGALG00000007367	1	C2orf71
lincRNA.13357	ENSGALG00000007631	1	TMEM117
lincRNA.13357	ENSGALG00000007657	1	KCNK2
lincRNA.13357	ENSGALG00000007684	1	SLC7A11
lincRNA.13357	ENSGALG00000007806	1	GLIS3
lincRNA.13357	ENSGALG00000008105	1	WDR64
lincRNA.13357	ENSGALG00000008135	1	PRKG2
lincRNA.13357	ENSGALG00000008444	1	GALNT15
lincRNA.13357	ENSGALG00000008834	1	ensembl
lincRNA.13357	ENSGALG00000008910	1	ensembl
lincRNA.13357	ENSGALG00000009007	1	PTPRO
lincRNA.13357	ENSGALG00000009596	1	ensembl
lincRNA.13357	ENSGALG00000009687	1	ensembl
lincRNA.13357	ENSGALG00000009758	1	GJA10
lincRNA.13357	ENSGALG00000010180	1	ACOT12
lincRNA.13357	ENSGALG00000010760	1	TMEM215
lincRNA.13357	ENSGALG00000010909	1	ELOVL4
lincRNA.13357	ENSGALG00000011235	1	ensembl
lincRNA.13357	ENSGALG00000011809	1	ensembl
lincRNA.13357	ENSGALG00000011849	1	MYOM2
lincRNA.13357	ENSGALG00000013085	1	ensembl
lincRNA.13357	ENSGALG00000015324	1	Pax5B
lincRNA.13357	ENSGALG00000015336	1	KLHL1
lincRNA.13357	ENSGALG00000015606	1	ensembl
lincRNA.13357	ENSGALG00000015616	1	ensembl
lincRNA.13357	ENSGALG00000015754	1	CRTAC1
lincRNA.13357	ENSGALG00000015876	1	RHO
lincRNA.13357	ENSGALG00000015928	1	ensembl
lincRNA.13357	ENSGALG00000016165	1	ensembl
lincRNA.13357	ENSGALG00000016342	1	RSPO4
lincRNA.13357	ENSGALG00000016391	1	IRX6
lincRNA.13357	ENSGALG00000016431	1	AQP10
lincRNA.13357	ENSGALG00000016907	1	SLC26A6
lincRNA.13357	ENSGALG00000017228	1	FOXE3
lincRNA.13357	ENSGALG00000017250	1	FEV
lincRNA.13357	ENSGALG00000017378	1	ensembl
lincRNA.13357	ENSGALG00000020745	1	ensembl
lincRNA.13357	ENSGALG00000021553	1	RAB38
lincRNA.13357	ENSGALG00000023581	1	SLC35F1
lincRNA.13357	ENSGALG00000023640	1	cPAD2
lincRNA.13357	ENSGALG00000023738	1	ensembl
lincRNA.13357	ENSGALG00000025924	1	ensembl
lincRNA.13357	ENSGALG00000026089	1	TMEM200C
lincRNA.13357	ENSGALG00000026252	1	SYT17
lincRNA.13357	ENSGALG00000026698	1	ensembl
lincRNA.13357	ENSGALG00000027114	1	EYA4
lincRNA.13357	ENSGALG00000027138	1	ensembl
lincRNA.13357	ENSGALG00000028018	1	ensembl
lincRNA.13357	ENSGALG00000029011	1	TBX18
lincRNA.13357	ENSGALG00000029212	1	POU3F3
lincRNA.13357	ENSGALG00000030128	1	ZIC5
lincRNA.13357	ENSGALG00000030169	1	PMEL
lincRNA.13357	ENSGALG00000030210	1	NKX1-1
lincRNA.13357	ENSGALG00000030534	1	ensembl
lincRNA.13357	ENSGALG00000031583	1	SP8
lincRNA.13357	ENSGALG00000031656	1	ensembl
lincRNA.13357	ENSGALG00000031869	1	HOXC13
lincRNA.13357	ENSGALG00000032750	1	LMO3
lincRNA.13357	ENSGALG00000032789	1	FAM198A
lincRNA.13357	ENSGALG00000033739	1	GPR103
lincRNA.13357	ENSGALG00000034197	1	LRGUK
lincRNA.13357	ENSGALG00000035350	1	ensembl
lincRNA.13357	ENSGALG00000035650	1	GNAT2
lincRNA.13357	ENSGALG00000035679	1	ensembl
lincRNA.13357	ENSGALG00000035725	1	ensembl
lincRNA.13357	ENSGALG00000035835	1	KCNQ4
lincRNA.13357	ENSGALG00000036082	1	ensembl
lincRNA.13357	ENSGALG00000036358	1	TWIST3
lincRNA.13357	ENSGALG00000037533	1	LSAMP
lincRNA.13357	ENSGALG00000037740	1	ZPD
lincRNA.13357	ENSGALG00000037842	1	ensembl
lincRNA.13357	ENSGALG00000037975	1	ensembl
lincRNA.13357	ENSGALG00000038084	1	TMEM74
lincRNA.13357	ENSGALG00000038269	1	PPP1R14C
lincRNA.13357	ENSGALG00000038579	1	CPA6
lincRNA.13357	ENSGALG00000038708	1	MIOX
lincRNA.13357	ENSGALG00000038767	1	TRIM29
lincRNA.13357	ENSGALG00000040220	1	EN1
lincRNA.13357	ENSGALG00000040620	1	SYT4
lincRNA.13357	ENSGALG00000041143	1	ensembl
lincRNA.13357	ENSGALG00000041249	1	GPM6A
lincRNA.13357	ENSGALG00000041263	1	KCNS2
lincRNA.13357	ENSGALG00000041553	1	ensembl
lincRNA.13357	ENSGALG00000041575	1	KCTD19
lincRNA.13357	ENSGALG00000041918	1	ensembl
lincRNA.13357	ENSGALG00000041965	1	ensembl
lincRNA.13357	ENSGALG00000042360	1	ensembl
lincRNA.13357	ENSGALG00000042389	1	ensembl
lincRNA.13357	ENSGALG00000042626	1	ensembl
lincRNA.13357	ENSGALG00000043401	1	ensembl
lincRNA.13357	ENSGALG00000043480	1	TMEM81
lincRNA.13357	ENSGALG00000043764	1	ensembl
lincRNA.13357	ENSGALG00000043922	1	ensembl
lincRNA.13357	ENSGALG00000044087	1	ensembl
lincRNA.13357	ENSGALG00000044168	1	ensembl
lincRNA.13357	ENSGALG00000044242	1	HES5
lincRNA.13357	ENSGALG00000044272	1	KCNT1
lincRNA.13357	ENSGALG00000044302	1	AMPD1
lincRNA.13357	ENSGALG00000045255	1	LHX9
lincRNA.13357	ENSGALG00000045310	1	CRB1
lincRNA.13357	ENSGALG00000045530	1	CELF4
lincRNA.13357	ENSGALG00000045849	1	DYDC1
lincRNA.13357	ENSGALG00000046433	1	SLC45A2
lincRNA.13357	ENSGALG00000046554	1	VWC2L
			UNC119
			ensembl
lincRNA.13536	ENSGALG00000000302	1	ensembl
lincRNA.13536	ENSGALG00000001141	1	MYO15A
lincRNA.13536	ENSGALG00000001645	1	ensembl
lincRNA.13536	ENSGALG00000002082	1	PAC1
lincRNA.13536	ENSGALG00000002223	1	GPR88
lincRNA.13536	ENSGALG00000002287	1	LHX1
lincRNA.13536	ENSGALG00000002413	1	EEF1A2
lincRNA.13536	ENSGALG00000002432	1	ensembl
lincRNA.13536	ENSGALG00000003310	1	SAXO2
lincRNA.13536	ENSGALG00000003472	1	DPEP1
lincRNA.13536	ENSGALG00000003657	1	C20orf96
lincRNA.13536	ENSGALG00000004360	1	CLDN18
lincRNA.13536	ENSGALG00000004393	1	BPIFB6
lincRNA.13536	ENSGALG00000004978	1	ADARB2
lincRNA.13536	ENSGALG00000005043	1	ensembl
lincRNA.13536	ENSGALG00000005223	1	UTS2B
lincRNA.13536	ENSGALG00000005252	1	SLITRK4
lincRNA.13536	ENSGALG00000005409	1	BICDL1
lincRNA.13536	ENSGALG00000005843	1	KBTBD13
lincRNA.13536	ENSGALG00000005923	1	MYO3A
lincRNA.13536	ENSGALG00000006119	1	ensembl
lincRNA.13536	ENSGALG00000006175	1	ensembl
lincRNA.13536	ENSGALG00000006203	1	ensembl
lincRNA.13536	ENSGALG00000006593	1	RBM20
lincRNA.13536	ENSGALG00000006674	1	SNAP25
lincRNA.13536	ENSGALG00000006797	1	GRIA2
lincRNA.13536	ENSGALG00000007003	1	ensembl
lincRNA.13536	ENSGALG00000007222	1	ensembl
lincRNA.13536	ENSGALG00000007242	1	GSC
lincRNA.13536	ENSGALG00000007319	1	UNC93A
lincRNA.13536	ENSGALG00000007335	1	NEGR1
lincRNA.13536	ENSGALG00000007647	1	ensembl
lincRNA.13536	ENSGALG00000007732	1	SLC5A8
lincRNA.13536	ENSGALG00000007803	1	ensembl
lincRNA.13536	ENSGALG00000008283	1	KIAA1549L
lincRNA.13536	ENSGALG00000008697	1	SOX10
lincRNA.13536	ENSGALG00000009003	1	ensembl
lincRNA.13536	ENSGALG00000009405	1	GBX2
lincRNA.13536	ENSGALG00000010002	1	TXLNB
lincRNA.13536	ENSGALG00000010513	1	CLUL1
lincRNA.13536	ENSGALG00000010974	1	FAM169A
lincRNA.13536	ENSGALG00000011341	1	ANKRD29
lincRNA.13536	ENSGALG00000011350	1	ensembl
lincRNA.13536	ENSGALG00000011413	1	NOL4
lincRNA.13536	ENSGALG00000011633	1	CPLX1
lincRNA.13536	ENSGALG00000011717	1	ensembl
lincRNA.13536	ENSGALG00000012020	1	ensembl
lincRNA.13536	ENSGALG00000012290	1	OLFM4
lincRNA.13536	ENSGALG00000013281	1	ensembl
lincRNA.13536	ENSGALG00000013342	1	SLN
lincRNA.13536	ENSGALG00000013822	1	PTHLH
lincRNA.13536	ENSGALG00000014904	1	LMOD3
lincRNA.13536	ENSGALG00000014943	1	ensembl
lincRNA.13536	ENSGALG00000015034	1	KRT12
lincRNA.13536	ENSGALG00000015164	1	MCHR1
lincRNA.13536	ENSGALG00000015198	1	FBXO47
lincRNA.13536	ENSGALG00000015332	1	ensembl
lincRNA.13536	ENSGALG00000016176	1	CCDC39
lincRNA.13536	ENSGALG00000016201	1	ADRA2A
lincRNA.13536	ENSGALG00000016943	1	ensembl
lincRNA.13536	ENSGALG00000017086	1	OTOL1
lincRNA.13536	ENSGALG00000017168	1	SERTAD4
lincRNA.13536	ENSGALG00000017295	1	LRIT3
lincRNA.13536	ENSGALG00000018946	1	ensembl
lincRNA.13536	ENSGALG00000019030	1	ensembl
lincRNA.13536	ENSGALG00000019715	1	ensembl
lincRNA.13536	ENSGALG00000019736	1	SAXO1
lincRNA.13536	ENSGALG00000019738	1	LRRC71
lincRNA.13536	ENSGALG00000021025	1	TPBG
lincRNA.13536	ENSGALG00000021855	1	C4orf19
lincRNA.13536	ENSGALG00000023521	1	GJA9
lincRNA.13536	ENSGALG00000025772	1	ensembl
lincRNA.13536	ENSGALG00000026305	1	ensembl
lincRNA.13536	ENSGALG00000026359	1	HOXC9
lincRNA.13536	ENSGALG00000026627	1	NEUROG1
lincRNA.13536	ENSGALG00000026875	1	CDH15
lincRNA.13536	ENSGALG00000026892	1	EMX1
lincRNA.13536	ENSGALG00000027051	1	ensembl
lincRNA.13536	ENSGALG00000027314	1	TPBGL
lincRNA.13536	ENSGALG00000027351	1	ensembl
lincRNA.13536	ENSGALG00000027355	1	KCNE4
lincRNA.13536	ENSGALG00000027885	1	ensembl
lincRNA.13536	ENSGALG00000028175	1	ensembl
lincRNA.13536	ENSGALG00000028863	1	ensembl
lincRNA.13536	ENSGALG00000029144	1	NIPAL2
lincRNA.13536	ENSGALG00000029439	1	ensembl
lincRNA.13536	ENSGALG00000029692	1	ensembl
lincRNA.13536	ENSGALG00000030040	1	SDC3
lincRNA.13536	ENSGALG00000030516	1	MC2R
lincRNA.13536	ENSGALG00000030561	1	GDF6
lincRNA.13536	ENSGALG00000030652	1	NGFR
lincRNA.13536	ENSGALG00000030747	1	ensembl
lincRNA.13536	ENSGALG00000031350	1	ensembl
lincRNA.13536	ENSGALG00000031393	1	ensembl
lincRNA.13536	ENSGALG00000031652	1	ensembl
lincRNA.13536	ENSGALG00000032008	1	ensembl
lincRNA.13536	ENSGALG00000032718	1	HEPACAM
lincRNA.13536	ENSGALG00000032994	1	ensembl
lincRNA.13536	ENSGALG00000034272	1	RGS7
lincRNA.13536	ENSGALG00000035184	1	ensembl
lincRNA.13536	ENSGALG00000035569	1	MUC6
lincRNA.13536	ENSGALG00000035901	1	ensembl
lincRNA.13536	ENSGALG00000035950	1	FHDC1
lincRNA.13536	ENSGALG00000036159	1	AMER3
lincRNA.13536	ENSGALG00000036248	1	ensembl
lincRNA.13536	ENSGALG00000037390	1	cFuc-TIX
lincRNA.13536	ENSGALG00000038930	1	ensembl
lincRNA.13536	ENSGALG00000039311	1	ensembl
lincRNA.13536	ENSGALG00000039356	1	ensembl
lincRNA.13536	ENSGALG00000039636	1	ensembl
lincRNA.13536	ENSGALG00000039772	1	ensembl
lincRNA.13536	ENSGALG00000040151	1	ensembl
lincRNA.13536	ENSGALG00000040530	1	ensembl
lincRNA.13536	ENSGALG00000040954	1	ensembl
lincRNA.13536	ENSGALG00000041054	1	ensembl
lincRNA.13536	ENSGALG00000041501	1	ensembl
lincRNA.13536	ENSGALG00000041601	1	ensembl
lincRNA.13536	ENSGALG00000042116	1	ensembl
lincRNA.13536	ENSGALG00000042866	1	CXCL8
lincRNA.13536	ENSGALG00000043252	1	ensembl
lincRNA.13536	ENSGALG00000043806	1	ensembl
lincRNA.13536	ENSGALG00000044067	1	GnRH-I
lincRNA.13536	ENSGALG00000044091	1	ensembl
lincRNA.13536	ENSGALG00000044129	1	MEIG1
lincRNA.13536	ENSGALG00000044352	1	ensembl
lincRNA.13536	ENSGALG00000044419	1	KCND3
lincRNA.13536	ENSGALG00000044636	1	SLC22A7
lincRNA.13536	ENSGALG00000044994	1	AANAT
lincRNA.13536	ENSGALG00000045805	1	SYT6
lincRNA.13536	ENSGALG00000046141	1	RGR
lincRNA.13536	ENSGALG00000046160	1	SLC16A14
lincRNA.13536	ENSGALG00000046548	1	SLC12A3
lincRNA.13536	ENSGALG00000046637	1	KCNS1
			EYA2
			ensembl
lincRNA.13912	ENSGALG00000000277	1	BMP15
lincRNA.13912	ENSGALG00000000295	1	SLC6A1
lincRNA.13912	ENSGALG00000000451	1	SLC12A1
lincRNA.13912	ENSGALG00000000483	1	PRDM6
lincRNA.13912	ENSGALG00000001512	1	ensembl
lincRNA.13912	ENSGALG00000001661	1	CHRNA4
lincRNA.13912	ENSGALG00000001955	1	RAD21L1
lincRNA.13912	ENSGALG00000001968	1	NEU4
lincRNA.13912	ENSGALG00000002299	1	ensembl
lincRNA.13912	ENSGALG00000002897	1	GRM3
lincRNA.13912	ENSGALG00000002957	1	RAB36
lincRNA.13912	ENSGALG00000004074	1	ensembl
lincRNA.13912	ENSGALG00000004508	1	WFIKKN2
lincRNA.13912	ENSGALG00000004568	1	MEGF11
lincRNA.13912	ENSGALG00000004742	1	ensembl
lincRNA.13912	ENSGALG00000004921	1	ensembl
lincRNA.13912	ENSGALG00000004945	1	Fgf16
lincRNA.13912	ENSGALG00000005351	1	ensembl
lincRNA.13912	ENSGALG00000005361	1	SATB2
lincRNA.13912	ENSGALG00000005801	1	ensembl
lincRNA.13912	ENSGALG00000006186	1	ensembl
lincRNA.13912	ENSGALG00000006361	1	CERKL
lincRNA.13912	ENSGALG00000006469	1	C2orf71
lincRNA.13912	ENSGALG00000006576	1	TMEM117
lincRNA.13912	ENSGALG00000006710	1	KCNK2
lincRNA.13912	ENSGALG00000007268	1	SLC7A11
lincRNA.13912	ENSGALG00000007367	1	GLIS3
lincRNA.13912	ENSGALG00000007631	1	WDR64
lincRNA.13912	ENSGALG00000007657	1	PRKG2
lincRNA.13912	ENSGALG00000007684	1	GALNT15
lincRNA.13912	ENSGALG00000007806	1	ensembl
lincRNA.13912	ENSGALG00000008105	1	ensembl
lincRNA.13912	ENSGALG00000008135	1	PTPRO
lincRNA.13912	ENSGALG00000008444	1	ensembl
lincRNA.13912	ENSGALG00000008834	1	ensembl
lincRNA.13912	ENSGALG00000008910	1	GJA10
lincRNA.13912	ENSGALG00000009007	1	ACOT12
lincRNA.13912	ENSGALG00000009596	1	TMEM215
lincRNA.13912	ENSGALG00000009687	1	ELOVL4
lincRNA.13912	ENSGALG00000009758	1	ensembl
lincRNA.13912	ENSGALG00000010180	1	ensembl
lincRNA.13912	ENSGALG00000010760	1	MYOM2
lincRNA.13912	ENSGALG00000010909	1	ensembl
lincRNA.13912	ENSGALG00000011235	1	Pax5B
lincRNA.13912	ENSGALG00000011809	1	KLHL1
lincRNA.13912	ENSGALG00000011849	1	ensembl
lincRNA.13912	ENSGALG00000013085	1	ensembl
lincRNA.13912	ENSGALG00000015324	1	CRTAC1
lincRNA.13912	ENSGALG00000015336	1	RHO
lincRNA.13912	ENSGALG00000015606	1	ensembl
lincRNA.13912	ENSGALG00000015616	1	ensembl
lincRNA.13912	ENSGALG00000015754	1	RSPO4
lincRNA.13912	ENSGALG00000015876	1	IRX6
lincRNA.13912	ENSGALG00000015928	1	AQP10
lincRNA.13912	ENSGALG00000016165	1	SLC26A6
lincRNA.13912	ENSGALG00000016342	1	FOXE3
lincRNA.13912	ENSGALG00000016391	1	FEV
lincRNA.13912	ENSGALG00000016431	1	ensembl
lincRNA.13912	ENSGALG00000016907	1	ensembl
lincRNA.13912	ENSGALG00000017228	1	RAB38
lincRNA.13912	ENSGALG00000017250	1	SLC35F1
lincRNA.13912	ENSGALG00000017378	1	cPAD2
lincRNA.13912	ENSGALG00000020745	1	ensembl
lincRNA.13912	ENSGALG00000021553	1	ensembl
lincRNA.13912	ENSGALG00000023581	1	TMEM200C
lincRNA.13912	ENSGALG00000023640	1	SYT17
lincRNA.13912	ENSGALG00000023738	1	ensembl
lincRNA.13912	ENSGALG00000025924	1	EYA4
lincRNA.13912	ENSGALG00000026089	1	ensembl
lincRNA.13912	ENSGALG00000026252	1	ensembl
lincRNA.13912	ENSGALG00000026698	1	TBX18
lincRNA.13912	ENSGALG00000027114	1	POU3F3
lincRNA.13912	ENSGALG00000027138	1	ZIC5
lincRNA.13912	ENSGALG00000028018	1	PMEL
lincRNA.13912	ENSGALG00000029011	1	NKX1-1
lincRNA.13912	ENSGALG00000029212	1	ensembl
lincRNA.13912	ENSGALG00000030128	1	SP8
lincRNA.13912	ENSGALG00000030169	1	ensembl
lincRNA.13912	ENSGALG00000030210	1	HOXC13
lincRNA.13912	ENSGALG00000030534	1	LMO3
lincRNA.13912	ENSGALG00000031583	1	FAM198A
lincRNA.13912	ENSGALG00000031656	1	GPR103
lincRNA.13912	ENSGALG00000031869	1	LRGUK
lincRNA.13912	ENSGALG00000032750	1	ensembl
lincRNA.13912	ENSGALG00000032789	1	GNAT2
lincRNA.13912	ENSGALG00000033739	1	ensembl
lincRNA.13912	ENSGALG00000034197	1	ensembl
lincRNA.13912	ENSGALG00000035350	1	KCNQ4
lincRNA.13912	ENSGALG00000035650	1	ensembl
lincRNA.13912	ENSGALG00000035679	1	TWIST3
lincRNA.13912	ENSGALG00000035725	1	LSAMP
lincRNA.13912	ENSGALG00000035835	1	ZPD
lincRNA.13912	ENSGALG00000036082	1	ensembl
lincRNA.13912	ENSGALG00000036358	1	ensembl
lincRNA.13912	ENSGALG00000037533	1	TMEM74
lincRNA.13912	ENSGALG00000037740	1	PPP1R14C
lincRNA.13912	ENSGALG00000037842	1	CPA6
lincRNA.13912	ENSGALG00000037975	1	MIOX
lincRNA.13912	ENSGALG00000038084	1	TRIM29
lincRNA.13912	ENSGALG00000038269	1	EN1
lincRNA.13912	ENSGALG00000038579	1	SYT4
lincRNA.13912	ENSGALG00000038708	1	ensembl
lincRNA.13912	ENSGALG00000038767	1	GPM6A
lincRNA.13912	ENSGALG00000040220	1	KCNS2
lincRNA.13912	ENSGALG00000040620	1	ensembl
lincRNA.13912	ENSGALG00000041143	1	KCTD19
lincRNA.13912	ENSGALG00000041249	1	ensembl
lincRNA.13912	ENSGALG00000041263	1	ensembl
lincRNA.13912	ENSGALG00000041553	1	ensembl
lincRNA.13912	ENSGALG00000041575	1	ensembl
lincRNA.13912	ENSGALG00000041918	1	ensembl
lincRNA.13912	ENSGALG00000041965	1	ensembl
lincRNA.13912	ENSGALG00000042360	1	TMEM81
lincRNA.13912	ENSGALG00000042389	1	ensembl
lincRNA.13912	ENSGALG00000042626	1	ensembl
lincRNA.13912	ENSGALG00000043401	1	ensembl
lincRNA.13912	ENSGALG00000043480	1	ensembl
lincRNA.13912	ENSGALG00000043764	1	HES5
lincRNA.13912	ENSGALG00000043922	1	KCNT1
lincRNA.13912	ENSGALG00000044087	1	AMPD1
lincRNA.13912	ENSGALG00000044168	1	LHX9
lincRNA.13912	ENSGALG00000044242	1	CRB1
lincRNA.13912	ENSGALG00000044272	1	CELF4
lincRNA.13912	ENSGALG00000044302	1	DYDC1
lincRNA.13912	ENSGALG00000045255	1	SLC45A2
lincRNA.13912	ENSGALG00000045310	1	VWC2L
lincRNA.13912	ENSGALG00000045530	1	UNC119
lincRNA.13912	ENSGALG00000045849	1	ensembl
lincRNA.13912	ENSGALG00000046433	1	ensembl
lincRNA.13912	ENSGALG00000046554	1	MYO15A
			ensembl
lincRNA.14197	ENSGALG00000000302	1	PAC1
lincRNA.14197	ENSGALG00000001141	1	GPR88
lincRNA.14197	ENSGALG00000001645	1	LHX1
lincRNA.14197	ENSGALG00000002082	1	EEF1A2
lincRNA.14197	ENSGALG00000002223	1	ensembl
lincRNA.14197	ENSGALG00000002287	1	SAXO2
lincRNA.14197	ENSGALG00000002413	1	DPEP1
lincRNA.14197	ENSGALG00000002432	1	C20orf96
lincRNA.14197	ENSGALG00000003310	1	CLDN18
lincRNA.14197	ENSGALG00000003472	1	BPIFB6
lincRNA.14197	ENSGALG00000003657	1	ADARB2
lincRNA.14197	ENSGALG00000004360	1	ensembl
lincRNA.14197	ENSGALG00000004393	1	UTS2B
lincRNA.14197	ENSGALG00000004978	1	SLITRK4
lincRNA.14197	ENSGALG00000005043	1	BICDL1
lincRNA.14197	ENSGALG00000005223	1	KBTBD13
lincRNA.14197	ENSGALG00000005252	1	MYO3A
lincRNA.14197	ENSGALG00000005409	1	ensembl
lincRNA.14197	ENSGALG00000005843	1	ensembl
lincRNA.14197	ENSGALG00000005923	1	ensembl
lincRNA.14197	ENSGALG00000006119	1	RBM20
lincRNA.14197	ENSGALG00000006175	1	SNAP25
lincRNA.14197	ENSGALG00000006203	1	GRIA2
lincRNA.14197	ENSGALG00000006593	1	ensembl
lincRNA.14197	ENSGALG00000006674	1	ensembl
lincRNA.14197	ENSGALG00000006797	1	GSC
lincRNA.14197	ENSGALG00000007003	1	UNC93A
lincRNA.14197	ENSGALG00000007222	1	NEGR1
lincRNA.14197	ENSGALG00000007242	1	ensembl
lincRNA.14197	ENSGALG00000007319	1	SLC5A8
lincRNA.14197	ENSGALG00000007335	1	ensembl
lincRNA.14197	ENSGALG00000007647	1	KIAA1549L
lincRNA.14197	ENSGALG00000007732	1	SOX10
lincRNA.14197	ENSGALG00000007803	1	ensembl
lincRNA.14197	ENSGALG00000008283	1	GBX2
lincRNA.14197	ENSGALG00000008697	1	TXLNB
lincRNA.14197	ENSGALG00000009003	1	CLUL1
lincRNA.14197	ENSGALG00000009405	1	FAM169A
lincRNA.14197	ENSGALG00000010002	1	ANKRD29
lincRNA.14197	ENSGALG00000010513	1	ensembl
lincRNA.14197	ENSGALG00000010974	1	NOL4
lincRNA.14197	ENSGALG00000011341	1	CPLX1
lincRNA.14197	ENSGALG00000011350	1	ensembl
lincRNA.14197	ENSGALG00000011413	1	ensembl
lincRNA.14197	ENSGALG00000011633	1	OLFM4
lincRNA.14197	ENSGALG00000011717	1	ensembl
lincRNA.14197	ENSGALG00000012020	1	SLN
lincRNA.14197	ENSGALG00000012290	1	PTHLH
lincRNA.14197	ENSGALG00000013281	1	LMOD3
lincRNA.14197	ENSGALG00000013342	1	ensembl
lincRNA.14197	ENSGALG00000013822	1	KRT12
lincRNA.14197	ENSGALG00000014904	1	MCHR1
lincRNA.14197	ENSGALG00000014943	1	FBXO47
lincRNA.14197	ENSGALG00000015034	1	ensembl
lincRNA.14197	ENSGALG00000015164	1	CCDC39
lincRNA.14197	ENSGALG00000015198	1	ADRA2A
lincRNA.14197	ENSGALG00000015332	1	ensembl
lincRNA.14197	ENSGALG00000016176	1	OTOL1
lincRNA.14197	ENSGALG00000016201	1	SERTAD4
lincRNA.14197	ENSGALG00000016943	1	LRIT3
lincRNA.14197	ENSGALG00000017086	1	ensembl
lincRNA.14197	ENSGALG00000017168	1	ensembl
lincRNA.14197	ENSGALG00000017295	1	ensembl
lincRNA.14197	ENSGALG00000018946	1	SAXO1
lincRNA.14197	ENSGALG00000019030	1	LRRC71
lincRNA.14197	ENSGALG00000019715	1	TPBG
lincRNA.14197	ENSGALG00000019736	1	C4orf19
lincRNA.14197	ENSGALG00000019738	1	GJA9
lincRNA.14197	ENSGALG00000021025	1	ensembl
lincRNA.14197	ENSGALG00000021855	1	ensembl
lincRNA.14197	ENSGALG00000023521	1	HOXC9
lincRNA.14197	ENSGALG00000025772	1	NEUROG1
lincRNA.14197	ENSGALG00000026305	1	CDH15
lincRNA.14197	ENSGALG00000026359	1	EMX1
lincRNA.14197	ENSGALG00000026627	1	ensembl
lincRNA.14197	ENSGALG00000026875	1	TPBGL
lincRNA.14197	ENSGALG00000026892	1	ensembl
lincRNA.14197	ENSGALG00000027051	1	KCNE4
lincRNA.14197	ENSGALG00000027314	1	ensembl
lincRNA.14197	ENSGALG00000027351	1	ensembl
lincRNA.14197	ENSGALG00000027355	1	ensembl
lincRNA.14197	ENSGALG00000027885	1	NIPAL2
lincRNA.14197	ENSGALG00000028175	1	ensembl
lincRNA.14197	ENSGALG00000028863	1	ensembl
lincRNA.14197	ENSGALG00000029144	1	SDC3
lincRNA.14197	ENSGALG00000029439	1	MC2R
lincRNA.14197	ENSGALG00000029692	1	GDF6
lincRNA.14197	ENSGALG00000030040	1	NGFR
lincRNA.14197	ENSGALG00000030516	1	ensembl
lincRNA.14197	ENSGALG00000030561	1	ensembl
lincRNA.14197	ENSGALG00000030652	1	ensembl
lincRNA.14197	ENSGALG00000030747	1	ensembl
lincRNA.14197	ENSGALG00000031350	1	ensembl
lincRNA.14197	ENSGALG00000031393	1	HEPACAM
lincRNA.14197	ENSGALG00000031652	1	ensembl
lincRNA.14197	ENSGALG00000032008	1	RGS7
lincRNA.14197	ENSGALG00000032718	1	ensembl
lincRNA.14197	ENSGALG00000032994	1	MUC6
lincRNA.14197	ENSGALG00000034272	1	ensembl
lincRNA.14197	ENSGALG00000035184	1	FHDC1
lincRNA.14197	ENSGALG00000035569	1	AMER3
lincRNA.14197	ENSGALG00000035901	1	ensembl
lincRNA.14197	ENSGALG00000035950	1	cFuc-TIX
lincRNA.14197	ENSGALG00000036159	1	ensembl
lincRNA.14197	ENSGALG00000036248	1	ensembl
lincRNA.14197	ENSGALG00000037390	1	ensembl
lincRNA.14197	ENSGALG00000038930	1	ensembl
lincRNA.14197	ENSGALG00000039311	1	ensembl
lincRNA.14197	ENSGALG00000039356	1	ensembl
lincRNA.14197	ENSGALG00000039636	1	ensembl
lincRNA.14197	ENSGALG00000039772	1	ensembl
lincRNA.14197	ENSGALG00000040151	1	ensembl
lincRNA.14197	ENSGALG00000040530	1	ensembl
lincRNA.14197	ENSGALG00000040954	1	ensembl
lincRNA.14197	ENSGALG00000041054	1	ensembl
lincRNA.14197	ENSGALG00000041501	1	CXCL8
lincRNA.14197	ENSGALG00000041601	1	ensembl
lincRNA.14197	ENSGALG00000042116	1	ensembl
lincRNA.14197	ENSGALG00000042866	1	ADORA1
lincRNA.14197	ENSGALG00000043252	1	NEFM
lincRNA.14197	ENSGALG00000043806	1	STC1
lincRNA.14197	ENSGALG00000044067	1	ensembl
lincRNA.14197	ENSGALG00000044091	1	CNTN2
lincRNA.14197	ENSGALG00000044129	1	GFAP
lincRNA.14197	ENSGALG00000044352	1	CFAP52
lincRNA.14197	ENSGALG00000044419	1	HTR4
lincRNA.14197	ENSGALG00000044636	1	MANEAL
lincRNA.14197	ENSGALG00000044994	1	SSC4D
lincRNA.14197	ENSGALG00000045805	1	TTLL10
lincRNA.14197	ENSGALG00000046141	1	RNF157
lincRNA.14197	ENSGALG00000046160	1	FGF-18
lincRNA.14197	ENSGALG00000046548	1	TMEM132E
lincRNA.14197	ENSGALG00000046637	1	TMEM121
			DNER
lincRNA.1489	ENSGALG00000000168	1	SLC34A1
lincRNA.1489	ENSGALG00000000317	1	SPAG16
lincRNA.1489	ENSGALG00000000364	1	HSF4
lincRNA.1489	ENSGALG00000000367	1	LMX1A
lincRNA.1489	ENSGALG00000000653	1	RHBDL3
lincRNA.1489	ENSGALG00000000909	1	CA12
lincRNA.1489	ENSGALG00000001261	1	ensembl
lincRNA.1489	ENSGALG00000001383	1	CACNG5
lincRNA.1489	ENSGALG00000001653	1	CALR3
lincRNA.1489	ENSGALG00000001917	1	HTR6
lincRNA.1489	ENSGALG00000001935	1	TBX22
lincRNA.1489	ENSGALG00000002008	1	CNR2
lincRNA.1489	ENSGALG00000002203	1	SYT12
lincRNA.1489	ENSGALG00000002312	1	PCBP3
lincRNA.1489	ENSGALG00000002756	1	NPPB
lincRNA.1489	ENSGALG00000002958	1	TMOD2
lincRNA.1489	ENSGALG00000003075	1	CHST8
lincRNA.1489	ENSGALG00000003148	1	SYNPO2L
lincRNA.1489	ENSGALG00000003224	1	SLC6A7
lincRNA.1489	ENSGALG00000003424	1	COL20A1
lincRNA.1489	ENSGALG00000003426	1	XAF1
lincRNA.1489	ENSGALG00000003456	1	RBP3
lincRNA.1489	ENSGALG00000003859	1	FGF13
lincRNA.1489	ENSGALG00000003911	1	CRYGS
lincRNA.1489	ENSGALG00000003914	1	CLDN25
lincRNA.1489	ENSGALG00000004066	1	ensembl
lincRNA.1489	ENSGALG00000004093	1	C3orf14
lincRNA.1489	ENSGALG00000004120	1	ensembl
lincRNA.1489	ENSGALG00000004306	1	DCX
lincRNA.1489	ENSGALG00000004394	1	LIF
lincRNA.1489	ENSGALG00000004574	1	SLC39A12
lincRNA.1489	ENSGALG00000004740	1	WDR63
lincRNA.1489	ENSGALG00000004903	1	GRIN1
lincRNA.1489	ENSGALG00000005207	1	FAM183A
lincRNA.1489	ENSGALG00000005672	1	DLX5
lincRNA.1489	ENSGALG00000005797	1	EMX2
lincRNA.1489	ENSGALG00000005928	1	GPR85
lincRNA.1489	ENSGALG00000005978	1	ensembl
lincRNA.1489	ENSGALG00000006508	1	SPOCK3
lincRNA.1489	ENSGALG00000006574	1	MYO3B
lincRNA.1489	ENSGALG00000006926	1	FSIP1
lincRNA.1489	ENSGALG00000007118	1	DMRT3
lincRNA.1489	ENSGALG00000007182	1	KCNC2
lincRNA.1489	ENSGALG00000007530	1	TCERG1L
lincRNA.1489	ENSGALG00000007993	1	NRXN3
lincRNA.1489	ENSGALG00000008028	1	ensembl
lincRNA.1489	ENSGALG00000008602	1	ensembl
lincRNA.1489	ENSGALG00000008696	1	PNLDC1
lincRNA.1489	ENSGALG00000008898	1	CCDC198
lincRNA.1489	ENSGALG00000009033	1	MDGA2
lincRNA.1489	ENSGALG00000009129	1	ensembl
lincRNA.1489	ENSGALG00000009302	1	ISX
lincRNA.1489	ENSGALG00000009439	1	NINJ2
lincRNA.1489	ENSGALG00000009562	1	ensembl
lincRNA.1489	ENSGALG00000009568	1	ensembl
lincRNA.1489	ENSGALG00000009602	1	LRRC2
lincRNA.1489	ENSGALG00000009624	1	OLIG3
lincRNA.1489	ENSGALG00000010161	1	GABRA4
lincRNA.1489	ENSGALG00000010204	1	CHRNA9
lincRNA.1489	ENSGALG00000010470	1	PIANP
lincRNA.1489	ENSGALG00000010518	1	PLCXD3
lincRNA.1489	ENSGALG00000010903	1	TMEM174
lincRNA.1489	ENSGALG00000011166	1	ensembl
lincRNA.1489	ENSGALG00000011624	1	ensembl
lincRNA.1489	ENSGALG00000012095	1	ensembl
lincRNA.1489	ENSGALG00000012228	1	BVES
lincRNA.1489	ENSGALG00000012419	1	GABRR1
lincRNA.1489	ENSGALG00000012557	1	NDP
lincRNA.1489	ENSGALG00000012989	1	ensembl
lincRNA.1489	ENSGALG00000013058	1	FAM167A
lincRNA.1489	ENSGALG00000013105	1	ADPRHL1
lincRNA.1489	ENSGALG00000013634	1	ensembl
lincRNA.1489	ENSGALG00000013862	1	ensembl
lincRNA.1489	ENSGALG00000014202	1	ensembl
lincRNA.1489	ENSGALG00000014268	1	ensembl
lincRNA.1489	ENSGALG00000014466	1	STK32C
lincRNA.1489	ENSGALG00000014845	1	ensembl
lincRNA.1489	ENSGALG00000015021	1	FAM237A
lincRNA.1489	ENSGALG00000015203	1	ensembl
lincRNA.1489	ENSGALG00000015234	1	CFAP161
lincRNA.1489	ENSGALG00000015276	1	SNCB
lincRNA.1489	ENSGALG00000015410	1	RTN4RL1
lincRNA.1489	ENSGALG00000015778	1	SIX2
lincRNA.1489	ENSGALG00000016222	1	NTN1
lincRNA.1489	ENSGALG00000016599	1	ensembl
lincRNA.1489	ENSGALG00000016653	1	RGS17
lincRNA.1489	ENSGALG00000016826	1	CDR2L
lincRNA.1489	ENSGALG00000019175	1	SEZ6
lincRNA.1489	ENSGALG00000019198	1	ensembl
lincRNA.1489	ENSGALG00000019262	1	ensembl
lincRNA.1489	ENSGALG00000019755	1	NRXN3
lincRNA.1489	ENSGALG00000020615	1	MFAP5
lincRNA.1489	ENSGALG00000020656	1	RD3L
lincRNA.1489	ENSGALG00000020836	1	TRABD2B
lincRNA.1489	ENSGALG00000021020	1	ensembl
lincRNA.1489	ENSGALG00000021183	1	LRRC74B
lincRNA.1489	ENSGALG00000021542	1	SLC35E4
lincRNA.1489	ENSGALG00000021589	1	SFN
lincRNA.1489	ENSGALG00000023303	1	Fgf7
lincRNA.1489	ENSGALG00000023626	1	ensembl
lincRNA.1489	ENSGALG00000023787	1	RHBDL1
lincRNA.1489	ENSGALG00000026034	1	ensembl
lincRNA.1489	ENSGALG00000026295	1	JPH3
lincRNA.1489	ENSGALG00000026431	1	ensembl
lincRNA.1489	ENSGALG00000026598	1	CPNE5
lincRNA.1489	ENSGALG00000026655	1	ensembl
lincRNA.1489	ENSGALG00000027255	1	DHH
lincRNA.1489	ENSGALG00000027471	1	ensembl
lincRNA.1489	ENSGALG00000027643	1	ensembl
lincRNA.1489	ENSGALG00000027655	1	SIX3
lincRNA.1489	ENSGALG00000027685	1	ensembl
lincRNA.1489	ENSGALG00000028023	1	ensembl
lincRNA.1489	ENSGALG00000028106	1	RALY
lincRNA.1489	ENSGALG00000028115	1	ensembl
lincRNA.1489	ENSGALG00000028158	1	ensembl
lincRNA.1489	ENSGALG00000028222	1	PPP1R42
lincRNA.1489	ENSGALG00000028345	1	ensembl
lincRNA.1489	ENSGALG00000029314	1	ensembl
lincRNA.1489	ENSGALG00000029424	1	ensembl
lincRNA.1489	ENSGALG00000030353	1	ensembl
lincRNA.1489	ENSGALG00000030676	1	ensembl
lincRNA.1489	ENSGALG00000031360	1	KIAA1644
lincRNA.1489	ENSGALG00000031707	1	ensembl
lincRNA.1489	ENSGALG00000032009	1	HOXC8
lincRNA.1489	ENSGALG00000032108	1	ADMP
lincRNA.1489	ENSGALG00000032259	1	ensembl
lincRNA.1489	ENSGALG00000032319	1	ensembl
lincRNA.1489	ENSGALG00000032550	1	NKX2-1
lincRNA.1489	ENSGALG00000033696	1	RGS22
lincRNA.1489	ENSGALG00000034054	1	PAX1
lincRNA.1489	ENSGALG00000034392	1	ensembl
lincRNA.1489	ENSGALG00000034424	1	DLX2
lincRNA.1489	ENSGALG00000034605	1	MSTN
lincRNA.1489	ENSGALG00000035228	1	ensembl
lincRNA.1489	ENSGALG00000035587	1	CNGA3
lincRNA.1489	ENSGALG00000036373	1	PPP1R36
lincRNA.1489	ENSGALG00000036511	1	ensembl
lincRNA.1489	ENSGALG00000036598	1	CABP7
lincRNA.1489	ENSGALG00000036760	1	ensembl
lincRNA.1489	ENSGALG00000037262	1	ensembl
lincRNA.1489	ENSGALG00000037408	1	SLC5A5
lincRNA.1489	ENSGALG00000037558	1	NRN1
lincRNA.1489	ENSGALG00000037599	1	FAM81B
lincRNA.1489	ENSGALG00000037632	1	ensembl
lincRNA.1489	ENSGALG00000037997	1	ensembl
lincRNA.1489	ENSGALG00000039040	1	ensembl
lincRNA.1489	ENSGALG00000039166	1	ensembl
lincRNA.1489	ENSGALG00000039436	1	ensembl
lincRNA.1489	ENSGALG00000039458	1	ensembl
lincRNA.1489	ENSGALG00000039554	1	TMEM71
lincRNA.1489	ENSGALG00000039826	1	NPW
lincRNA.1489	ENSGALG00000040026	1	ensembl
lincRNA.1489	ENSGALG00000040050	1	ensembl
lincRNA.1489	ENSGALG00000040463	1	ensembl
lincRNA.1489	ENSGALG00000041442	1	ensembl
lincRNA.1489	ENSGALG00000041622	1	ensembl
lincRNA.1489	ENSGALG00000041932	1	BAALC
lincRNA.1489	ENSGALG00000043041	1	ensembl
lincRNA.1489	ENSGALG00000044037	1	ensembl
lincRNA.1489	ENSGALG00000044070	1	ensembl
lincRNA.1489	ENSGALG00000044384	1	ensembl
lincRNA.1489	ENSGALG00000044425	1	ensembl
lincRNA.1489	ENSGALG00000044596	1	ensembl
lincRNA.1489	ENSGALG00000044765	1	GAD2
lincRNA.1489	ENSGALG00000044970	1	ensembl
lincRNA.1489	ENSGALG00000044996	1	KCNH6
lincRNA.1489	ENSGALG00000045096	1	ensembl
lincRNA.1489	ENSGALG00000045151	1	ensembl
lincRNA.1489	ENSGALG00000045364	1	PLLP
lincRNA.1489	ENSGALG00000045395	1	ensembl
lincRNA.1489	ENSGALG00000045563	1	ensembl
lincRNA.1489	ENSGALG00000045603	1	HCN4
lincRNA.1489	ENSGALG00000045617	1	SNCG
lincRNA.1489	ENSGALG00000045947	1	ensembl
lincRNA.1489	ENSGALG00000045960	1	TPPP3
lincRNA.1489	ENSGALG00000046062	1	TMEM132D
lincRNA.1489	ENSGALG00000046175	1	ensembl
lincRNA.1489	ENSGALG00000046283	1	SPACA9
lincRNA.1489	ENSGALG00000046598	1	ATOH7
			IQCA1
			ensembl
lincRNA.14916	ENSGALG00000040436	1	RPH3A
			HRH1
lincRNA.15498	ENSGALG00000000123	1	HRH3
lincRNA.15498	ENSGALG00000000505	1	COL11A1
lincRNA.15498	ENSGALG00000000994	1	CACNA2D3
lincRNA.15498	ENSGALG00000001244	1	ASB14
lincRNA.15498	ENSGALG00000001391	1	BHLHE23
lincRNA.15498	ENSGALG00000001450	1	SUSD2
lincRNA.15498	ENSGALG00000001534	1	GDPD2
lincRNA.15498	ENSGALG00000001764	1	HFM1
lincRNA.15498	ENSGALG00000002015	1	MYOD1
lincRNA.15498	ENSGALG00000002088	1	KIAA1024
lincRNA.15498	ENSGALG00000002103	1	APOD
lincRNA.15498	ENSGALG00000002671	1	CDH22
lincRNA.15498	ENSGALG00000003034	1	ensembl
lincRNA.15498	ENSGALG00000003509	1	ARMC4
lincRNA.15498	ENSGALG00000003931	1	NMUR1
lincRNA.15498	ENSGALG00000003980	1	LRRC4C
lincRNA.15498	ENSGALG00000004358	1	ensembl
lincRNA.15498	ENSGALG00000004840	1	IL5RA
lincRNA.15498	ENSGALG00000004930	1	ensembl
lincRNA.15498	ENSGALG00000005170	1	PAK5
lincRNA.15498	ENSGALG00000005180	1	STEAP2
lincRNA.15498	ENSGALG00000005400	1	ST6GALNAC3
lincRNA.15498	ENSGALG00000005537	1	CAPN14
lincRNA.15498	ENSGALG00000005718	1	LEFTY2
lincRNA.15498	ENSGALG00000005824	1	LRRIQ4
lincRNA.15498	ENSGALG00000005842	1	DNAH8
lincRNA.15498	ENSGALG00000006091	1	PARM1
lincRNA.15498	ENSGALG00000006216	1	GREM2
lincRNA.15498	ENSGALG00000006519	1	ensembl
lincRNA.15498	ENSGALG00000006995	1	TRIL
lincRNA.15498	ENSGALG00000007211	1	ensembl
lincRNA.15498	ENSGALG00000007388	1	ART4
lincRNA.15498	ENSGALG00000007417	1	ensembl
lincRNA.15498	ENSGALG00000007714	1	CFAP221
lincRNA.15498	ENSGALG00000007948	1	KCNA4
lincRNA.15498	ENSGALG00000008048	1	TNFAIP6
lincRNA.15498	ENSGALG00000008267	1	VAT1L
lincRNA.15498	ENSGALG00000008599	1	CCDC83
lincRNA.15498	ENSGALG00000008947	1	GLDN
lincRNA.15498	ENSGALG00000009017	1	SCGN
lincRNA.15498	ENSGALG00000009027	1	RIBC2
lincRNA.15498	ENSGALG00000009069	1	GPRC6A
lincRNA.15498	ENSGALG00000009256	1	CRHBP
lincRNA.15498	ENSGALG00000009397	1	TRPM6
lincRNA.15498	ENSGALG00000010116	1	ensembl
lincRNA.15498	ENSGALG00000010268	1	HTR1F
lincRNA.15498	ENSGALG00000010773	1	EDIL3
lincRNA.15498	ENSGALG00000010943	1	CFAP99
lincRNA.15498	ENSGALG00000011145	1	CHODL
lincRNA.15498	ENSGALG00000011252	1	SH3BGR
lincRNA.15498	ENSGALG00000011742	1	TMPRSS3
lincRNA.15498	ENSGALG00000012040	1	SYTL5
lincRNA.15498	ENSGALG00000012100	1	SNTG2
lincRNA.15498	ENSGALG00000012142	1	ensembl
lincRNA.15498	ENSGALG00000012481	1	GYG2
lincRNA.15498	ENSGALG00000013225	1	ensembl
lincRNA.15498	ENSGALG00000013247	1	ensembl
lincRNA.15498	ENSGALG00000013293	1	OCA2
lincRNA.15498	ENSGALG00000013598	1	Edar
lincRNA.15498	ENSGALG00000014232	1	CNMD
lincRNA.15498	ENSGALG00000014925	1	ensembl
lincRNA.15498	ENSGALG00000014994	1	KLHL23
lincRNA.15498	ENSGALG00000015154	1	GAS2L2
lincRNA.15498	ENSGALG00000015366	1	TGM6
lincRNA.15498	ENSGALG00000015494	1	ensembl
lincRNA.15498	ENSGALG00000015630	1	KBTBD11
lincRNA.15498	ENSGALG00000015685	1	ensembl
lincRNA.15498	ENSGALG00000015720	1	ensembl
lincRNA.15498	ENSGALG00000016127	1	ensembl
lincRNA.15498	ENSGALG00000016169	1	ensembl
lincRNA.15498	ENSGALG00000016258	1	LRTM2
lincRNA.15498	ENSGALG00000016367	1	ensembl
lincRNA.15498	ENSGALG00000016628	1	RGS13
lincRNA.15498	ENSGALG00000016655	1	ensembl
lincRNA.15498	ENSGALG00000016699	1	KLHL33
lincRNA.15498	ENSGALG00000016723	1	DTX1
lincRNA.15498	ENSGALG00000016740	1	ensembl
lincRNA.15498	ENSGALG00000016809	1	ensembl
lincRNA.15498	ENSGALG00000016945	1	LYPD6B
lincRNA.15498	ENSGALG00000019221	1	GPHB5
lincRNA.15498	ENSGALG00000020737	1	SCRT2
lincRNA.15498	ENSGALG00000020906	1	PLPP4
lincRNA.15498	ENSGALG00000021232	1	CPNE4
lincRNA.15498	ENSGALG00000021304	1	ensembl
lincRNA.15498	ENSGALG00000022887	1	ensembl
lincRNA.15498	ENSGALG00000023819	1	RSPO2
lincRNA.15498	ENSGALG00000023847	1	CLDN34
lincRNA.15498	ENSGALG00000023924	1	MDFI
lincRNA.15498	ENSGALG00000024266	1	ensembl
lincRNA.15498	ENSGALG00000026214	1	ensembl
lincRNA.15498	ENSGALG00000026332	1	ensembl
lincRNA.15498	ENSGALG00000026810	1	TRIM67
lincRNA.15498	ENSGALG00000027624	1	ZIC3
lincRNA.15498	ENSGALG00000027742	1	ensembl
lincRNA.15498	ENSGALG00000027897	1	ensembl
lincRNA.15498	ENSGALG00000028496	1	CALB1
lincRNA.15498	ENSGALG00000028720	1	ensembl
lincRNA.15498	ENSGALG00000028759	1	CTHRC1
lincRNA.15498	ENSGALG00000028839	1	BRINP3
lincRNA.15498	ENSGALG00000028912	1	ZBTB7C
lincRNA.15498	ENSGALG00000029020	1	PRDM14
lincRNA.15498	ENSGALG00000029235	1	CAMKV
lincRNA.15498	ENSGALG00000029851	1	CTRL
lincRNA.15498	ENSGALG00000029962	1	PPP1R27
lincRNA.15498	ENSGALG00000030030	1	RALYL
lincRNA.15498	ENSGALG00000030314	1	SOX14
lincRNA.15498	ENSGALG00000030377	1	ensembl
lincRNA.15498	ENSGALG00000030629	1	CASR
lincRNA.15498	ENSGALG00000030853	1	ensembl
lincRNA.15498	ENSGALG00000030887	1	ensembl
lincRNA.15498	ENSGALG00000030960	1	ensembl
lincRNA.15498	ENSGALG00000031144	1	ensembl
lincRNA.15498	ENSGALG00000031449	1	ensembl
lincRNA.15498	ENSGALG00000032170	1	ensembl
lincRNA.15498	ENSGALG00000032282	1	ENDOU
lincRNA.15498	ENSGALG00000033066	1	ensembl
lincRNA.15498	ENSGALG00000033351	1	ensembl
lincRNA.15498	ENSGALG00000033407	1	ensembl
lincRNA.15498	ENSGALG00000033408	1	ensembl
lincRNA.15498	ENSGALG00000033439	1	ZIC1
lincRNA.15498	ENSGALG00000035058	1	AVPR1A
lincRNA.15498	ENSGALG00000035368	1	PRLH
lincRNA.15498	ENSGALG00000035913	1	ensembl
lincRNA.15498	ENSGALG00000036938	1	DRD4
lincRNA.15498	ENSGALG00000037352	1	EDN3
lincRNA.15498	ENSGALG00000038308	1	TBX1
lincRNA.15498	ENSGALG00000038405	1	ensembl
lincRNA.15498	ENSGALG00000038532	1	ensembl
lincRNA.15498	ENSGALG00000038606	1	FAM155B
lincRNA.15498	ENSGALG00000039334	1	ensembl
lincRNA.15498	ENSGALG00000039440	1	EPDR1
lincRNA.15498	ENSGALG00000039447	1	MOS
lincRNA.15498	ENSGALG00000039528	1	CYP24A1
lincRNA.15498	ENSGALG00000039970	1	ensembl
lincRNA.15498	ENSGALG00000039973	1	SOX2
lincRNA.15498	ENSGALG00000040029	1	SPACA1
lincRNA.15498	ENSGALG00000040415	1	ensembl
lincRNA.15498	ENSGALG00000040505	1	ensembl
lincRNA.15498	ENSGALG00000040532	1	ensembl
lincRNA.15498	ENSGALG00000040567	1	ensembl
lincRNA.15498	ENSGALG00000040716	1	ensembl
lincRNA.15498	ENSGALG00000040751	1	ensembl
lincRNA.15498	ENSGALG00000040761	1	ensembl
lincRNA.15498	ENSGALG00000040880	1	TEX45
lincRNA.15498	ENSGALG00000041182	1	ensembl
lincRNA.15498	ENSGALG00000041207	1	ensembl
lincRNA.15498	ENSGALG00000041311	1	ensembl
lincRNA.15498	ENSGALG00000041437	1	ensembl
lincRNA.15498	ENSGALG00000041947	1	ensembl
lincRNA.15498	ENSGALG00000042063	1	ensembl
lincRNA.15498	ENSGALG00000042082	1	ensembl
lincRNA.15498	ENSGALG00000042279	1
lincRNA.15498	ENSGALG00000042928	1	ensembl
lincRNA.15498	ENSGALG00000043460	1	HES5
lincRNA.15498	ENSGALG00000043839	1	KCNT1
lincRNA.15498	ENSGALG00000044199	1	AMPD1
lincRNA.15498	ENSGALG00000044399	1	LHX9
lincRNA.15498	ENSGALG00000044622	1	CRB1
lincRNA.15498	ENSGALG00000044747	1	CELF4
lincRNA.15498	ENSGALG00000044858	1	DYDC1
lincRNA.15498	ENSGALG00000044929	1	SLC45A2
lincRNA.15498	ENSGALG00000045250	1	VWC2L
lincRNA.15498	ENSGALG00000045547	1	UNC119
lincRNA.15498	ENSGALG00000045708	1	ensembl
lincRNA.15498	ENSGALG00000045878	1	ensembl
lincRNA.15498	ENSGALG00000045891	1	MYO15A
lincRNA.15498	ENSGALG00000046093	1	ensembl
lincRNA.15498	ENSGALG00000046134	1	PAC1
lincRNA.15498	ENSGALG00000046300	1	GPR88
lincRNA.15498	ENSGALG00000046318	1	LHX1
lincRNA.15498 ENSGALG00000046365	1		EEF1A2
			ensembl
lincRNA.15823	ENSGALG00000000302	1	SAXO2
lincRNA.15823	ENSGALG00000001141	1	DPEP1
lincRNA.15823	ENSGALG00000001645	1	C20orf96
lincRNA.15823	ENSGALG00000002082	1	CLDN18
lincRNA.15823	ENSGALG00000002223	1	BPIFB6
lincRNA.15823	ENSGALG00000002287	1	ADARB2
lincRNA.15823	ENSGALG00000002413	1	ensembl
lincRNA.15823	ENSGALG00000002432	1	UTS2B
lincRNA.15823	ENSGALG00000003310	1	SLITRK4
lincRNA.15823	ENSGALG00000003472	1	BICDL1
lincRNA.15823	ENSGALG00000003657	1	KBTBD13
lincRNA.15823	ENSGALG00000004360	1	MYO3A
lincRNA.15823	ENSGALG00000004393	1	ensembl
lincRNA.15823	ENSGALG00000004978	1	ensembl
lincRNA.15823	ENSGALG00000005043	1	ensembl
lincRNA.15823	ENSGALG00000005223	1	RBM20
lincRNA.15823	ENSGALG00000005252	1	SNAP25
lincRNA.15823	ENSGALG00000005409	1	GRIA2
lincRNA.15823	ENSGALG00000005843	1	ensembl
lincRNA.15823	ENSGALG00000005923	1	ensembl
lincRNA.15823	ENSGALG00000006119	1	GSC
lincRNA.15823	ENSGALG00000006175	1	UNC93A
lincRNA.15823	ENSGALG00000006203	1	NEGR1
lincRNA.15823	ENSGALG00000006593	1	ensembl
lincRNA.15823	ENSGALG00000006674	1	SLC5A8
lincRNA.15823	ENSGALG00000006797	1	ensembl
lincRNA.15823	ENSGALG00000007003	1	KIAA1549L
lincRNA.15823	ENSGALG00000007222	1	SOX10
lincRNA.15823	ENSGALG00000007242	1	ensembl
lincRNA.15823	ENSGALG00000007319	1	GBX2
lincRNA.15823	ENSGALG00000007335	1	TXLNB
lincRNA.15823	ENSGALG00000007647	1	CLUL1
lincRNA.15823	ENSGALG00000007732	1	FAM169A
lincRNA.15823	ENSGALG00000007803	1	ANKRD29
lincRNA.15823	ENSGALG00000008283	1	ensembl
lincRNA.15823	ENSGALG00000008697	1	NOL4
lincRNA.15823	ENSGALG00000009003	1	CPLX1
lincRNA.15823	ENSGALG00000009405	1	ensembl
lincRNA.15823	ENSGALG00000010002	1	ensembl
lincRNA.15823	ENSGALG00000010513	1	OLFM4
lincRNA.15823	ENSGALG00000010974	1	ensembl
lincRNA.15823	ENSGALG00000011341	1	SLN
lincRNA.15823	ENSGALG00000011350	1	PTHLH
lincRNA.15823	ENSGALG00000011413	1	LMOD3
lincRNA.15823	ENSGALG00000011633	1	ensembl
lincRNA.15823	ENSGALG00000011717	1	KRT12
lincRNA.15823	ENSGALG00000012020	1	MCHR1
lincRNA.15823	ENSGALG00000012290	1	FBXO47
lincRNA.15823	ENSGALG00000013281	1	ensembl
lincRNA.15823	ENSGALG00000013342	1	CCDC39
lincRNA.15823	ENSGALG00000013822	1	ADRA2A
lincRNA.15823	ENSGALG00000014904	1	ensembl
lincRNA.15823	ENSGALG00000014943	1	OTOL1
lincRNA.15823	ENSGALG00000015034	1	SERTAD4
lincRNA.15823	ENSGALG00000015164	1	LRIT3
lincRNA.15823	ENSGALG00000015198	1	ensembl
lincRNA.15823	ENSGALG00000015332	1	ensembl
lincRNA.15823	ENSGALG00000016176	1	ensembl
lincRNA.15823	ENSGALG00000016201	1	SAXO1
lincRNA.15823	ENSGALG00000016943	1	LRRC71
lincRNA.15823	ENSGALG00000017086	1	TPBG
lincRNA.15823	ENSGALG00000017168	1	C4orf19
lincRNA.15823	ENSGALG00000017295	1	GJA9
lincRNA.15823	ENSGALG00000018946	1	ensembl
lincRNA.15823	ENSGALG00000019030	1	ensembl
lincRNA.15823	ENSGALG00000019715	1	HOXC9
lincRNA.15823	ENSGALG00000019736	1	NEUROG1
lincRNA.15823	ENSGALG00000019738	1	CDH15
lincRNA.15823	ENSGALG00000021025	1	EMX1
lincRNA.15823	ENSGALG00000021855	1	ensembl
lincRNA.15823	ENSGALG00000023521	1	TPBGL
lincRNA.15823	ENSGALG00000025772	1	ensembl
lincRNA.15823	ENSGALG00000026305	1	KCNE4
lincRNA.15823	ENSGALG00000026359	1	ensembl
lincRNA.15823	ENSGALG00000026627	1	ensembl
lincRNA.15823	ENSGALG00000026875	1	ensembl
lincRNA.15823	ENSGALG00000026892	1	NIPAL2
lincRNA.15823	ENSGALG00000027051	1	ensembl
lincRNA.15823	ENSGALG00000027314	1	ensembl
lincRNA.15823	ENSGALG00000027351	1	SDC3
lincRNA.15823	ENSGALG00000027355	1	MC2R
lincRNA.15823	ENSGALG00000027885	1	GDF6
lincRNA.15823	ENSGALG00000028175	1	NGFR
lincRNA.15823	ENSGALG00000028863	1	ensembl
lincRNA.15823	ENSGALG00000029144	1	ensembl
lincRNA.15823	ENSGALG00000029439	1	ensembl
lincRNA.15823	ENSGALG00000029692	1	ensembl
lincRNA.15823	ENSGALG00000030040	1	ensembl
lincRNA.15823	ENSGALG00000030516	1	HEPACAM
lincRNA.15823	ENSGALG00000030561	1	ensembl
lincRNA.15823	ENSGALG00000030652	1	RGS7
lincRNA.15823	ENSGALG00000030747	1	ensembl
lincRNA.15823	ENSGALG00000031350	1	MUC6
lincRNA.15823	ENSGALG00000031393	1	ensembl
lincRNA.15823	ENSGALG00000031652	1	FHDC1
lincRNA.15823	ENSGALG00000032008	1	AMER3
lincRNA.15823	ENSGALG00000032718	1	ensembl
lincRNA.15823	ENSGALG00000032994	1	cFuc-TIX
lincRNA.15823	ENSGALG00000034272	1	ensembl
lincRNA.15823	ENSGALG00000035184	1	ensembl
lincRNA.15823	ENSGALG00000035569	1	ensembl
lincRNA.15823	ENSGALG00000035901	1	ensembl
lincRNA.15823	ENSGALG00000035950	1	ensembl
lincRNA.15823	ENSGALG00000036159	1	ensembl
lincRNA.15823	ENSGALG00000036248	1	ensembl
lincRNA.15823	ENSGALG00000037390	1	ensembl
lincRNA.15823	ENSGALG00000038930	1	ensembl
lincRNA.15823	ENSGALG00000039311	1	ensembl
lincRNA.15823	ENSGALG00000039356	1	ensembl
lincRNA.15823	ENSGALG00000039636	1	ensembl
lincRNA.15823	ENSGALG00000039772	1	CXCL8
lincRNA.15823	ENSGALG00000040151	1	ensembl
lincRNA.15823	ENSGALG00000040530	1	ensembl
lincRNA.15823	ENSGALG00000040954	1	GnRH-I
lincRNA.15823	ENSGALG00000041054	1	ensembl
lincRNA.15823	ENSGALG00000041501	1	MEIG1
lincRNA.15823	ENSGALG00000041601	1	ensembl
lincRNA.15823	ENSGALG00000042116	1	KCND3
lincRNA.15823	ENSGALG00000042866	1	SLC22A7
lincRNA.15823	ENSGALG00000043252	1	AANAT
lincRNA.15823	ENSGALG00000043806	1	SYT6
lincRNA.15823	ENSGALG00000044067	1	RGR
lincRNA.15823	ENSGALG00000044091	1	SLC16A14
lincRNA.15823	ENSGALG00000044129	1	SLC12A3
lincRNA.15823	ENSGALG00000044352	1	KCNS1
lincRNA.15823	ENSGALG00000044419	1	EYA2
lincRNA.15823	ENSGALG00000044636	1	ensembl
lincRNA.15823	ENSGALG00000044994	1	BMP15
lincRNA.15823	ENSGALG00000045805	1	SLC6A1
lincRNA.15823	ENSGALG00000046141	1	SLC12A1
lincRNA.15823	ENSGALG00000046160	1	PRDM6
lincRNA.15823	ENSGALG00000046548	1	ensembl
lincRNA.15823	ENSGALG00000046637	1	CHRNA4
[truncated: 4,631 more rows]

## Sheet: Novel lincRNA
Supplementary File S5. Results of co-expression analysis between known and novel lncRNAs and protein coding genes.
Known lncRNA	Gene_ID	Corr	Gene_Name
lincRNA.13441	ENSGALG00000000302	1	ensembl
lincRNA.13441	ENSGALG00000001141	1	HES5
lincRNA.13441	ENSGALG00000001645	1	KCNT1
lincRNA.13441	ENSGALG00000002082	1	AMPD1
lincRNA.13441	ENSGALG00000002223	1	LHX9
lincRNA.13441	ENSGALG00000002287	1	CRB1
lincRNA.13441	ENSGALG00000002413	1	CELF4
lincRNA.13441	ENSGALG00000002432	1	DYDC1
lincRNA.13441	ENSGALG00000003310	1	SLC45A2
lincRNA.13441	ENSGALG00000003472	1	VWC2L
lincRNA.13441	ENSGALG00000003657	1	UNC119
lincRNA.13441	ENSGALG00000004360	1	ensembl
lincRNA.13441	ENSGALG00000004393	1	ensembl
lincRNA.13441	ENSGALG00000004978	1	MYO15A
lincRNA.13441	ENSGALG00000005043	1	ensembl
lincRNA.13441	ENSGALG00000005223	1	PAC1
lincRNA.13441	ENSGALG00000005252	1	GPR88
lincRNA.13441	ENSGALG00000005409	1	LHX1
lincRNA.13441	ENSGALG00000005843	1	EEF1A2
lincRNA.13441	ENSGALG00000005923	1	ensembl
lincRNA.13441	ENSGALG00000006119	1	SAXO2
lincRNA.13441	ENSGALG00000006175	1	DPEP1
lincRNA.13441	ENSGALG00000006203	1	C20orf96
lincRNA.13441	ENSGALG00000006593	1	CLDN18
lincRNA.13441	ENSGALG00000006674	1	BPIFB6
lincRNA.13441	ENSGALG00000006797	1	ADARB2
lincRNA.13441	ENSGALG00000007003	1	ensembl
lincRNA.13441	ENSGALG00000007222	1	UTS2B
lincRNA.13441	ENSGALG00000007242	1	SLITRK4
lincRNA.13441	ENSGALG00000007319	1	BICDL1
lincRNA.13441	ENSGALG00000007335	1	KBTBD13
lincRNA.13441	ENSGALG00000007647	1	MYO3A
lincRNA.13441	ENSGALG00000007732	1	ensembl
lincRNA.13441	ENSGALG00000007803	1	ensembl
lincRNA.13441	ENSGALG00000008283	1	ensembl
lincRNA.13441	ENSGALG00000008697	1	RBM20
lincRNA.13441	ENSGALG00000009003	1	SNAP25
lincRNA.13441	ENSGALG00000009405	1	GRIA2
lincRNA.13441	ENSGALG00000010002	1	ensembl
lincRNA.13441	ENSGALG00000010513	1	ensembl
lincRNA.13441	ENSGALG00000010974	1	GSC
lincRNA.13441	ENSGALG00000011341	1	UNC93A
lincRNA.13441	ENSGALG00000011350	1	NEGR1
lincRNA.13441	ENSGALG00000011413	1	ensembl
lincRNA.13441	ENSGALG00000011633	1	SLC5A8
lincRNA.13441	ENSGALG00000011717	1	ensembl
lincRNA.13441	ENSGALG00000012020	1	KIAA1549L
lincRNA.13441	ENSGALG00000012290	1	SOX10
lincRNA.13441	ENSGALG00000013281	1	ensembl
lincRNA.13441	ENSGALG00000013342	1	GBX2
lincRNA.13441	ENSGALG00000013822	1	TXLNB
lincRNA.13441	ENSGALG00000014904	1	CLUL1
lincRNA.13441	ENSGALG00000014943	1	FAM169A
lincRNA.13441	ENSGALG00000015034	1	ANKRD29
lincRNA.13441	ENSGALG00000015164	1	ensembl
lincRNA.13441	ENSGALG00000015198	1	NOL4
lincRNA.13441	ENSGALG00000015332	1	CPLX1
lincRNA.13441	ENSGALG00000016176	1	ensembl
lincRNA.13441	ENSGALG00000016201	1	ensembl
lincRNA.13441	ENSGALG00000016943	1	OLFM4
lincRNA.13441	ENSGALG00000017086	1	ensembl
lincRNA.13441	ENSGALG00000017168	1	SLN
lincRNA.13441	ENSGALG00000017295	1	PTHLH
lincRNA.13441	ENSGALG00000018946	1	LMOD3
lincRNA.13441	ENSGALG00000019030	1	ensembl
lincRNA.13441	ENSGALG00000019715	1	KRT12
lincRNA.13441	ENSGALG00000019736	1	MCHR1
lincRNA.13441	ENSGALG00000019738	1	FBXO47
lincRNA.13441	ENSGALG00000021025	1	ensembl
lincRNA.13441	ENSGALG00000021855	1	CCDC39
lincRNA.13441	ENSGALG00000023521	1	ADRA2A
lincRNA.13441	ENSGALG00000025772	1	ensembl
lincRNA.13441	ENSGALG00000026305	1	OTOL1
lincRNA.13441	ENSGALG00000026359	1	SERTAD4
lincRNA.13441	ENSGALG00000026627	1	LRIT3
lincRNA.13441	ENSGALG00000026875	1	ensembl
lincRNA.13441	ENSGALG00000026892	1	ensembl
lincRNA.13441	ENSGALG00000027051	1	ensembl
lincRNA.13441	ENSGALG00000027314	1	SAXO1
lincRNA.13441	ENSGALG00000027351	1	LRRC71
lincRNA.13441	ENSGALG00000027355	1	TPBG
lincRNA.13441	ENSGALG00000027885	1	C4orf19
lincRNA.13441	ENSGALG00000028175	1	GJA9
lincRNA.13441	ENSGALG00000028863	1	ensembl
lincRNA.13441	ENSGALG00000029144	1	ensembl
lincRNA.13441	ENSGALG00000029439	1	HOXC9
lincRNA.13441	ENSGALG00000029692	1	NEUROG1
lincRNA.13441	ENSGALG00000030040	1	CDH15
lincRNA.13441	ENSGALG00000030516	1	EMX1
lincRNA.13441	ENSGALG00000030561	1	ensembl
lincRNA.13441	ENSGALG00000030652	1	TPBGL
lincRNA.13441	ENSGALG00000030747	1	ensembl
lincRNA.13441	ENSGALG00000031350	1	KCNE4
lincRNA.13441	ENSGALG00000031393	1	ensembl
lincRNA.13441	ENSGALG00000031652	1	ensembl
lincRNA.13441	ENSGALG00000032008	1	ensembl
lincRNA.13441	ENSGALG00000032718	1	NIPAL2
lincRNA.13441	ENSGALG00000032994	1	ensembl
lincRNA.13441	ENSGALG00000034272	1	ensembl
lincRNA.13441	ENSGALG00000035184	1	SDC3
lincRNA.13441	ENSGALG00000035569	1	MC2R
lincRNA.13441	ENSGALG00000035901	1	GDF6
lincRNA.13441	ENSGALG00000035950	1	NGFR
lincRNA.13441	ENSGALG00000036159	1	ensembl
lincRNA.13441	ENSGALG00000036248	1	ensembl
lincRNA.13441	ENSGALG00000037390	1	ensembl
lincRNA.13441	ENSGALG00000038930	1	ensembl
lincRNA.13441	ENSGALG00000039311	1	ensembl
lincRNA.13441	ENSGALG00000039356	1	HEPACAM
lincRNA.13441	ENSGALG00000039636	1	ensembl
lincRNA.13441	ENSGALG00000039772	1	RGS7
lincRNA.13441	ENSGALG00000040151	1	ensembl
lincRNA.13441	ENSGALG00000040530	1	MUC6
lincRNA.13441	ENSGALG00000040954	1	ensembl
lincRNA.13441	ENSGALG00000041054	1	FHDC1
lincRNA.13441	ENSGALG00000041501	1	AMER3
lincRNA.13441	ENSGALG00000041601	1	ensembl
lincRNA.13441	ENSGALG00000042116	1	cFuc-TIX
lincRNA.13441	ENSGALG00000042866	1	ensembl
lincRNA.13441	ENSGALG00000043252	1	ensembl
lincRNA.13441	ENSGALG00000043806	1	ensembl
lincRNA.13441	ENSGALG00000044067	1	ensembl
lincRNA.13441	ENSGALG00000044091	1	ensembl
lincRNA.13441	ENSGALG00000044129	1	ensembl
lincRNA.13441	ENSGALG00000044352	1	ensembl
lincRNA.13441	ENSGALG00000044419	1	ensembl
lincRNA.13441	ENSGALG00000044636	1	ensembl
lincRNA.13441	ENSGALG00000044994	1	ensembl
lincRNA.13441	ENSGALG00000045805	1	ensembl
lincRNA.13441	ENSGALG00000046141	1	ensembl
lincRNA.13441	ENSGALG00000046160	1	CXCL8
lincRNA.13441	ENSGALG00000046548	1	ensembl
lincRNA.13441	ENSGALG00000046637	1	ensembl
lincRNA.5141	ENSGALG00000046082	1	FAM181B
lincRNA.6134	ENSGALG00000016412	1	MBOAT2
lincRNA.6458	ENSGALG00000002744	1	PCDH15
lincRNA.7634	ENSGALG00000015133	1	ensembl

## Sheet: Known ilncRNA
Supplementary File S5. Results of co-expression analysis between known and novel lncRNAs and protein coding genes.
Known lncRNA	Gene_ID	Corr	Gene_Name
ilncRNA.13172	ENSGALG00000000277	1	GnRH-I
ilncRNA.13172	ENSGALG00000000295	1	ensembl
ilncRNA.13172	ENSGALG00000000451	1	MEIG1
ilncRNA.13172	ENSGALG00000000483	1	ensembl
ilncRNA.13172	ENSGALG00000001512	1	KCND3
ilncRNA.13172	ENSGALG00000001661	1	SLC22A7
ilncRNA.13172	ENSGALG00000001955	1	AANAT
ilncRNA.13172	ENSGALG00000001968	1	SYT6
ilncRNA.13172	ENSGALG00000002299	1	RGR
ilncRNA.13172	ENSGALG00000002897	1	SLC16A14
ilncRNA.13172	ENSGALG00000002957	1	SLC12A3
ilncRNA.13172	ENSGALG00000004074	1	KCNS1
ilncRNA.13172	ENSGALG00000004508	1	EYA2
ilncRNA.13172	ENSGALG00000004568	1	ensembl
ilncRNA.13172	ENSGALG00000004742	1	BMP15
ilncRNA.13172	ENSGALG00000004921	1	SLC6A1
ilncRNA.13172	ENSGALG00000004945	1	SLC12A1
ilncRNA.13172	ENSGALG00000005351	1	PRDM6
ilncRNA.13172	ENSGALG00000005361	1	ensembl
ilncRNA.13172	ENSGALG00000005801	1	CHRNA4
ilncRNA.13172	ENSGALG00000006186	1	RAD21L1
ilncRNA.13172	ENSGALG00000006361	1	NEU4
ilncRNA.13172	ENSGALG00000006469	1	ensembl
ilncRNA.13172	ENSGALG00000006576	1	GRM3
ilncRNA.13172	ENSGALG00000006710	1	RAB36
ilncRNA.13172	ENSGALG00000007268	1	ensembl
ilncRNA.13172	ENSGALG00000007367	1	WFIKKN2
ilncRNA.13172	ENSGALG00000007631	1	MEGF11
ilncRNA.13172	ENSGALG00000007657	1	ensembl
ilncRNA.13172	ENSGALG00000007684	1	ensembl
ilncRNA.13172	ENSGALG00000007806	1	Fgf16
ilncRNA.13172	ENSGALG00000008105	1	ensembl
ilncRNA.13172	ENSGALG00000008135	1	SATB2
ilncRNA.13172	ENSGALG00000008444	1	ensembl
ilncRNA.13172	ENSGALG00000008834	1	ensembl
ilncRNA.13172	ENSGALG00000008910	1	CERKL
ilncRNA.13172	ENSGALG00000009007	1	C2orf71
ilncRNA.13172	ENSGALG00000009596	1	TMEM117
ilncRNA.13172	ENSGALG00000009687	1	KCNK2
ilncRNA.13172	ENSGALG00000009758	1	SLC7A11
ilncRNA.13172	ENSGALG00000010180	1	GLIS3
ilncRNA.13172	ENSGALG00000010760	1	WDR64
ilncRNA.13172	ENSGALG00000010909	1	PRKG2
ilncRNA.13172	ENSGALG00000011235	1	GALNT15
ilncRNA.13172	ENSGALG00000011809	1	ensembl
ilncRNA.13172	ENSGALG00000011849	1	ensembl
ilncRNA.13172	ENSGALG00000013085	1	PTPRO
ilncRNA.13172	ENSGALG00000015324	1	ensembl
ilncRNA.13172	ENSGALG00000015336	1	ensembl
ilncRNA.13172	ENSGALG00000015606	1	GJA10
ilncRNA.13172	ENSGALG00000015616	1	ACOT12
ilncRNA.13172	ENSGALG00000015754	1	TMEM215
ilncRNA.13172	ENSGALG00000015876	1	ELOVL4
ilncRNA.13172	ENSGALG00000015928	1	ensembl
ilncRNA.13172	ENSGALG00000016165	1	ensembl
ilncRNA.13172	ENSGALG00000016342	1	MYOM2
ilncRNA.13172	ENSGALG00000016391	1	ensembl
ilncRNA.13172	ENSGALG00000016431	1	Pax5B
ilncRNA.13172	ENSGALG00000016907	1	KLHL1
ilncRNA.13172	ENSGALG00000017228	1	ensembl
ilncRNA.13172	ENSGALG00000017250	1	ensembl
ilncRNA.13172	ENSGALG00000017378	1	CRTAC1
ilncRNA.13172	ENSGALG00000020745	1	RHO
ilncRNA.13172	ENSGALG00000021553	1	ensembl
ilncRNA.13172	ENSGALG00000023581	1	ensembl
ilncRNA.13172	ENSGALG00000023640	1	RSPO4
ilncRNA.13172	ENSGALG00000023738	1	IRX6
ilncRNA.13172	ENSGALG00000025924	1	AQP10
ilncRNA.13172	ENSGALG00000026089	1	SLC26A6
ilncRNA.13172	ENSGALG00000026252	1	FOXE3
ilncRNA.13172	ENSGALG00000026698	1	FEV
ilncRNA.13172	ENSGALG00000027114	1	ensembl
ilncRNA.13172	ENSGALG00000027138	1	ensembl
ilncRNA.13172	ENSGALG00000028018	1	RAB38
ilncRNA.13172	ENSGALG00000029011	1	SLC35F1
ilncRNA.13172	ENSGALG00000029212	1	cPAD2
ilncRNA.13172	ENSGALG00000030128	1	ensembl
ilncRNA.13172	ENSGALG00000030169	1	ensembl
ilncRNA.13172	ENSGALG00000030210	1	TMEM200C
ilncRNA.13172	ENSGALG00000030534	1	SYT17
ilncRNA.13172	ENSGALG00000031583	1	ensembl
ilncRNA.13172	ENSGALG00000031656	1	EYA4
ilncRNA.13172	ENSGALG00000031869	1	ensembl
ilncRNA.13172	ENSGALG00000032750	1	ensembl
ilncRNA.13172	ENSGALG00000032789	1	TBX18
ilncRNA.13172	ENSGALG00000033739	1	POU3F3
ilncRNA.13172	ENSGALG00000034197	1	ZIC5
ilncRNA.13172	ENSGALG00000035350	1	PMEL
ilncRNA.13172	ENSGALG00000035650	1	NKX1-1
ilncRNA.13172	ENSGALG00000035679	1	ensembl
ilncRNA.13172	ENSGALG00000035725	1	SP8
ilncRNA.13172	ENSGALG00000035835	1	ensembl
ilncRNA.13172	ENSGALG00000036082	1	HOXC13
ilncRNA.13172	ENSGALG00000036358	1	LMO3
ilncRNA.13172	ENSGALG00000037533	1	FAM198A
ilncRNA.13172	ENSGALG00000037740	1	GPR103
ilncRNA.13172	ENSGALG00000037842	1	LRGUK
ilncRNA.13172	ENSGALG00000037975	1	ensembl
ilncRNA.13172	ENSGALG00000038084	1	GNAT2
ilncRNA.13172	ENSGALG00000038269	1	ensembl
ilncRNA.13172	ENSGALG00000038579	1	ensembl
ilncRNA.13172	ENSGALG00000038708	1	KCNQ4
ilncRNA.13172	ENSGALG00000038767	1	ensembl
ilncRNA.13172	ENSGALG00000040220	1	TWIST3
ilncRNA.13172	ENSGALG00000040620	1	LSAMP
ilncRNA.13172	ENSGALG00000041143	1	ZPD
ilncRNA.13172	ENSGALG00000041249	1	ensembl
ilncRNA.13172	ENSGALG00000041263	1	ensembl
ilncRNA.13172	ENSGALG00000041553	1	TMEM74
ilncRNA.13172	ENSGALG00000041575	1	PPP1R14C
ilncRNA.13172	ENSGALG00000041918	1	CPA6
ilncRNA.13172	ENSGALG00000041965	1	MIOX
ilncRNA.13172	ENSGALG00000042360	1	TRIM29
ilncRNA.13172	ENSGALG00000042389	1	EN1
ilncRNA.13172	ENSGALG00000042626	1	SYT4
ilncRNA.13172	ENSGALG00000043401	1	ensembl
ilncRNA.13172	ENSGALG00000043480	1	GPM6A
ilncRNA.13172	ENSGALG00000043764	1	KCNS2
ilncRNA.13172	ENSGALG00000043922	1	ensembl
ilncRNA.13172	ENSGALG00000044087	1	KCTD19
ilncRNA.13172	ENSGALG00000044168	1	ensembl
ilncRNA.13172	ENSGALG00000044242	1	ensembl
ilncRNA.13172	ENSGALG00000044272	1	ensembl
ilncRNA.13172	ENSGALG00000044302	1	ensembl
ilncRNA.13172	ENSGALG00000045255	1	ensembl
ilncRNA.13172	ENSGALG00000045310	1	ensembl
ilncRNA.13172	ENSGALG00000045530	1	TMEM81
ilncRNA.13172	ENSGALG00000045849	1	ensembl
ilncRNA.13172	ENSGALG00000046433	1	ensembl
ilncRNA.13172 ENSGALG00000046554	1		ensembl
ilncRNA.13945	ENSGALG00000042193	1	GAL5
ilncRNA.15145	ENSGALG00000000302		ensembl
ilncRNA.15145	ENSGALG00000001141	1	HES5
ilncRNA.15145	ENSGALG00000001645	1	KCNT1
ilncRNA.15145	ENSGALG00000002082	1	AMPD1
ilncRNA.15145	ENSGALG00000002223	1	LHX9
ilncRNA.15145	ENSGALG00000002287	1	CRB1
ilncRNA.15145	ENSGALG00000002413	1	CELF4
ilncRNA.15145	ENSGALG00000002432	1	DYDC1
ilncRNA.15145	ENSGALG00000003310	1	SLC45A2
ilncRNA.15145	ENSGALG00000003472	1	VWC2L
ilncRNA.15145	ENSGALG00000003657	1	UNC119
ilncRNA.15145	ENSGALG00000004360	1	ensembl
ilncRNA.15145	ENSGALG00000004393	1	ensembl
ilncRNA.15145	ENSGALG00000004978	1	MYO15A
ilncRNA.15145	ENSGALG00000005043	1	ensembl
ilncRNA.15145	ENSGALG00000005223	1	PAC1
ilncRNA.15145	ENSGALG00000005252	1	GPR88
ilncRNA.15145	ENSGALG00000005409	1	LHX1
ilncRNA.15145	ENSGALG00000005843	1	EEF1A2
ilncRNA.15145	ENSGALG00000005923	1	ensembl
ilncRNA.15145	ENSGALG00000006119	1	SAXO2
ilncRNA.15145	ENSGALG00000006175	1	DPEP1
ilncRNA.15145	ENSGALG00000006203	1	C20orf96
ilncRNA.15145	ENSGALG00000006593	1	CLDN18
ilncRNA.15145	ENSGALG00000006674	1	BPIFB6
ilncRNA.15145	ENSGALG00000006797	1	ADARB2
ilncRNA.15145	ENSGALG00000007003	1	ensembl
ilncRNA.15145	ENSGALG00000007222	1	UTS2B
ilncRNA.15145	ENSGALG00000007242	1	SLITRK4
ilncRNA.15145	ENSGALG00000007319	1	BICDL1
ilncRNA.15145	ENSGALG00000007335	1	KBTBD13
ilncRNA.15145	ENSGALG00000007647	1	MYO3A
ilncRNA.15145	ENSGALG00000007732	1	ensembl
ilncRNA.15145	ENSGALG00000007803	1	ensembl
ilncRNA.15145	ENSGALG00000008283	1	ensembl
ilncRNA.15145	ENSGALG00000008697	1	RBM20
ilncRNA.15145	ENSGALG00000009003	1	SNAP25
ilncRNA.15145	ENSGALG00000009405	1	GRIA2
ilncRNA.15145	ENSGALG00000010002	1	ensembl
ilncRNA.15145	ENSGALG00000010513	1	ensembl
ilncRNA.15145	ENSGALG00000010974	1	GSC
ilncRNA.15145	ENSGALG00000011341	1	UNC93A
ilncRNA.15145	ENSGALG00000011350	1	NEGR1
ilncRNA.15145	ENSGALG00000011413	1	ensembl
ilncRNA.15145	ENSGALG00000011633	1	SLC5A8
ilncRNA.15145	ENSGALG00000011717	1	ensembl
ilncRNA.15145	ENSGALG00000012020	1	KIAA1549L
ilncRNA.15145	ENSGALG00000012290	1	SOX10
ilncRNA.15145	ENSGALG00000013281	1	ensembl
ilncRNA.15145	ENSGALG00000013342	1	GBX2
ilncRNA.15145	ENSGALG00000013822	1	TXLNB
ilncRNA.15145	ENSGALG00000014904	1	CLUL1
ilncRNA.15145	ENSGALG00000014943	1	FAM169A
ilncRNA.15145	ENSGALG00000015034	1	ANKRD29
ilncRNA.15145	ENSGALG00000015164	1	ensembl
ilncRNA.15145	ENSGALG00000015198	1	NOL4
ilncRNA.15145	ENSGALG00000015332	1	CPLX1
ilncRNA.15145	ENSGALG00000016176	1	ensembl
ilncRNA.15145	ENSGALG00000016201	1	ensembl
ilncRNA.15145	ENSGALG00000016943	1	OLFM4
ilncRNA.15145	ENSGALG00000017086	1	ensembl
ilncRNA.15145	ENSGALG00000017168	1	SLN
ilncRNA.15145	ENSGALG00000017295	1	PTHLH
ilncRNA.15145	ENSGALG00000018946	1	LMOD3
ilncRNA.15145	ENSGALG00000019030	1	ensembl
ilncRNA.15145	ENSGALG00000019715	1	KRT12
ilncRNA.15145	ENSGALG00000019736	1	MCHR1
ilncRNA.15145	ENSGALG00000019738	1	FBXO47
ilncRNA.15145	ENSGALG00000021025	1	ensembl
ilncRNA.15145	ENSGALG00000021855	1	CCDC39
ilncRNA.15145	ENSGALG00000023521	1	ADRA2A
ilncRNA.15145	ENSGALG00000025772	1	ensembl
ilncRNA.15145	ENSGALG00000026305	1	OTOL1
ilncRNA.15145	ENSGALG00000026359	1	SERTAD4
ilncRNA.15145	ENSGALG00000026627	1	LRIT3
ilncRNA.15145	ENSGALG00000026875	1	ensembl
ilncRNA.15145	ENSGALG00000026892	1	ensembl
ilncRNA.15145	ENSGALG00000027051	1	ensembl
ilncRNA.15145	ENSGALG00000027314	1	SAXO1
ilncRNA.15145	ENSGALG00000027351	1	LRRC71
ilncRNA.15145	ENSGALG00000027355	1	TPBG
ilncRNA.15145	ENSGALG00000027885	1	C4orf19
ilncRNA.15145	ENSGALG00000028175	1	GJA9
ilncRNA.15145	ENSGALG00000028863	1	ensembl
ilncRNA.15145	ENSGALG00000029144	1	ensembl
ilncRNA.15145	ENSGALG00000029439	1	HOXC9
ilncRNA.15145	ENSGALG00000029692	1	NEUROG1
ilncRNA.15145	ENSGALG00000030040	1	CDH15
ilncRNA.15145	ENSGALG00000030516	1	EMX1
ilncRNA.15145	ENSGALG00000030561	1	ensembl
ilncRNA.15145	ENSGALG00000030652	1	TPBGL
ilncRNA.15145	ENSGALG00000030747	1	ensembl
ilncRNA.15145	ENSGALG00000031350	1	KCNE4
ilncRNA.15145	ENSGALG00000031393	1	ensembl
ilncRNA.15145	ENSGALG00000031652	1	ensembl
ilncRNA.15145	ENSGALG00000032008	1	ensembl
ilncRNA.15145	ENSGALG00000032718	1	NIPAL2
ilncRNA.15145	ENSGALG00000032994	1	ensembl
ilncRNA.15145	ENSGALG00000034272	1	ensembl
ilncRNA.15145	ENSGALG00000035184	1	SDC3
ilncRNA.15145	ENSGALG00000035569	1	MC2R
ilncRNA.15145	ENSGALG00000035901	1	GDF6
ilncRNA.15145	ENSGALG00000035950	1	NGFR
ilncRNA.15145	ENSGALG00000036159	1	ensembl
ilncRNA.15145	ENSGALG00000036248	1	ensembl
ilncRNA.15145	ENSGALG00000037390	1	ensembl
ilncRNA.15145	ENSGALG00000038930	1	ensembl
ilncRNA.15145	ENSGALG00000039311	1	ensembl
ilncRNA.15145	ENSGALG00000039356	1	HEPACAM
ilncRNA.15145	ENSGALG00000039636	1	ensembl
ilncRNA.15145	ENSGALG00000039772	1	RGS7
ilncRNA.15145	ENSGALG00000040151	1	ensembl
ilncRNA.15145	ENSGALG00000040530	1	MUC6
ilncRNA.15145	ENSGALG00000040954	1	ensembl
ilncRNA.15145	ENSGALG00000041054	1	FHDC1
ilncRNA.15145	ENSGALG00000041501	1	AMER3
ilncRNA.15145	ENSGALG00000041601	1	ensembl
ilncRNA.15145	ENSGALG00000042116	1	cFuc-TIX
ilncRNA.15145	ENSGALG00000042866	1	ensembl
ilncRNA.15145	ENSGALG00000043252	1	ensembl
ilncRNA.15145	ENSGALG00000043806	1	ensembl
ilncRNA.15145	ENSGALG00000044067	1	ensembl
ilncRNA.15145	ENSGALG00000044091	1	ensembl
ilncRNA.15145	ENSGALG00000044129	1	ensembl
ilncRNA.15145	ENSGALG00000044352	1	ensembl
ilncRNA.15145	ENSGALG00000044419	1	ensembl
ilncRNA.15145	ENSGALG00000044636	1	ensembl
ilncRNA.15145	ENSGALG00000044994	1	ensembl
ilncRNA.15145	ENSGALG00000045805	1	ensembl
ilncRNA.15145	ENSGALG00000046141	1	ensembl
ilncRNA.15145	ENSGALG00000046160	1	CXCL8
ilncRNA.15145	ENSGALG00000046548	1	ensembl
ilncRNA.15145	ENSGALG00000046637	1	ensembl
		1
ilncRNA.1518	ENSGALG00000000277		GnRH-I
ilncRNA.1518	ENSGALG00000000295	1	ensembl
ilncRNA.1518	ENSGALG00000000451	1	MEIG1
ilncRNA.1518	ENSGALG00000000483	1	ensembl
ilncRNA.1518	ENSGALG00000001512	1	KCND3
ilncRNA.1518	ENSGALG00000001661	1	SLC22A7
ilncRNA.1518	ENSGALG00000001955	1	AANAT
ilncRNA.1518	ENSGALG00000001968	1	SYT6
ilncRNA.1518	ENSGALG00000002299	1	RGR
ilncRNA.1518	ENSGALG00000002897	1	SLC16A14
ilncRNA.1518	ENSGALG00000002957	1	SLC12A3
ilncRNA.1518	ENSGALG00000004074	1	KCNS1
ilncRNA.1518	ENSGALG00000004508	1	EYA2
ilncRNA.1518	ENSGALG00000004568	1	ensembl
ilncRNA.1518	ENSGALG00000004742	1	BMP15
ilncRNA.1518	ENSGALG00000004921	1	SLC6A1
ilncRNA.1518	ENSGALG00000004945	1	SLC12A1
ilncRNA.1518	ENSGALG00000005351	1	PRDM6
ilncRNA.1518	ENSGALG00000005361	1	ensembl
ilncRNA.1518	ENSGALG00000005801	1	CHRNA4
ilncRNA.1518	ENSGALG00000006186	1	RAD21L1
ilncRNA.1518	ENSGALG00000006361	1	NEU4
ilncRNA.1518	ENSGALG00000006469	1	ensembl
ilncRNA.1518	ENSGALG00000006576	1	GRM3
ilncRNA.1518	ENSGALG00000006710	1	RAB36
ilncRNA.1518	ENSGALG00000007268	1	ensembl
ilncRNA.1518	ENSGALG00000007367	1	WFIKKN2
ilncRNA.1518	ENSGALG00000007631	1	MEGF11
ilncRNA.1518	ENSGALG00000007657	1	ensembl
ilncRNA.1518	ENSGALG00000007684	1	ensembl
ilncRNA.1518	ENSGALG00000007806	1	Fgf16
ilncRNA.1518	ENSGALG00000008105	1	ensembl
ilncRNA.1518	ENSGALG00000008135	1	SATB2
ilncRNA.1518	ENSGALG00000008444	1	ensembl
ilncRNA.1518	ENSGALG00000008834	1	ensembl
ilncRNA.1518	ENSGALG00000008910	1	CERKL
ilncRNA.1518	ENSGALG00000009007	1	C2orf71
ilncRNA.1518	ENSGALG00000009596	1	TMEM117
ilncRNA.1518	ENSGALG00000009687	1	KCNK2
ilncRNA.1518	ENSGALG00000009758	1	SLC7A11
ilncRNA.1518	ENSGALG00000010180	1	GLIS3
ilncRNA.1518	ENSGALG00000010760	1	WDR64
ilncRNA.1518	ENSGALG00000010909	1	PRKG2
ilncRNA.1518	ENSGALG00000011235	1	GALNT15
ilncRNA.1518	ENSGALG00000011809	1	ensembl
ilncRNA.1518	ENSGALG00000011849	1	ensembl
ilncRNA.1518	ENSGALG00000013085	1	PTPRO
ilncRNA.1518	ENSGALG00000015324	1	ensembl
ilncRNA.1518	ENSGALG00000015336	1	ensembl
ilncRNA.1518	ENSGALG00000015606	1	GJA10
ilncRNA.1518	ENSGALG00000015616	1	ACOT12
ilncRNA.1518	ENSGALG00000015754	1	TMEM215
ilncRNA.1518	ENSGALG00000015876	1	ELOVL4
ilncRNA.1518	ENSGALG00000015928	1	ensembl
ilncRNA.1518	ENSGALG00000016165	1	ensembl
ilncRNA.1518	ENSGALG00000016342	1	MYOM2
ilncRNA.1518	ENSGALG00000016391	1	ensembl
ilncRNA.1518	ENSGALG00000016431	1	Pax5B
ilncRNA.1518	ENSGALG00000016907	1	KLHL1
ilncRNA.1518	ENSGALG00000017228	1	ensembl
ilncRNA.1518	ENSGALG00000017250	1	ensembl
ilncRNA.1518	ENSGALG00000017378	1	CRTAC1
ilncRNA.1518	ENSGALG00000020745	1	RHO
ilncRNA.1518	ENSGALG00000021553	1	ensembl
ilncRNA.1518	ENSGALG00000023581	1	ensembl
ilncRNA.1518	ENSGALG00000023640	1	RSPO4
ilncRNA.1518	ENSGALG00000023738	1	IRX6
ilncRNA.1518	ENSGALG00000025924	1	AQP10
ilncRNA.1518	ENSGALG00000026089	1	SLC26A6
ilncRNA.1518	ENSGALG00000026252	1	FOXE3
ilncRNA.1518	ENSGALG00000026698	1	FEV
ilncRNA.1518	ENSGALG00000027114	1	ensembl
ilncRNA.1518	ENSGALG00000027138	1	ensembl
ilncRNA.1518	ENSGALG00000028018	1	RAB38
ilncRNA.1518	ENSGALG00000029011	1	SLC35F1
ilncRNA.1518	ENSGALG00000029212	1	cPAD2
ilncRNA.1518	ENSGALG00000030128	1	ensembl
ilncRNA.1518	ENSGALG00000030169	1	ensembl
ilncRNA.1518	ENSGALG00000030210	1	TMEM200C
ilncRNA.1518	ENSGALG00000030534	1	SYT17
ilncRNA.1518	ENSGALG00000031583	1	ensembl
ilncRNA.1518	ENSGALG00000031656	1	EYA4
ilncRNA.1518	ENSGALG00000031869	1	ensembl
ilncRNA.1518	ENSGALG00000032750	1	ensembl
ilncRNA.1518	ENSGALG00000032789	1	TBX18
ilncRNA.1518	ENSGALG00000033739	1	POU3F3
ilncRNA.1518	ENSGALG00000034197	1	ZIC5
ilncRNA.1518	ENSGALG00000035350	1	PMEL
ilncRNA.1518	ENSGALG00000035650	1	NKX1-1
ilncRNA.1518	ENSGALG00000035679	1	ensembl
ilncRNA.1518	ENSGALG00000035725	1	SP8
ilncRNA.1518	ENSGALG00000035835	1	ensembl
ilncRNA.1518	ENSGALG00000036082	1	HOXC13
ilncRNA.1518	ENSGALG00000036358	1	LMO3
ilncRNA.1518	ENSGALG00000037533	1	FAM198A
ilncRNA.1518	ENSGALG00000037740	1	GPR103
ilncRNA.1518	ENSGALG00000037842	1	LRGUK
ilncRNA.1518	ENSGALG00000037975	1	ensembl
ilncRNA.1518	ENSGALG00000038084	1	GNAT2
ilncRNA.1518	ENSGALG00000038269	1	ensembl
ilncRNA.1518	ENSGALG00000038579	1	ensembl
ilncRNA.1518	ENSGALG00000038708	1	KCNQ4
ilncRNA.1518	ENSGALG00000038767	1	ensembl
ilncRNA.1518	ENSGALG00000040220	1	TWIST3
ilncRNA.1518	ENSGALG00000040620	1	LSAMP
ilncRNA.1518	ENSGALG00000041143	1	ZPD
ilncRNA.1518	ENSGALG00000041249	1	ensembl
ilncRNA.1518	ENSGALG00000041263	1	ensembl
ilncRNA.1518	ENSGALG00000041553	1	TMEM74
ilncRNA.1518	ENSGALG00000041575	1	PPP1R14C
ilncRNA.1518	ENSGALG00000041918	1	CPA6
ilncRNA.1518	ENSGALG00000041965	1	MIOX
ilncRNA.1518	ENSGALG00000042360	1	TRIM29
ilncRNA.1518	ENSGALG00000042389	1	EN1
ilncRNA.1518	ENSGALG00000042626	1	SYT4
ilncRNA.1518	ENSGALG00000043401	1	ensembl
ilncRNA.1518	ENSGALG00000043480	1	GPM6A
ilncRNA.1518	ENSGALG00000043764	1	KCNS2
ilncRNA.1518	ENSGALG00000043922	1	ensembl
ilncRNA.1518	ENSGALG00000044087	1	KCTD19
ilncRNA.1518	ENSGALG00000044168	1	ensembl
ilncRNA.1518	ENSGALG00000044242	1	ensembl
ilncRNA.1518	ENSGALG00000044272	1	ensembl
ilncRNA.1518	ENSGALG00000044302	1	ensembl
ilncRNA.1518	ENSGALG00000045255	1	ensembl
ilncRNA.1518	ENSGALG00000045310	1	ensembl
ilncRNA.1518	ENSGALG00000045530	1	TMEM81
ilncRNA.1518	ENSGALG00000045849	1	ensembl
ilncRNA.1518	ENSGALG00000046433	1	ensembl
ilncRNA.1518	ENSGALG00000046554	1	ensembl
		1
ilncRNA.1721	ENSGALG00000000277		GnRH-I
ilncRNA.1721	ENSGALG00000000295	1	ensembl
ilncRNA.1721	ENSGALG00000000451	1	MEIG1
ilncRNA.1721	ENSGALG00000000483	1	ensembl
ilncRNA.1721	ENSGALG00000001512	1	KCND3
ilncRNA.1721	ENSGALG00000001661	1	SLC22A7
ilncRNA.1721	ENSGALG00000001955	1	AANAT
ilncRNA.1721	ENSGALG00000001968	1	SYT6
ilncRNA.1721	ENSGALG00000002299	1	RGR
ilncRNA.1721	ENSGALG00000002897	1	SLC16A14
ilncRNA.1721	ENSGALG00000002957	1	SLC12A3
ilncRNA.1721	ENSGALG00000004074	1	KCNS1
ilncRNA.1721	ENSGALG00000004508	1	EYA2
ilncRNA.1721	ENSGALG00000004568	1	ensembl
ilncRNA.1721	ENSGALG00000004742	1	BMP15
ilncRNA.1721	ENSGALG00000004921	1	SLC6A1
ilncRNA.1721	ENSGALG00000004945	1	SLC12A1
ilncRNA.1721	ENSGALG00000005351	1	PRDM6
ilncRNA.1721	ENSGALG00000005361	1	ensembl
ilncRNA.1721	ENSGALG00000005801	1	CHRNA4
ilncRNA.1721	ENSGALG00000006186	1	RAD21L1
ilncRNA.1721	ENSGALG00000006361	1	NEU4
ilncRNA.1721	ENSGALG00000006469	1	ensembl
ilncRNA.1721	ENSGALG00000006576	1	GRM3
ilncRNA.1721	ENSGALG00000006710	1	RAB36
ilncRNA.1721	ENSGALG00000007268	1	ensembl
ilncRNA.1721	ENSGALG00000007367	1	WFIKKN2
ilncRNA.1721	ENSGALG00000007631	1	MEGF11
ilncRNA.1721	ENSGALG00000007657	1	ensembl
ilncRNA.1721	ENSGALG00000007684	1	ensembl
ilncRNA.1721	ENSGALG00000007806	1	Fgf16
ilncRNA.1721	ENSGALG00000008105	1	ensembl
ilncRNA.1721	ENSGALG00000008135	1	SATB2
ilncRNA.1721	ENSGALG00000008444	1	ensembl
ilncRNA.1721	ENSGALG00000008834	1	ensembl
ilncRNA.1721	ENSGALG00000008910	1	CERKL
ilncRNA.1721	ENSGALG00000009007	1	C2orf71
ilncRNA.1721	ENSGALG00000009596	1	TMEM117
ilncRNA.1721	ENSGALG00000009687	1	KCNK2
ilncRNA.1721	ENSGALG00000009758	1	SLC7A11
ilncRNA.1721	ENSGALG00000010180	1	GLIS3
ilncRNA.1721	ENSGALG00000010760	1	WDR64
ilncRNA.1721	ENSGALG00000010909	1	PRKG2
ilncRNA.1721	ENSGALG00000011235	1	GALNT15
ilncRNA.1721	ENSGALG00000011809	1	ensembl
ilncRNA.1721	ENSGALG00000011849	1	ensembl
ilncRNA.1721	ENSGALG00000013085	1	PTPRO
ilncRNA.1721	ENSGALG00000015324	1	ensembl
ilncRNA.1721	ENSGALG00000015336	1	ensembl
ilncRNA.1721	ENSGALG00000015606	1	GJA10
ilncRNA.1721	ENSGALG00000015616	1	ACOT12
ilncRNA.1721	ENSGALG00000015754	1	TMEM215
ilncRNA.1721	ENSGALG00000015876	1	ELOVL4
ilncRNA.1721	ENSGALG00000015928	1	ensembl
ilncRNA.1721	ENSGALG00000016165	1	ensembl
ilncRNA.1721	ENSGALG00000016342	1	MYOM2
ilncRNA.1721	ENSGALG00000016391	1	ensembl
ilncRNA.1721	ENSGALG00000016431	1	Pax5B
ilncRNA.1721	ENSGALG00000016907	1	KLHL1
ilncRNA.1721	ENSGALG00000017228	1	ensembl
ilncRNA.1721	ENSGALG00000017250	1	ensembl
ilncRNA.1721	ENSGALG00000017378	1	CRTAC1
ilncRNA.1721	ENSGALG00000020745	1	RHO
ilncRNA.1721	ENSGALG00000021553	1	ensembl
ilncRNA.1721	ENSGALG00000023581	1	ensembl
ilncRNA.1721	ENSGALG00000023640	1	RSPO4
ilncRNA.1721	ENSGALG00000023738	1	IRX6
ilncRNA.1721	ENSGALG00000025924	1	AQP10
ilncRNA.1721	ENSGALG00000026089	1	SLC26A6
ilncRNA.1721	ENSGALG00000026252	1	FOXE3
ilncRNA.1721	ENSGALG00000026698	1	FEV
ilncRNA.1721	ENSGALG00000027114	1	ensembl
ilncRNA.1721	ENSGALG00000027138	1	ensembl
ilncRNA.1721	ENSGALG00000028018	1	RAB38
ilncRNA.1721	ENSGALG00000029011	1	SLC35F1
ilncRNA.1721	ENSGALG00000029212	1	cPAD2
ilncRNA.1721	ENSGALG00000030128	1	ensembl
ilncRNA.1721	ENSGALG00000030169	1	ensembl
ilncRNA.1721	ENSGALG00000030210	1	TMEM200C
ilncRNA.1721	ENSGALG00000030534	1	SYT17
ilncRNA.1721	ENSGALG00000031583	1	ensembl
ilncRNA.1721	ENSGALG00000031656	1	EYA4
ilncRNA.1721	ENSGALG00000031869	1	ensembl
ilncRNA.1721	ENSGALG00000032750	1	ensembl
ilncRNA.1721	ENSGALG00000032789	1	TBX18
ilncRNA.1721	ENSGALG00000033739	1	POU3F3
ilncRNA.1721	ENSGALG00000034197	1	ZIC5
ilncRNA.1721	ENSGALG00000035350	1	PMEL
ilncRNA.1721	ENSGALG00000035650	1	NKX1-1
ilncRNA.1721	ENSGALG00000035679	1	ensembl
ilncRNA.1721	ENSGALG00000035725	1	SP8
ilncRNA.1721	ENSGALG00000035835	1	ensembl
ilncRNA.1721	ENSGALG00000036082	1	HOXC13
ilncRNA.1721	ENSGALG00000036358	1	LMO3
ilncRNA.1721	ENSGALG00000037533	1	FAM198A
ilncRNA.1721	ENSGALG00000037740	1	GPR103
ilncRNA.1721	ENSGALG00000037842	1	LRGUK
ilncRNA.1721	ENSGALG00000037975	1	ensembl
ilncRNA.1721	ENSGALG00000038084	1	GNAT2
ilncRNA.1721	ENSGALG00000038269	1	ensembl
ilncRNA.1721	ENSGALG00000038579	1	ensembl
ilncRNA.1721	ENSGALG00000038708	1	KCNQ4
ilncRNA.1721	ENSGALG00000038767	1	ensembl
ilncRNA.1721	ENSGALG00000040220	1	TWIST3
ilncRNA.1721	ENSGALG00000040620	1	LSAMP
ilncRNA.1721	ENSGALG00000041143	1	ZPD
ilncRNA.1721	ENSGALG00000041249	1	ensembl
ilncRNA.1721	ENSGALG00000041263	1	ensembl
ilncRNA.1721	ENSGALG00000041553	1	TMEM74
ilncRNA.1721	ENSGALG00000041575	1	PPP1R14C
ilncRNA.1721	ENSGALG00000041918	1	CPA6
ilncRNA.1721	ENSGALG00000041965	1	MIOX
ilncRNA.1721	ENSGALG00000042360	1	TRIM29
ilncRNA.1721	ENSGALG00000042389	1	EN1
ilncRNA.1721	ENSGALG00000042626	1	SYT4
ilncRNA.1721	ENSGALG00000043401	1	ensembl
ilncRNA.1721	ENSGALG00000043480	1	GPM6A
ilncRNA.1721	ENSGALG00000043764	1	KCNS2
ilncRNA.1721	ENSGALG00000043922	1	ensembl
ilncRNA.1721	ENSGALG00000044087	1	KCTD19
ilncRNA.1721	ENSGALG00000044168	1	ensembl
ilncRNA.1721	ENSGALG00000044242	1	ensembl
ilncRNA.1721	ENSGALG00000044272	1	ensembl
ilncRNA.1721	ENSGALG00000044302	1	ensembl
ilncRNA.1721	ENSGALG00000045255	1	ensembl
ilncRNA.1721	ENSGALG00000045310	1	ensembl
ilncRNA.1721	ENSGALG00000045530	1	TMEM81
ilncRNA.1721	ENSGALG00000045849	1	ensembl
ilncRNA.1721	ENSGALG00000046433	1	ensembl
ilncRNA.1721	ENSGALG00000046554	1	ensembl
		1
ilncRNA.1804	ENSGALG00000000302		ensembl
ilncRNA.1804	ENSGALG00000001141	1	HES5
ilncRNA.1804	ENSGALG00000001645	1	KCNT1
ilncRNA.1804	ENSGALG00000002082	1	AMPD1
ilncRNA.1804	ENSGALG00000002223	1	LHX9
ilncRNA.1804	ENSGALG00000002287	1	CRB1
ilncRNA.1804	ENSGALG00000002413	1	CELF4
ilncRNA.1804	ENSGALG00000002432	1	DYDC1
ilncRNA.1804	ENSGALG00000003310	1	SLC45A2
ilncRNA.1804	ENSGALG00000003472	1	VWC2L
ilncRNA.1804	ENSGALG00000003657	1	UNC119
ilncRNA.1804	ENSGALG00000004360	1	ensembl
ilncRNA.1804	ENSGALG00000004393	1	ensembl
ilncRNA.1804	ENSGALG00000004978	1	MYO15A
ilncRNA.1804	ENSGALG00000005043	1	ensembl
ilncRNA.1804	ENSGALG00000005223	1	PAC1
ilncRNA.1804	ENSGALG00000005252	1	GPR88
ilncRNA.1804	ENSGALG00000005409	1	LHX1
ilncRNA.1804	ENSGALG00000005843	1	EEF1A2
ilncRNA.1804	ENSGALG00000005923	1	ensembl
ilncRNA.1804	ENSGALG00000006119	1	SAXO2
ilncRNA.1804	ENSGALG00000006175	1	DPEP1
ilncRNA.1804	ENSGALG00000006203	1	C20orf96
ilncRNA.1804	ENSGALG00000006593	1	CLDN18
ilncRNA.1804	ENSGALG00000006674	1	BPIFB6
ilncRNA.1804	ENSGALG00000006797	1	ADARB2
ilncRNA.1804	ENSGALG00000007003	1	ensembl
ilncRNA.1804	ENSGALG00000007222	1	UTS2B
ilncRNA.1804	ENSGALG00000007242	1	SLITRK4
ilncRNA.1804	ENSGALG00000007319	1	BICDL1
ilncRNA.1804	ENSGALG00000007335	1	KBTBD13
ilncRNA.1804	ENSGALG00000007647	1	MYO3A
ilncRNA.1804	ENSGALG00000007732	1	ensembl
ilncRNA.1804	ENSGALG00000007803	1	ensembl
ilncRNA.1804	ENSGALG00000008283	1	ensembl
ilncRNA.1804	ENSGALG00000008697	1	RBM20
ilncRNA.1804	ENSGALG00000009003	1	SNAP25
ilncRNA.1804	ENSGALG00000009405	1	GRIA2
ilncRNA.1804	ENSGALG00000010002	1	ensembl
ilncRNA.1804	ENSGALG00000010513	1	ensembl
ilncRNA.1804	ENSGALG00000010974	1	GSC
ilncRNA.1804	ENSGALG00000011341	1	UNC93A
ilncRNA.1804	ENSGALG00000011350	1	NEGR1
ilncRNA.1804	ENSGALG00000011413	1	ensembl
ilncRNA.1804	ENSGALG00000011633	1	SLC5A8
ilncRNA.1804	ENSGALG00000011717	1	ensembl
ilncRNA.1804	ENSGALG00000012020	1	KIAA1549L
ilncRNA.1804	ENSGALG00000012290	1	SOX10
ilncRNA.1804	ENSGALG00000013281	1	ensembl
ilncRNA.1804	ENSGALG00000013342	1	GBX2
ilncRNA.1804	ENSGALG00000013822	1	TXLNB
ilncRNA.1804	ENSGALG00000014904	1	CLUL1
ilncRNA.1804	ENSGALG00000014943	1	FAM169A
ilncRNA.1804	ENSGALG00000015034	1	ANKRD29
ilncRNA.1804	ENSGALG00000015164	1	ensembl
ilncRNA.1804	ENSGALG00000015198	1	NOL4
ilncRNA.1804	ENSGALG00000015332	1	CPLX1
ilncRNA.1804	ENSGALG00000016176	1	ensembl
ilncRNA.1804	ENSGALG00000016201	1	ensembl
ilncRNA.1804	ENSGALG00000016943	1	OLFM4
ilncRNA.1804	ENSGALG00000017086	1	ensembl
ilncRNA.1804	ENSGALG00000017168	1	SLN
ilncRNA.1804	ENSGALG00000017295	1	PTHLH
ilncRNA.1804	ENSGALG00000018946	1	LMOD3
ilncRNA.1804	ENSGALG00000019030	1	ensembl
ilncRNA.1804	ENSGALG00000019715	1	KRT12
ilncRNA.1804	ENSGALG00000019736	1	MCHR1
ilncRNA.1804	ENSGALG00000019738	1	FBXO47
ilncRNA.1804	ENSGALG00000021025	1	ensembl
ilncRNA.1804	ENSGALG00000021855	1	CCDC39
ilncRNA.1804	ENSGALG00000023521	1	ADRA2A
ilncRNA.1804	ENSGALG00000025772	1	ensembl
ilncRNA.1804	ENSGALG00000026305	1	OTOL1
ilncRNA.1804	ENSGALG00000026359	1	SERTAD4
ilncRNA.1804	ENSGALG00000026627	1	LRIT3
ilncRNA.1804	ENSGALG00000026875	1	ensembl
ilncRNA.1804	ENSGALG00000026892	1	ensembl
ilncRNA.1804	ENSGALG00000027051	1	ensembl
ilncRNA.1804	ENSGALG00000027314	1	SAXO1
ilncRNA.1804	ENSGALG00000027351	1	LRRC71
ilncRNA.1804	ENSGALG00000027355	1	TPBG
ilncRNA.1804	ENSGALG00000027885	1	C4orf19
ilncRNA.1804	ENSGALG00000028175	1	GJA9
ilncRNA.1804	ENSGALG00000028863	1	ensembl
ilncRNA.1804	ENSGALG00000029144	1	ensembl
ilncRNA.1804	ENSGALG00000029439	1	HOXC9
ilncRNA.1804	ENSGALG00000029692	1	NEUROG1
ilncRNA.1804	ENSGALG00000030040	1	CDH15
ilncRNA.1804	ENSGALG00000030516	1	EMX1
ilncRNA.1804	ENSGALG00000030561	1	ensembl
ilncRNA.1804	ENSGALG00000030652	1	TPBGL
ilncRNA.1804	ENSGALG00000030747	1	ensembl
ilncRNA.1804	ENSGALG00000031350	1	KCNE4
ilncRNA.1804	ENSGALG00000031393	1	ensembl
ilncRNA.1804	ENSGALG00000031652	1	ensembl
ilncRNA.1804	ENSGALG00000032008	1	ensembl
ilncRNA.1804	ENSGALG00000032718	1	NIPAL2
ilncRNA.1804	ENSGALG00000032994	1	ensembl
ilncRNA.1804	ENSGALG00000034272	1	ensembl
ilncRNA.1804	ENSGALG00000035184	1	SDC3
ilncRNA.1804	ENSGALG00000035569	1	MC2R
ilncRNA.1804	ENSGALG00000035901	1	GDF6
ilncRNA.1804	ENSGALG00000035950	1	NGFR
ilncRNA.1804	ENSGALG00000036159	1	ensembl
ilncRNA.1804	ENSGALG00000036248	1	ensembl
ilncRNA.1804	ENSGALG00000037390	1	ensembl
ilncRNA.1804	ENSGALG00000038930	1	ensembl
ilncRNA.1804	ENSGALG00000039311	1	ensembl
ilncRNA.1804	ENSGALG00000039356	1	HEPACAM
ilncRNA.1804	ENSGALG00000039636	1	ensembl
ilncRNA.1804	ENSGALG00000039772	1	RGS7
ilncRNA.1804	ENSGALG00000040151	1	ensembl
ilncRNA.1804	ENSGALG00000040530	1	MUC6
ilncRNA.1804	ENSGALG00000040954	1	ensembl
ilncRNA.1804	ENSGALG00000041054	1	FHDC1
ilncRNA.1804	ENSGALG00000041501	1	AMER3
ilncRNA.1804	ENSGALG00000041601	1	ensembl
ilncRNA.1804	ENSGALG00000042116	1	cFuc-TIX
ilncRNA.1804	ENSGALG00000042866	1	ensembl
ilncRNA.1804	ENSGALG00000043252	1	ensembl
ilncRNA.1804	ENSGALG00000043806	1	ensembl
ilncRNA.1804	ENSGALG00000044067	1	ensembl
ilncRNA.1804	ENSGALG00000044091	1	ensembl
ilncRNA.1804	ENSGALG00000044129	1	ensembl
ilncRNA.1804	ENSGALG00000044352	1	ensembl
ilncRNA.1804	ENSGALG00000044419	1	ensembl
ilncRNA.1804	ENSGALG00000044636	1	ensembl
ilncRNA.1804	ENSGALG00000044994	1	ensembl
ilncRNA.1804	ENSGALG00000045805	1	ensembl
ilncRNA.1804	ENSGALG00000046141	1	ensembl
ilncRNA.1804	ENSGALG00000046160	1	CXCL8
ilncRNA.1804	ENSGALG00000046548	1	ensembl
ilncRNA.1804	ENSGALG00000046637	1	ensembl
		1
ilncRNA.2230	ENSGALG00000000123		ensembl
ilncRNA.2230	ENSGALG00000000505	1	KCNH6
ilncRNA.2230	ENSGALG00000000994	1	ensembl
ilncRNA.2230	ENSGALG00000001244	1	ensembl
ilncRNA.2230	ENSGALG00000001391	1	PLLP
ilncRNA.2230	ENSGALG00000001450	1	ensembl
ilncRNA.2230	ENSGALG00000001534	1	ensembl
ilncRNA.2230	ENSGALG00000001764	1	HCN4
ilncRNA.2230	ENSGALG00000002015	1	SNCG
ilncRNA.2230	ENSGALG00000002088	1	ensembl
ilncRNA.2230	ENSGALG00000002103	1	TPPP3
ilncRNA.2230	ENSGALG00000002671	1	TMEM132D
ilncRNA.2230	ENSGALG00000003034	1	ensembl
ilncRNA.2230	ENSGALG00000003509	1	SPACA9
ilncRNA.2230	ENSGALG00000003931	1	ATOH7
ilncRNA.2230	ENSGALG00000003980	1	IQCA1
ilncRNA.2230	ENSGALG00000004358	1	ensembl
ilncRNA.2230	ENSGALG00000004840	1	RPH3A
ilncRNA.2230	ENSGALG00000004930	1	HRH1
ilncRNA.2230	ENSGALG00000005170	1	HRH3
ilncRNA.2230	ENSGALG00000005180	1	COL11A1
ilncRNA.2230	ENSGALG00000005400	1	CACNA2D3
ilncRNA.2230	ENSGALG00000005537	1	ASB14
ilncRNA.2230	ENSGALG00000005718	1	BHLHE23
ilncRNA.2230	ENSGALG00000005824	1	SUSD2
ilncRNA.2230	ENSGALG00000005842	1	GDPD2
ilncRNA.2230	ENSGALG00000006091	1	HFM1
ilncRNA.2230	ENSGALG00000006216	1	MYOD1
ilncRNA.2230	ENSGALG00000006519	1	KIAA1024
ilncRNA.2230	ENSGALG00000006995	1	APOD
ilncRNA.2230	ENSGALG00000007211	1	CDH22
ilncRNA.2230	ENSGALG00000007388	1	ensembl
ilncRNA.2230	ENSGALG00000007417	1	ARMC4
ilncRNA.2230	ENSGALG00000007714	1	NMUR1
ilncRNA.2230	ENSGALG00000007948	1	LRRC4C
ilncRNA.2230	ENSGALG00000008048	1	ensembl
ilncRNA.2230	ENSGALG00000008267	1	IL5RA
ilncRNA.2230	ENSGALG00000008599	1	ensembl
ilncRNA.2230	ENSGALG00000008947	1	PAK5
ilncRNA.2230	ENSGALG00000009017	1	STEAP2
ilncRNA.2230	ENSGALG00000009027	1	ST6GALNAC3
ilncRNA.2230	ENSGALG00000009069	1	CAPN14
ilncRNA.2230	ENSGALG00000009256	1	LEFTY2
ilncRNA.2230	ENSGALG00000009397	1	LRRIQ4
ilncRNA.2230	ENSGALG00000010116	1	DNAH8
ilncRNA.2230	ENSGALG00000010268	1	PARM1
ilncRNA.2230	ENSGALG00000010773	1	GREM2
ilncRNA.2230	ENSGALG00000010943	1	ensembl
ilncRNA.2230	ENSGALG00000011145	1	TRIL
ilncRNA.2230	ENSGALG00000011252	1	ensembl
ilncRNA.2230	ENSGALG00000011742	1	ART4
ilncRNA.2230	ENSGALG00000012040	1	ensembl
ilncRNA.2230	ENSGALG00000012100	1	CFAP221
ilncRNA.2230	ENSGALG00000012142	1	KCNA4
ilncRNA.2230	ENSGALG00000012481	1	TNFAIP6
ilncRNA.2230	ENSGALG00000013225	1	VAT1L
ilncRNA.2230	ENSGALG00000013247	1	CCDC83
ilncRNA.2230	ENSGALG00000013293	1	GLDN
ilncRNA.2230	ENSGALG00000013598	1	SCGN
ilncRNA.2230	ENSGALG00000014232	1	RIBC2
ilncRNA.2230	ENSGALG00000014925	1	GPRC6A
ilncRNA.2230	ENSGALG00000014994	1	CRHBP
ilncRNA.2230	ENSGALG00000015154	1	TRPM6
ilncRNA.2230	ENSGALG00000015366	1	ensembl
ilncRNA.2230	ENSGALG00000015494	1	HTR1F
ilncRNA.2230	ENSGALG00000015630	1	EDIL3
ilncRNA.2230	ENSGALG00000015685	1	CFAP99
ilncRNA.2230	ENSGALG00000015720	1	CHODL
ilncRNA.2230	ENSGALG00000016127	1	SH3BGR
ilncRNA.2230	ENSGALG00000016169	1	TMPRSS3
ilncRNA.2230	ENSGALG00000016258	1	SYTL5
ilncRNA.2230	ENSGALG00000016367	1	SNTG2
ilncRNA.2230	ENSGALG00000016628	1	ensembl
ilncRNA.2230	ENSGALG00000016655	1	GYG2
ilncRNA.2230	ENSGALG00000016699	1	ensembl
ilncRNA.2230	ENSGALG00000016723	1	ensembl
ilncRNA.2230	ENSGALG00000016740	1	OCA2
ilncRNA.2230	ENSGALG00000016809	1	Edar
ilncRNA.2230	ENSGALG00000016945	1	CNMD
ilncRNA.2230	ENSGALG00000019221	1	ensembl
ilncRNA.2230	ENSGALG00000020737	1	KLHL23
ilncRNA.2230	ENSGALG00000020906	1	GAS2L2
ilncRNA.2230	ENSGALG00000021232	1	TGM6
ilncRNA.2230	ENSGALG00000021304	1	ensembl
ilncRNA.2230	ENSGALG00000022887	1	KBTBD11
ilncRNA.2230	ENSGALG00000023819	1	ensembl
ilncRNA.2230	ENSGALG00000023847	1	ensembl
ilncRNA.2230	ENSGALG00000023924	1	ensembl
ilncRNA.2230	ENSGALG00000024266	1	ensembl
ilncRNA.2230	ENSGALG00000026214	1	LRTM2
ilncRNA.2230	ENSGALG00000026332	1	ensembl
ilncRNA.2230	ENSGALG00000026810	1	RGS13
ilncRNA.2230	ENSGALG00000027624	1	ensembl
ilncRNA.2230	ENSGALG00000027742	1	KLHL33
ilncRNA.2230	ENSGALG00000027897	1	DTX1
ilncRNA.2230	ENSGALG00000028496	1	ensembl
ilncRNA.2230	ENSGALG00000028720	1	ensembl
ilncRNA.2230	ENSGALG00000028759	1	LYPD6B
ilncRNA.2230	ENSGALG00000028839	1	GPHB5
ilncRNA.2230	ENSGALG00000028912	1	SCRT2
ilncRNA.2230	ENSGALG00000029020	1	PLPP4
ilncRNA.2230	ENSGALG00000029235	1	CPNE4
ilncRNA.2230	ENSGALG00000029851	1	ensembl
ilncRNA.2230	ENSGALG00000029962	1	ensembl
ilncRNA.2230	ENSGALG00000030030	1	RSPO2
ilncRNA.2230	ENSGALG00000030314	1	CLDN34
ilncRNA.2230	ENSGALG00000030377	1	MDFI
ilncRNA.2230	ENSGALG00000030629	1	ensembl
ilncRNA.2230	ENSGALG00000030853	1	ensembl
ilncRNA.2230	ENSGALG00000030887	1	ensembl
ilncRNA.2230	ENSGALG00000030960	1	TRIM67
ilncRNA.2230	ENSGALG00000031144	1	ZIC3
ilncRNA.2230	ENSGALG00000031449	1	ensembl
ilncRNA.2230	ENSGALG00000032170	1	ensembl
ilncRNA.2230	ENSGALG00000032282	1	CALB1
ilncRNA.2230	ENSGALG00000033066	1	ensembl
ilncRNA.2230	ENSGALG00000033351	1	CTHRC1
ilncRNA.2230	ENSGALG00000033407	1	BRINP3
ilncRNA.2230	ENSGALG00000033408	1	ZBTB7C
ilncRNA.2230	ENSGALG00000033439	1	PRDM14
ilncRNA.2230	ENSGALG00000035058	1	CAMKV
ilncRNA.2230	ENSGALG00000035368	1	CTRL
ilncRNA.2230	ENSGALG00000035913	1	PPP1R27
ilncRNA.2230	ENSGALG00000036938	1	RALYL
ilncRNA.2230	ENSGALG00000037352	1	SOX14
ilncRNA.2230	ENSGALG00000038308	1	ensembl
ilncRNA.2230	ENSGALG00000038405	1	CASR
ilncRNA.2230	ENSGALG00000038532	1	ensembl
ilncRNA.2230	ENSGALG00000038606	1	ensembl
ilncRNA.2230	ENSGALG00000039334	1	ensembl
ilncRNA.2230	ENSGALG00000039440	1	ensembl
ilncRNA.2230	ENSGALG00000039447	1	ensembl
ilncRNA.2230	ENSGALG00000039528	1	ensembl
ilncRNA.2230	ENSGALG00000039970	1	ENDOU
ilncRNA.2230	ENSGALG00000039973	1	ensembl
ilncRNA.2230	ENSGALG00000040029	1	ensembl
ilncRNA.2230	ENSGALG00000040415	1	ensembl
ilncRNA.2230	ENSGALG00000040505	1	ensembl
ilncRNA.2230	ENSGALG00000040532	1	ZIC1
ilncRNA.2230	ENSGALG00000040567	1	AVPR1A
ilncRNA.2230	ENSGALG00000040716	1	PRLH
ilncRNA.2230	ENSGALG00000040751	1	ensembl
ilncRNA.2230	ENSGALG00000040761	1	DRD4
ilncRNA.2230	ENSGALG00000040880	1	EDN3
ilncRNA.2230	ENSGALG00000041182	1	TBX1
ilncRNA.2230	ENSGALG00000041207	1	ensembl
ilncRNA.2230	ENSGALG00000041311	1	ensembl
ilncRNA.2230	ENSGALG00000041437	1	FAM155B
ilncRNA.2230	ENSGALG00000041947	1	ensembl
ilncRNA.2230	ENSGALG00000042063	1	EPDR1
ilncRNA.2230	ENSGALG00000042082	1	MOS
ilncRNA.2230	ENSGALG00000042279	1	CYP24A1
ilncRNA.2230	ENSGALG00000042928	1	ensembl
ilncRNA.2230	ENSGALG00000043460	1	SOX2
ilncRNA.2230	ENSGALG00000043839	1	SPACA1
ilncRNA.2230	ENSGALG00000044199	1	ensembl
ilncRNA.2230	ENSGALG00000044399	1	ensembl
ilncRNA.2230	ENSGALG00000044622	1	ensembl
ilncRNA.2230	ENSGALG00000044747	1	ensembl
ilncRNA.2230	ENSGALG00000044858	1	ensembl
ilncRNA.2230	ENSGALG00000044929	1	ensembl
ilncRNA.2230	ENSGALG00000045250	1	ensembl
ilncRNA.2230	ENSGALG00000045547	1	TEX45
ilncRNA.2230	ENSGALG00000045708	1	ensembl
ilncRNA.2230	ENSGALG00000045878	1	ensembl
ilncRNA.2230	ENSGALG00000045891	1	ensembl
ilncRNA.2230	ENSGALG00000046093	1	ensembl
ilncRNA.2230	ENSGALG00000046134	1	ensembl
ilncRNA.2230	ENSGALG00000046300	1	ensembl
ilncRNA.2230	ENSGALG00000046318	1	ensembl
ilncRNA.2230	ENSGALG00000046365	1	ensembl
		1
ilncRNA.2425	ENSGALG00000000277		GnRH-I
ilncRNA.2425	ENSGALG00000000295	1	ensembl
ilncRNA.2425	ENSGALG00000000451	1	MEIG1
ilncRNA.2425	ENSGALG00000000483	1	ensembl
ilncRNA.2425	ENSGALG00000001512	1	KCND3
ilncRNA.2425	ENSGALG00000001661	1	SLC22A7
ilncRNA.2425	ENSGALG00000001955	1	AANAT
ilncRNA.2425	ENSGALG00000001968	1	SYT6
ilncRNA.2425	ENSGALG00000002299	1	RGR
ilncRNA.2425	ENSGALG00000002897	1	SLC16A14
ilncRNA.2425	ENSGALG00000002957	1	SLC12A3
ilncRNA.2425	ENSGALG00000004074	1	KCNS1
ilncRNA.2425	ENSGALG00000004508	1	EYA2
ilncRNA.2425	ENSGALG00000004568	1	ensembl
ilncRNA.2425	ENSGALG00000004742	1	BMP15
ilncRNA.2425	ENSGALG00000004921	1	SLC6A1
ilncRNA.2425	ENSGALG00000004945	1	SLC12A1
ilncRNA.2425	ENSGALG00000005351	1	PRDM6
ilncRNA.2425	ENSGALG00000005361	1	ensembl
ilncRNA.2425	ENSGALG00000005801	1	CHRNA4
ilncRNA.2425	ENSGALG00000006186	1	RAD21L1
ilncRNA.2425	ENSGALG00000006361	1	NEU4
ilncRNA.2425	ENSGALG00000006469	1	ensembl
ilncRNA.2425	ENSGALG00000006576	1	GRM3
ilncRNA.2425	ENSGALG00000006710	1	RAB36
ilncRNA.2425	ENSGALG00000007268	1	ensembl
ilncRNA.2425	ENSGALG00000007367	1	WFIKKN2
ilncRNA.2425	ENSGALG00000007631	1	MEGF11
ilncRNA.2425	ENSGALG00000007657	1	ensembl
ilncRNA.2425	ENSGALG00000007684	1	ensembl
ilncRNA.2425	ENSGALG00000007806	1	Fgf16
ilncRNA.2425	ENSGALG00000008105	1	ensembl
ilncRNA.2425	ENSGALG00000008135	1	SATB2
ilncRNA.2425	ENSGALG00000008444	1	ensembl
ilncRNA.2425	ENSGALG00000008834	1	ensembl
ilncRNA.2425	ENSGALG00000008910	1	CERKL
ilncRNA.2425	ENSGALG00000009007	1	C2orf71
ilncRNA.2425	ENSGALG00000009596	1	TMEM117
ilncRNA.2425	ENSGALG00000009687	1	KCNK2
ilncRNA.2425	ENSGALG00000009758	1	SLC7A11
ilncRNA.2425	ENSGALG00000010180	1	GLIS3
ilncRNA.2425	ENSGALG00000010760	1	WDR64
ilncRNA.2425	ENSGALG00000010909	1	PRKG2
ilncRNA.2425	ENSGALG00000011235	1	GALNT15
ilncRNA.2425	ENSGALG00000011809	1	ensembl
ilncRNA.2425	ENSGALG00000011849	1	ensembl
ilncRNA.2425	ENSGALG00000013085	1	PTPRO
ilncRNA.2425	ENSGALG00000015324	1	ensembl
ilncRNA.2425	ENSGALG00000015336	1	ensembl
ilncRNA.2425	ENSGALG00000015606	1	GJA10
ilncRNA.2425	ENSGALG00000015616	1	ACOT12
ilncRNA.2425	ENSGALG00000015754	1	TMEM215
ilncRNA.2425	ENSGALG00000015876	1	ELOVL4
ilncRNA.2425	ENSGALG00000015928	1	ensembl
ilncRNA.2425	ENSGALG00000016165	1	ensembl
ilncRNA.2425	ENSGALG00000016342	1	MYOM2
ilncRNA.2425	ENSGALG00000016391	1	ensembl
ilncRNA.2425	ENSGALG00000016431	1	Pax5B
ilncRNA.2425	ENSGALG00000016907	1	KLHL1
ilncRNA.2425	ENSGALG00000017228	1	ensembl
ilncRNA.2425	ENSGALG00000017250	1	ensembl
ilncRNA.2425	ENSGALG00000017378	1	CRTAC1
ilncRNA.2425	ENSGALG00000020745	1	RHO
ilncRNA.2425	ENSGALG00000021553	1	ensembl
ilncRNA.2425	ENSGALG00000023581	1	ensembl
ilncRNA.2425	ENSGALG00000023640	1	RSPO4
ilncRNA.2425	ENSGALG00000023738	1	IRX6
ilncRNA.2425	ENSGALG00000025924	1	AQP10
ilncRNA.2425	ENSGALG00000026089	1	SLC26A6
ilncRNA.2425	ENSGALG00000026252	1	FOXE3
ilncRNA.2425	ENSGALG00000026698	1	FEV
ilncRNA.2425	ENSGALG00000027114	1	ensembl
ilncRNA.2425	ENSGALG00000027138	1	ensembl
ilncRNA.2425	ENSGALG00000028018	1	RAB38
ilncRNA.2425	ENSGALG00000029011	1	SLC35F1
ilncRNA.2425	ENSGALG00000029212	1	cPAD2
ilncRNA.2425	ENSGALG00000030128	1	ensembl
ilncRNA.2425	ENSGALG00000030169	1	ensembl
ilncRNA.2425	ENSGALG00000030210	1	TMEM200C
ilncRNA.2425	ENSGALG00000030534	1	SYT17
ilncRNA.2425	ENSGALG00000031583	1	ensembl
ilncRNA.2425	ENSGALG00000031656	1	EYA4
ilncRNA.2425	ENSGALG00000031869	1	ensembl
ilncRNA.2425	ENSGALG00000032750	1	ensembl
ilncRNA.2425	ENSGALG00000032789	1	TBX18
ilncRNA.2425	ENSGALG00000033739	1	POU3F3
ilncRNA.2425	ENSGALG00000034197	1	ZIC5
ilncRNA.2425	ENSGALG00000035350	1	PMEL
ilncRNA.2425	ENSGALG00000035650	1	NKX1-1
ilncRNA.2425	ENSGALG00000035679	1	ensembl
ilncRNA.2425	ENSGALG00000035725	1	SP8
ilncRNA.2425	ENSGALG00000035835	1	ensembl
ilncRNA.2425	ENSGALG00000036082	1	HOXC13
ilncRNA.2425	ENSGALG00000036358	1	LMO3
ilncRNA.2425	ENSGALG00000037533	1	FAM198A
ilncRNA.2425	ENSGALG00000037740	1	GPR103
ilncRNA.2425	ENSGALG00000037842	1	LRGUK
ilncRNA.2425	ENSGALG00000037975	1	ensembl
ilncRNA.2425	ENSGALG00000038084	1	GNAT2
ilncRNA.2425	ENSGALG00000038269	1	ensembl
ilncRNA.2425	ENSGALG00000038579	1	ensembl
ilncRNA.2425	ENSGALG00000038708	1	KCNQ4
ilncRNA.2425	ENSGALG00000038767	1	ensembl
ilncRNA.2425	ENSGALG00000040220	1	TWIST3
ilncRNA.2425	ENSGALG00000040620	1	LSAMP
ilncRNA.2425	ENSGALG00000041143	1	ZPD
ilncRNA.2425	ENSGALG00000041249	1	ensembl
ilncRNA.2425	ENSGALG00000041263	1	ensembl
ilncRNA.2425	ENSGALG00000041553	1	TMEM74
ilncRNA.2425	ENSGALG00000041575	1	PPP1R14C
ilncRNA.2425	ENSGALG00000041918	1	CPA6
ilncRNA.2425	ENSGALG00000041965	1	MIOX
ilncRNA.2425	ENSGALG00000042360	1	TRIM29
ilncRNA.2425	ENSGALG00000042389	1	EN1
ilncRNA.2425	ENSGALG00000042626	1	SYT4
ilncRNA.2425	ENSGALG00000043401	1	ensembl
ilncRNA.2425	ENSGALG00000043480	1	GPM6A
ilncRNA.2425	ENSGALG00000043764	1	KCNS2
ilncRNA.2425	ENSGALG00000043922	1	ensembl
ilncRNA.2425	ENSGALG00000044087	1	KCTD19
ilncRNA.2425	ENSGALG00000044168	1	ensembl
ilncRNA.2425	ENSGALG00000044242	1	ensembl
ilncRNA.2425	ENSGALG00000044272	1	ensembl
ilncRNA.2425	ENSGALG00000044302	1	ensembl
ilncRNA.2425	ENSGALG00000045255	1	ensembl
ilncRNA.2425	ENSGALG00000045310	1	ensembl
ilncRNA.2425	ENSGALG00000045530	1	TMEM81
ilncRNA.2425	ENSGALG00000045849	1	ensembl
ilncRNA.2425	ENSGALG00000046433	1	ensembl
ilncRNA.2425	ENSGALG00000046554	1	ensembl
		1
ilncRNA.6448	ENSGALG00000000123		ensembl
ilncRNA.6448	ENSGALG00000000505	1	KCNH6
ilncRNA.6448	ENSGALG00000000994	1	ensembl
ilncRNA.6448	ENSGALG00000001244	1	ensembl
ilncRNA.6448	ENSGALG00000001391	1	PLLP
ilncRNA.6448	ENSGALG00000001450	1	ensembl
ilncRNA.6448	ENSGALG00000001534	1	ensembl
ilncRNA.6448	ENSGALG00000001764	1	HCN4
ilncRNA.6448	ENSGALG00000002015	1	SNCG
ilncRNA.6448	ENSGALG00000002088	1	ensembl
ilncRNA.6448	ENSGALG00000002103	1	TPPP3
ilncRNA.6448	ENSGALG00000002671	1	TMEM132D
ilncRNA.6448	ENSGALG00000003034	1	ensembl
ilncRNA.6448	ENSGALG00000003509	1	SPACA9
ilncRNA.6448	ENSGALG00000003931	1	ATOH7
ilncRNA.6448	ENSGALG00000003980	1	IQCA1
ilncRNA.6448	ENSGALG00000004358	1	ensembl
ilncRNA.6448	ENSGALG00000004840	1	RPH3A
ilncRNA.6448	ENSGALG00000004930	1	HRH1
ilncRNA.6448	ENSGALG00000005170	1	HRH3
ilncRNA.6448	ENSGALG00000005180	1	COL11A1
ilncRNA.6448	ENSGALG00000005400	1	CACNA2D3
ilncRNA.6448	ENSGALG00000005537	1	ASB14
ilncRNA.6448	ENSGALG00000005718	1	BHLHE23
ilncRNA.6448	ENSGALG00000005824	1	SUSD2
ilncRNA.6448	ENSGALG00000005842	1	GDPD2
ilncRNA.6448	ENSGALG00000006091	1	HFM1
ilncRNA.6448	ENSGALG00000006216	1	MYOD1
ilncRNA.6448	ENSGALG00000006519	1	KIAA1024
ilncRNA.6448	ENSGALG00000006995	1	APOD
ilncRNA.6448	ENSGALG00000007211	1	CDH22
ilncRNA.6448	ENSGALG00000007388	1	ensembl
ilncRNA.6448	ENSGALG00000007417	1	ARMC4
ilncRNA.6448	ENSGALG00000007714	1	NMUR1
ilncRNA.6448	ENSGALG00000007948	1	LRRC4C
ilncRNA.6448	ENSGALG00000008048	1	ensembl
ilncRNA.6448	ENSGALG00000008267	1	IL5RA
ilncRNA.6448	ENSGALG00000008599	1	ensembl
ilncRNA.6448	ENSGALG00000008947	1	PAK5
ilncRNA.6448	ENSGALG00000009017	1	STEAP2
ilncRNA.6448	ENSGALG00000009027	1	ST6GALNAC3
ilncRNA.6448	ENSGALG00000009069	1	CAPN14
ilncRNA.6448	ENSGALG00000009256	1	LEFTY2
ilncRNA.6448	ENSGALG00000009397	1	LRRIQ4
ilncRNA.6448	ENSGALG00000010116	1	DNAH8
ilncRNA.6448	ENSGALG00000010268	1	PARM1
ilncRNA.6448	ENSGALG00000010773	1	GREM2
ilncRNA.6448	ENSGALG00000010943	1	ensembl
ilncRNA.6448	ENSGALG00000011145	1	TRIL
ilncRNA.6448	ENSGALG00000011252	1	ensembl
ilncRNA.6448	ENSGALG00000011742	1	ART4
ilncRNA.6448	ENSGALG00000012040	1	ensembl
ilncRNA.6448	ENSGALG00000012100	1	CFAP221
ilncRNA.6448	ENSGALG00000012142	1	KCNA4
ilncRNA.6448	ENSGALG00000012481	1	TNFAIP6
ilncRNA.6448	ENSGALG00000013225	1	VAT1L
ilncRNA.6448	ENSGALG00000013247	1	CCDC83
ilncRNA.6448	ENSGALG00000013293	1	GLDN
ilncRNA.6448	ENSGALG00000013598	1	SCGN
ilncRNA.6448	ENSGALG00000014232	1	RIBC2
ilncRNA.6448	ENSGALG00000014925	1	GPRC6A
ilncRNA.6448	ENSGALG00000014994	1	CRHBP
ilncRNA.6448	ENSGALG00000015154	1	TRPM6
ilncRNA.6448	ENSGALG00000015366	1	ensembl
ilncRNA.6448	ENSGALG00000015494	1	HTR1F
ilncRNA.6448	ENSGALG00000015630	1	EDIL3
ilncRNA.6448	ENSGALG00000015685	1	CFAP99
ilncRNA.6448	ENSGALG00000015720	1	CHODL
ilncRNA.6448	ENSGALG00000016127	1	SH3BGR
ilncRNA.6448	ENSGALG00000016169	1	TMPRSS3
ilncRNA.6448	ENSGALG00000016258	1	SYTL5
ilncRNA.6448	ENSGALG00000016367	1	SNTG2
ilncRNA.6448	ENSGALG00000016628	1	ensembl
ilncRNA.6448	ENSGALG00000016655	1	GYG2
ilncRNA.6448	ENSGALG00000016699	1	ensembl
ilncRNA.6448	ENSGALG00000016723	1	ensembl
ilncRNA.6448	ENSGALG00000016740	1	OCA2
ilncRNA.6448	ENSGALG00000016809	1	Edar
ilncRNA.6448	ENSGALG00000016945	1	CNMD
ilncRNA.6448	ENSGALG00000019221	1	ensembl
ilncRNA.6448	ENSGALG00000020737	1	KLHL23
ilncRNA.6448	ENSGALG00000020906	1	GAS2L2
ilncRNA.6448	ENSGALG00000021232	1	TGM6
ilncRNA.6448	ENSGALG00000021304	1	ensembl
ilncRNA.6448	ENSGALG00000022887	1	KBTBD11
ilncRNA.6448	ENSGALG00000023819	1	ensembl
ilncRNA.6448	ENSGALG00000023847	1	ensembl
ilncRNA.6448	ENSGALG00000023924	1	ensembl
ilncRNA.6448	ENSGALG00000024266	1	ensembl
ilncRNA.6448	ENSGALG00000026214	1	LRTM2
ilncRNA.6448	ENSGALG00000026332	1	ensembl
ilncRNA.6448	ENSGALG00000026810	1	RGS13
ilncRNA.6448	ENSGALG00000027624	1	ensembl
ilncRNA.6448	ENSGALG00000027742	1	KLHL33
ilncRNA.6448	ENSGALG00000027897	1	DTX1
ilncRNA.6448	ENSGALG00000028496	1	ensembl
ilncRNA.6448	ENSGALG00000028720	1	ensembl
ilncRNA.6448	ENSGALG00000028759	1	LYPD6B
ilncRNA.6448	ENSGALG00000028839	1	GPHB5
ilncRNA.6448	ENSGALG00000028912	1	SCRT2
ilncRNA.6448	ENSGALG00000029020	1	PLPP4
ilncRNA.6448	ENSGALG00000029235	1	CPNE4
ilncRNA.6448	ENSGALG00000029851	1	ensembl
ilncRNA.6448	ENSGALG00000029962	1	ensembl
ilncRNA.6448	ENSGALG00000030030	1	RSPO2
ilncRNA.6448	ENSGALG00000030314	1	CLDN34
ilncRNA.6448	ENSGALG00000030377	1	MDFI
ilncRNA.6448	ENSGALG00000030629	1	ensembl
ilncRNA.6448	ENSGALG00000030853	1	ensembl
ilncRNA.6448	ENSGALG00000030887	1	ensembl
ilncRNA.6448	ENSGALG00000030960	1	TRIM67
ilncRNA.6448	ENSGALG00000031144	1	ZIC3
ilncRNA.6448	ENSGALG00000031449	1	ensembl
ilncRNA.6448	ENSGALG00000032170	1	ensembl
ilncRNA.6448	ENSGALG00000032282	1	CALB1
ilncRNA.6448	ENSGALG00000033066	1	ensembl
ilncRNA.6448	ENSGALG00000033351	1	CTHRC1
ilncRNA.6448	ENSGALG00000033407	1	BRINP3
ilncRNA.6448	ENSGALG00000033408	1	ZBTB7C
ilncRNA.6448	ENSGALG00000033439	1	PRDM14
ilncRNA.6448	ENSGALG00000035058	1	CAMKV
ilncRNA.6448	ENSGALG00000035368	1	CTRL
ilncRNA.6448	ENSGALG00000035913	1	PPP1R27
ilncRNA.6448	ENSGALG00000036938	1	RALYL
ilncRNA.6448	ENSGALG00000037352	1	SOX14
ilncRNA.6448	ENSGALG00000038308	1	ensembl
ilncRNA.6448	ENSGALG00000038405	1	CASR
ilncRNA.6448	ENSGALG00000038532	1	ensembl
ilncRNA.6448	ENSGALG00000038606	1	ensembl
ilncRNA.6448	ENSGALG00000039334	1	ensembl
ilncRNA.6448	ENSGALG00000039440	1	ensembl
ilncRNA.6448	ENSGALG00000039447	1	ensembl
ilncRNA.6448	ENSGALG00000039528	1	ensembl
ilncRNA.6448	ENSGALG00000039970	1	ENDOU
ilncRNA.6448	ENSGALG00000039973	1	ensembl
ilncRNA.6448	ENSGALG00000040029	1	ensembl
ilncRNA.6448	ENSGALG00000040415	1	ensembl
ilncRNA.6448	ENSGALG00000040505	1	ensembl
ilncRNA.6448	ENSGALG00000040532	1	ZIC1
ilncRNA.6448	ENSGALG00000040567	1	AVPR1A
ilncRNA.6448	ENSGALG00000040716	1	PRLH
ilncRNA.6448	ENSGALG00000040751	1	ensembl
ilncRNA.6448	ENSGALG00000040761	1	DRD4
ilncRNA.6448	ENSGALG00000040880	1	EDN3
ilncRNA.6448	ENSGALG00000041182	1	TBX1
ilncRNA.6448	ENSGALG00000041207	1	ensembl
ilncRNA.6448	ENSGALG00000041311	1	ensembl
ilncRNA.6448	ENSGALG00000041437	1	FAM155B
ilncRNA.6448	ENSGALG00000041947	1	ensembl
ilncRNA.6448	ENSGALG00000042063	1	EPDR1
ilncRNA.6448	ENSGALG00000042082	1	MOS
ilncRNA.6448	ENSGALG00000042279	1	CYP24A1
ilncRNA.6448	ENSGALG00000042928	1	ensembl
ilncRNA.6448	ENSGALG00000043460	1	SOX2
ilncRNA.6448	ENSGALG00000043839	1	SPACA1
ilncRNA.6448	ENSGALG00000044199	1	ensembl
ilncRNA.6448	ENSGALG00000044399	1	ensembl
ilncRNA.6448	ENSGALG00000044622	1	ensembl
ilncRNA.6448	ENSGALG00000044747	1	ensembl
ilncRNA.6448	ENSGALG00000044858	1	ensembl
ilncRNA.6448	ENSGALG00000044929	1	ensembl
ilncRNA.6448	ENSGALG00000045250	1	ensembl
ilncRNA.6448	ENSGALG00000045547	1	TEX45
ilncRNA.6448	ENSGALG00000045708	1	ensembl
ilncRNA.6448	ENSGALG00000045878	1	ensembl
ilncRNA.6448	ENSGALG00000045891	1	ensembl
ilncRNA.6448	ENSGALG00000046093	1	ensembl
ilncRNA.6448	ENSGALG00000046134	1	ensembl
ilncRNA.6448	ENSGALG00000046300	1	ensembl
ilncRNA.6448	ENSGALG00000046318	1	ensembl
ilncRNA.6448	ENSGALG00000046365	1	ensembl
		1
ilncRNA.6587	ENSGALG00000000302		ensembl
ilncRNA.6587	ENSGALG00000001141	1	HES5
ilncRNA.6587	ENSGALG00000001645	1	KCNT1
ilncRNA.6587	ENSGALG00000002082	1	AMPD1
ilncRNA.6587	ENSGALG00000002223	1	LHX9
ilncRNA.6587	ENSGALG00000002287	1	CRB1
ilncRNA.6587	ENSGALG00000002413	1	CELF4
ilncRNA.6587	ENSGALG00000002432	1	DYDC1
ilncRNA.6587	ENSGALG00000003310	1	SLC45A2
ilncRNA.6587	ENSGALG00000003472	1	VWC2L
ilncRNA.6587	ENSGALG00000003657	1	UNC119
ilncRNA.6587	ENSGALG00000004360	1	ensembl
ilncRNA.6587	ENSGALG00000004393	1	ensembl
ilncRNA.6587	ENSGALG00000004978	1	MYO15A
ilncRNA.6587	ENSGALG00000005043	1	ensembl
ilncRNA.6587	ENSGALG00000005223	1	PAC1
ilncRNA.6587	ENSGALG00000005252	1	GPR88
ilncRNA.6587	ENSGALG00000005409	1	LHX1
ilncRNA.6587	ENSGALG00000005843	1	EEF1A2
ilncRNA.6587	ENSGALG00000005923	1	ensembl
ilncRNA.6587	ENSGALG00000006119	1	SAXO2
ilncRNA.6587	ENSGALG00000006175	1	DPEP1
ilncRNA.6587	ENSGALG00000006203	1	C20orf96
ilncRNA.6587	ENSGALG00000006593	1	CLDN18
ilncRNA.6587	ENSGALG00000006674	1	BPIFB6
ilncRNA.6587	ENSGALG00000006797	1	ADARB2
ilncRNA.6587	ENSGALG00000007003	1	ensembl
ilncRNA.6587	ENSGALG00000007222	1	UTS2B
ilncRNA.6587	ENSGALG00000007242	1	SLITRK4
ilncRNA.6587	ENSGALG00000007319	1	BICDL1
ilncRNA.6587	ENSGALG00000007335	1	KBTBD13
ilncRNA.6587	ENSGALG00000007647	1	MYO3A
ilncRNA.6587	ENSGALG00000007732	1	ensembl
ilncRNA.6587	ENSGALG00000007803	1	ensembl
ilncRNA.6587	ENSGALG00000008283	1	ensembl
ilncRNA.6587	ENSGALG00000008697	1	RBM20
ilncRNA.6587	ENSGALG00000009003	1	SNAP25
ilncRNA.6587	ENSGALG00000009405	1	GRIA2
ilncRNA.6587	ENSGALG00000010002	1	ensembl
ilncRNA.6587	ENSGALG00000010513	1	ensembl
ilncRNA.6587	ENSGALG00000010974	1	GSC
ilncRNA.6587	ENSGALG00000011341	1	UNC93A
ilncRNA.6587	ENSGALG00000011350	1	NEGR1
ilncRNA.6587	ENSGALG00000011413	1	ensembl
ilncRNA.6587	ENSGALG00000011633	1	SLC5A8
ilncRNA.6587	ENSGALG00000011717	1	ensembl
ilncRNA.6587	ENSGALG00000012020	1	KIAA1549L
ilncRNA.6587	ENSGALG00000012290	1	SOX10
ilncRNA.6587	ENSGALG00000013281	1	ensembl
ilncRNA.6587	ENSGALG00000013342	1	GBX2
ilncRNA.6587	ENSGALG00000013822	1	TXLNB
ilncRNA.6587	ENSGALG00000014904	1	CLUL1
ilncRNA.6587	ENSGALG00000014943	1	FAM169A
ilncRNA.6587	ENSGALG00000015034	1	ANKRD29
ilncRNA.6587	ENSGALG00000015164	1	ensembl
ilncRNA.6587	ENSGALG00000015198	1	NOL4
ilncRNA.6587	ENSGALG00000015332	1	CPLX1
ilncRNA.6587	ENSGALG00000016176	1	ensembl
ilncRNA.6587	ENSGALG00000016201	1	ensembl
ilncRNA.6587	ENSGALG00000016943	1	OLFM4
ilncRNA.6587	ENSGALG00000017086	1	ensembl
ilncRNA.6587	ENSGALG00000017168	1	SLN
ilncRNA.6587	ENSGALG00000017295	1	PTHLH
ilncRNA.6587	ENSGALG00000018946	1	LMOD3
ilncRNA.6587	ENSGALG00000019030	1	ensembl
ilncRNA.6587	ENSGALG00000019715	1	KRT12
ilncRNA.6587	ENSGALG00000019736	1	MCHR1
ilncRNA.6587	ENSGALG00000019738	1	FBXO47
ilncRNA.6587	ENSGALG00000021025	1	ensembl
ilncRNA.6587	ENSGALG00000021855	1	CCDC39
ilncRNA.6587	ENSGALG00000023521	1	ADRA2A
ilncRNA.6587	ENSGALG00000025772	1	ensembl
ilncRNA.6587	ENSGALG00000026305	1	OTOL1
ilncRNA.6587	ENSGALG00000026359	1	SERTAD4
ilncRNA.6587	ENSGALG00000026627	1	LRIT3
ilncRNA.6587	ENSGALG00000026875	1	ensembl
ilncRNA.6587	ENSGALG00000026892	1	ensembl
ilncRNA.6587	ENSGALG00000027051	1	ensembl
ilncRNA.6587	ENSGALG00000027314	1	SAXO1
ilncRNA.6587	ENSGALG00000027351	1	LRRC71
ilncRNA.6587	ENSGALG00000027355	1	TPBG
ilncRNA.6587	ENSGALG00000027885	1	C4orf19
ilncRNA.6587	ENSGALG00000028175	1	GJA9
ilncRNA.6587	ENSGALG00000028863	1	ensembl
ilncRNA.6587	ENSGALG00000029144	1	ensembl
ilncRNA.6587	ENSGALG00000029439	1	HOXC9
ilncRNA.6587	ENSGALG00000029692	1	NEUROG1
ilncRNA.6587	ENSGALG00000030040	1	CDH15
ilncRNA.6587	ENSGALG00000030516	1	EMX1
ilncRNA.6587	ENSGALG00000030561	1	ensembl
ilncRNA.6587	ENSGALG00000030652	1	TPBGL
ilncRNA.6587	ENSGALG00000030747	1	ensembl
ilncRNA.6587	ENSGALG00000031350	1	KCNE4
ilncRNA.6587	ENSGALG00000031393	1	ensembl
ilncRNA.6587	ENSGALG00000031652	1	ensembl
ilncRNA.6587	ENSGALG00000032008	1	ensembl
ilncRNA.6587	ENSGALG00000032718	1	NIPAL2
ilncRNA.6587	ENSGALG00000032994	1	ensembl
ilncRNA.6587	ENSGALG00000034272	1	ensembl
ilncRNA.6587	ENSGALG00000035184	1	SDC3
ilncRNA.6587	ENSGALG00000035569	1	MC2R
ilncRNA.6587	ENSGALG00000035901	1	GDF6
ilncRNA.6587	ENSGALG00000035950	1	NGFR
ilncRNA.6587	ENSGALG00000036159	1	ensembl
ilncRNA.6587	ENSGALG00000036248	1	ensembl
ilncRNA.6587	ENSGALG00000037390	1	ensembl
ilncRNA.6587	ENSGALG00000038930	1	ensembl
ilncRNA.6587	ENSGALG00000039311	1	ensembl
ilncRNA.6587	ENSGALG00000039356	1	HEPACAM
ilncRNA.6587	ENSGALG00000039636	1	ensembl
ilncRNA.6587	ENSGALG00000039772	1	RGS7
ilncRNA.6587	ENSGALG00000040151	1	ensembl
ilncRNA.6587	ENSGALG00000040530	1	MUC6
ilncRNA.6587	ENSGALG00000040954	1	ensembl
ilncRNA.6587	ENSGALG00000041054	1	FHDC1
ilncRNA.6587	ENSGALG00000041501	1	AMER3
ilncRNA.6587	ENSGALG00000041601	1	ensembl
ilncRNA.6587	ENSGALG00000042116	1	cFuc-TIX
ilncRNA.6587	ENSGALG00000042866	1	ensembl
ilncRNA.6587	ENSGALG00000043252	1	ensembl
ilncRNA.6587	ENSGALG00000043806	1	ensembl
ilncRNA.6587	ENSGALG00000044067	1	ensembl
ilncRNA.6587	ENSGALG00000044091	1	ensembl
ilncRNA.6587	ENSGALG00000044129	1	ensembl
ilncRNA.6587	ENSGALG00000044352	1	ensembl
ilncRNA.6587	ENSGALG00000044419	1	ensembl
ilncRNA.6587	ENSGALG00000044636	1	ensembl
ilncRNA.6587	ENSGALG00000044994	1	ensembl
ilncRNA.6587	ENSGALG00000045805	1	ensembl
ilncRNA.6587	ENSGALG00000046141	1	ensembl
ilncRNA.6587	ENSGALG00000046160	1	CXCL8
ilncRNA.6587	ENSGALG00000046548	1	ensembl
ilncRNA.6587	ENSGALG00000046637	1	ensembl
		1

## Sheet: Novel ilncRNA
Supplementary File S5. Results of co-expression analysis between known and novel lncRNAs and protein coding genes.
Known lncRNA	Gene_ID	Corr	Gene_Name
ilncRNA.9143	ENSGALG00000036297	1	ABHD8
