# Supplementary material for: Transcriptome analysis reveals the potential roles of long non-coding RNAs in feed efficiency of chicken
Source: Sci Rep. 2022 Feb 15;12:2558. doi: 10.1038/s41598-022-06528-6 (PMC8847365; doi:10.1038/s41598-022-06528-6)
Supplement: Supplementary file 6 — Supplementary Information 6. [file 41598_2022_6528_MOESM6_ESM.xlsx]

## Sheet: Cluster 1 lincRNA
Supplementary File S6. List of GO terms and KEGG pathways for the lncRNAs with the same target genes.
lincRNAs	Target genes	Term	P-value	Adjusted P-value	Old P-value	Old Adjusted P-value	Z-score	Combined Score	Genes				KEGG pathway	P-value	Adjusted P-value	Old P-value	Old Adjusted P-value	Odds Ratio	Combined Score	Genes
lincRNA.12008	ADORA1	telencephalon cell migration (GO:0022029)	0.000663817	0.1113	0.000763642	0.096028	-3.70236	27.092	HTR6;FGF13				Neuroactive ligand-receptor interaction	0.000183743	0.0101059	0	0	4.89548	42.1107	HTR6;GABRR1;CNR2;NPW;GABRA4;ADORA1;CHRNA9;HTR4;GRIN1
lincRNA.1489	NEFM	cerebral cortex cell migration (GO:0021795)	0.000663817	0.1113	0.000763642	0.096028	-3.04785	22.3027	HTR6;FGF13				Nicotine addiction	0.00156697	0.0430917	0	0	14.3687	92.802	GABRR1;GABRA4;GRIN1
lincRNA.9577	STC1	gamma-aminobutyric acid signaling pathway (GO:0007214)	0.000191576	0.0963625	0.000163318	0.082149	-2.0647	17.6743	GABRR1;GABRA4;HTR4				cAMP signaling pathway	0.00749693	0.137444	0	0	4.34223	21.2477	HTR6;ADORA1;CNGA3;HTR4;GRIN1
lincRNA.9205	ensembl	negative regulation of axon regeneration (GO:0048681)	0.0447082	0.297819	0.0414322	0.252775	-4.40783	13.6978	RTN4RL1				Morphine addiction	0.016057	0.220783	0	0	5.95787	24.6156	GABRR1;GABRA4;ADORA1
	CNTN2	neuron cell-cell adhesion (GO:0007158)	0.00322159	0.263582	0.00281581	0.198573	-2.25389	12.9325	NINJ2;NRXN3				Amyotrophic lateral sclerosis (ALS)	0.0360612	0.396673	0	0	7.02124	23.3283	NEFM;GRIN1
	GFAP	intermediate filament bundle assembly (GO:0045110)	0.0392299	0.297819	0.0369134	0.252775	-3.49663	11.3232	NEFM				GABAergic synapse	0.0947846	0.697075	0	0	3.9817	9.38147	GABRR1;GABRA4
	CFAP52	central nervous system development (GO:0007417)	0.0015712	0.165193	0.000625928	0.096028	-1.72256	11.1207	CHST8;DLX2;DNER;SIX3;DCX;NKX2-1				Calcium signaling pathway	0.0955323	0.697075	0	0	2.83684	6.66172	HTR6;HTR4;GRIN1
	HTR4	cellular divalent inorganic anion homeostasis (GO:0072501)	0.0447082	0.297819	0.0414322	0.252775	-3.55952	11.0616	SLC34A1				Serotonergic synapse	0.17601	0.697075	0	0	2.68958	4.67239	HTR6;HTR4
	MANEAL	negative regulation of neuron differentiation (GO:0045665)	0.00609493	0.297819	0.00397604	0.199995	-2.12276	10.8267	DLX2;RTN4RL1;SIX3				Signaling pathways regulating pluripotency of stem cells	0.186319	0.697075	0	0	2.58931	4.35082	DLX5;LIF
	SSC4D	response to gonadotropin (GO:0034698)	0.0392299	0.297819	0.0369134	0.252775	-3.2507	10.5268	SLC5A5				Aldosterone-regulated sodium reabsorption	0.196946	0.697075	0	0	4.70555	7.64569	SFN
	TTLL10	negative regulation of neuron projection regeneration (GO:0070571)	0.0501556	0.297819	0.04593	0.252775	-3.51108	10.5074	RTN4RL1				Retrograde endocannabinoid signaling	0.213483	0.697075	0	0	2.36032	3.6448	GABRR1;GABRA4
	RNF157	zinc II ion transmembrane import (GO:0071578)	0.0447082	0.297819	0.0414322	0.252775	-3.38006	10.5039	SLC39A12				Hedgehog signaling pathway	0.224311	0.697075	0	0	4.04774	6.05024	DHH
	FGF-18	neuron migration (GO:0001764)	0.00164208	0.165193	0.00113835	0.114518	-1.61492	10.3545	DNER;DCX;FGF13				Cocaine addiction	0.242038	0.697075	0	0	3.7025	5.25258	GRIN1
	TMEM132E	positive regulation of transcription from RNA polymerase II promoter in response to heat stress (GO:0061408)	0.0392299	0.297819	0.0369134	0.252775	-3.19579	10.349	HSF4				JAK-STAT signaling pathway	0.243124	0.697075	0	0	2.15481	3.0473	LIF;GFAP
	TMEM121	spinal cord motor neuron differentiation (GO:0021522)	0.0392299	0.297819	0.0369134	0.252775	-3.16634	10.2536	MDGA2				Cell adhesion molecules (CAMs)	0.255892	0.697075	0	0	2.07722	2.83125	NRXN3;CNTN2
	DNER	negative regulation of developmental growth (GO:0048640)	0.00886911	0.297819	0.00705111	0.252775	-2.16752	10.2419	MSTN;FGF13				cGMP-PKG signaling pathway	0.260152	0.697075	0	0	2.05258	2.76377	NPPB;ADORA1
	SLC34A1	cellular trivalent inorganic anion homeostasis (GO:0072502)	0.0447082	0.297819	0.0414322	0.252775	-3.28419	10.2059	SLC34A1				Regulation of lipolysis in adipocytes	0.276297	0.697075	0	0	3.16268	4.06808	ADORA1
	SPAG16	positive regulation of metanephros development (GO:0072216)	0.0501556	0.297819	0.04593	0.252775	-3.36212	10.0616	LIF				Long-term potentiation	0.32091	0.697075	0	0	2.6341	2.99391	GRIN1
	HSF4	regulation of RNA biosynthetic process (GO:2001141)	0.0447082	0.297819	0.0414322	0.252775	-3.20315	9.95409	RALY				Amphetamine addiction	0.324828	0.697075	0	0	2.59466	2.91759	GRIN1
	LMX1A	positive regulation of keratinocyte proliferation (GO:0010838)	0.0447082	0.297819	0.0414322	0.252775	-3.13545	9.74371	FGF7				p53 signaling pathway	0.336448	0.697075	0	0	2.48308	2.70485	SFN
	RHBDL3	cGMP-mediated signaling (GO:0019934)	0.0501556	0.297819	0.04593	0.252775	-3.21875	9.63251	KCNC2				Rap1 signaling pathway	0.338585	0.697075	0	0	1.68253	1.82214	FGF7;GRIN1
	CA12	embryonic camera-type eye morphogenesis (GO:0048596)	0.0392299	0.297819	0.0369134	0.252775	-2.95864	9.581	SIX3				Arrhythmogenic right ventricular cardiomyopathy (ARVC)	0.340277	0.697075	0	0	2.44799	2.63892	CACNG5
	ensembl	endocrine system development (GO:0035270)	0.0103003	0.297819	0.00810698	0.252775	-2.07552	9.49669	SIX3;NKX2-1				Melanoma	0.340277	0.697075	0	0	2.44799	2.63892	FGF7
	CACNG5	axon regeneration (GO:0031103)	0.0447082	0.297819	0.0414322	0.252775	-3.02405	9.39753	RTN4RL1				Thyroid hormone synthesis	0.344084	0.697075	0	0	2.41386	2.57528	SLC5A5
	CALR3	cellular phosphate ion homeostasis (GO:0030643)	0.0447082	0.297819	0.0414322	0.252775	-2.97886	9.25711	SLC34A1				Renin secretion	0.355375	0.697075	0	0	2.31696	2.39708	ADORA1
	HTR6	regulation of collateral sprouting (GO:0048670)	0.0447082	0.297819	0.0414322	0.252775	-2.97374	9.24117	FGF13				Synaptic vesicle cycle	0.359096	0.697075	0	0	2.28636	2.34161	SLC6A7
	TBX22	response to lead ion (GO:0010288)	0.0392299	0.297819	0.0369134	0.252775	-2.83456	9.17918	SLC34A1				Cardiac muscle contraction	0.362795	0.697075	0	0	2.25655	2.28795	CACNG5
	CNR2	regulation of tube diameter (GO:0035296)	0.0447082	0.297819	0.0414322	0.252775	-2.93055	9.10697	NPPB				RNA degradation	0.380977	0.697075	0	0	2.11842	2.04431	PNLDC1
	SYT12	cellular response to gonadotropin stimulus (GO:0071371)	0.0447082	0.297819	0.0414322	0.252775	-2.89458	8.99519	SLC5A5				Ras signaling pathway	0.388224	0.697075	0	0	1.50588	1.42482	FGF7;GRIN1
	PCBP3	monovalent inorganic anion homeostasis (GO:0055083)	0.00366814	0.263582	0.00315822	0.198573	-1.58826	8.90705	CA12;SLC34A1				Hypertrophic cardiomyopathy (HCM)	0.391639	0.697075	0	0	2.04334	1.91546	CACNG5
	NPPB	regulation of chaperone-mediated autophagy (GO:1904714)	0.0501556	0.297819	0.04593	0.252775	-2.96441	8.87138	GFAP				Taste transduction	0.398645	0.697075	0	0	1.99617	1.83585	GABRA4
	TMOD2	positive regulation of urine volume (GO:0035810)	0.0447082	0.297819	0.0414322	0.252775	-2.85256	8.86462	NPPB				Dilated cardiomyopathy (DCM)	0.405571	0.697075	0	0	1.95111	1.7608	CACNG5
	CHST8	regulation of skeletal muscle satellite cell proliferation (GO:0014842)	0.0392299	0.297819	0.0369134	0.252775	-2.71159	8.78098	MSTN				Circadian entrainment	0.435773	0.703886	0	0	1.77112	1.47115	GRIN1
	SYNPO2L	substrate-dependent cell migration cell extension (GO:0006930)	0.0447082	0.297819	0.0414322	0.252775	-2.81635	8.75209	NTN1				Parathyroid hormone synthesis, secretion and action	0.46134	0.703886	0	0	1.63679	1.26626	SLC34A1
	SLC6A7	cellular monovalent inorganic anion homeostasis (GO:0030320)	0.0501556	0.297819	0.04593	0.252775	-2.88192	8.6245	SLC34A1				TNF signaling pathway	0.470628	0.703886	0	0	1.5915	1.19949	LIF
	COL20A1	regulation of renal sodium excretion (GO:0035813)	0.0392299	0.297819	0.0369134	0.252775	-2.65379	8.59379	NPPB				Glutamatergic synapse	0.482766	0.703886	0	0	1.53485	1.11772	GRIN1
	XAF1	regulation of cardiac muscle cell contraction (GO:0086004)	0.0103003	0.297819	0.00810698	0.252775	-1.84916	8.46097	STC1;FGF13				Cytokine-cytokine receptor interaction	0.502373	0.703886	0	0	1.19591	0.82328	MSTN;LIF
	RBP3	definitive hemopoiesis (GO:0060216)	0.0392299	0.297819	0.0369134	0.252775	-2.52925	8.19052	MFAP5				MAPK signaling pathway	0.506004	0.703886	0	0	1.1876	0.809004	FGF7;CACNG5
	FGF13	mesodermal cell fate commitment (GO:0001710)	0.0392299	0.297819	0.0369134	0.252775	-2.51759	8.15274	SIX2				Cell cycle	0.509077	0.703886	0	0	1.42098	0.959383	SFN
	CRYGS	postsynaptic neurotransmitter receptor diffusion trapping (GO:0098970)	0.0501556	0.297819	0.04593	0.252775	-2.65255	7.93808	CACNG5				Sphingolipid signaling pathway	0.511917	0.703886	0	0	1.40936	0.943694	ADORA1
	CLDN25	forebrain regionalization (GO:0021871)	0.0392299	0.297819	0.0369134	0.252775	-2.44288	7.91081	SIX3				Vascular smooth muscle contraction	0.555208	0.721051	0	0	1.24612	0.733232	NPPB
	ensembl	regulation of axon regeneration (GO:0048679)	0.0609581	0.297819	0.0548634	0.252775	-2.81723	7.88139	RTN4RL1				Breast cancer	0.572929	0.721051	0	0	1.18595	0.660567	FGF7
	C3orf14	positive regulation of epithelial cell differentiation involved in kidney development (GO:2000698)	0.0447082	0.297819	0.0414322	0.252775	-2.53555	7.87946	LIF				Adrenergic signaling in cardiomyocytes	0.575403	0.721051	0	0	1.17783	0.650966	CACNG5
	ensembl	kidney mesenchyme development (GO:0072074)	0.0501556	0.297819	0.04593	0.252775	-2.56965	7.69	SIX2				Gastric cancer	0.580308	0.721051	0	0	1.1619	0.6323	FGF7
	DCX	cell differentiation involved in metanephros development (GO:0072202)	0.0609581	0.297819	0.0548634	0.252775	-2.73948	7.66388	SIX2				Oxytocin signaling pathway	0.589951	0.721051	0	0	1.13129	0.597001	CACNG5
	LIF	regulation of cardiac muscle cell action potential involved in regulation of contraction (GO:0098909)	0.0501556	0.297819	0.04593	0.252775	-2.5609	7.66381	FGF13				Tight junction	0.619797	0.741062	0	0	1.04201	0.49846	BVES
	SLC39A12	mesenchymal to epithelial transition (GO:0060231)	0.0609581	0.297819	0.0548634	0.252775	-2.73656	7.6557	SIX2				Alzheimer disease	0.637083	0.741914	0	0	0.993698	0.448015	GRIN1
	WDR63	positive regulation of calcium ion import (GO:0090280)	0.0609581	0.297819	0.0548634	0.252775	-2.73254	7.64447	STC1				Axon guidance	0.647488	0.741914	0	0	0.965696	0.419744	NTN1
	GRIN1	pituitary gland development (GO:0021983)	0.0447082	0.297819	0.0414322	0.252775	-2.45784	7.63797	SIX3				Huntington disease	0.67127	0.752842	0	0	0.904473	0.360508	GRIN1
	FAM183A	thyroid gland development (GO:0030878)	0.0609581	0.297819	0.0548634	0.252775	-2.73021	7.63796	NKX2-1				Alcoholism	0.684401	0.752842	0	0	0.872187	0.330742	GRIN1
	DLX5	positive regulation of macrophage differentiation (GO:0045651)	0.0501556	0.297819	0.04593	0.252775	-2.53569	7.58836	LIF				Regulation of actin cytoskeleton	0.715828	0.771971	0	0	0.798774	0.267043	FGF7
	EMX2	Cdc42 protein signal transduction (GO:0032488)	0.0555721	0.297819	0.050407	0.252775	-2.61791	7.56595	NTN1				Thermogenesis	0.738107	0.780691	0	0	0.749619	0.227634	NPPB
	GPR85	neurotransmitter receptor diffusion trapping (GO:0099628)	0.0501556	0.297819	0.04593	0.252775	-2.52182	7.54687	CACNG5				PI3K-Akt signaling pathway	0.874727	0.907736	0	0	0.481199	0.0644053	FGF7
	ensembl	regulation of neuroblast proliferation (GO:1902692)	0.0609581	0.297819	0.0548634	0.252775	-2.69572	7.54146	SIX3				Pathways in cancer	0.956157	0.973864	0	0	0.317876	0.0142513	FGF7
	SPOCK3	mesenchymal to epithelial transition involved in metanephros morphogenesis (GO:0003337)	0.0392299	0.297819	0.0369134	0.252775	-2.31354	7.49196	SIX2				Olfactory transduction	0.998798	0.998798	0	0	0.145318	0.000174732	CNGA3
	MYO3B	response to axon injury (GO:0048678)	0.0663136	0.297819	0.0592991	0.252775	-2.7251	7.39417	RTN4RL1
	FSIP1	cellular response to nitric oxide (GO:0071732)	0.0501556	0.297819	0.04593	0.252775	-2.45755	7.35451	KCNC2
	DMRT3	embryonic digestive tract morphogenesis (GO:0048557)	0.0555721	0.297819	0.050407	0.252775	-2.51604	7.27154	SIX2
	KCNC2	neuron projection regeneration (GO:0031102)	0.0609581	0.297819	0.0548634	0.252775	-2.5914	7.24963	RTN4RL1
	TCERG1L	neuronal ion channel clustering (GO:0045161)	0.0555721	0.297819	0.050407	0.252775	-2.49986	7.22477	CNTN2
	NRXN3	phosphate ion homeostasis (GO:0055062)	0.0663136	0.297819	0.0592991	0.252775	-2.6394	7.16165	SLC34A1
	ensembl	regulation of actin filament-based movement (GO:1903115)	0.0609581	0.297819	0.0548634	0.252775	-2.55844	7.15741	STC1
	ensembl	generation of neurons (GO:0048699)	0.00673592	0.297819	0.00369202	0.199995	-1.43057	7.15328	DNER;SIX3;DCX;FGF13
	PNLDC1	receptor guanylyl cyclase signaling pathway (GO:0007168)	0.0609581	0.297819	0.0548634	0.252775	-2.55437	7.14603	NPPB
	CCDC198	positive regulation of epidermis development (GO:0045684)	0.0555721	0.297819	0.050407	0.252775	-2.47245	7.14556	SFN
	MDGA2	regulation of organ morphogenesis (GO:2000027)	0.0555721	0.297819	0.050407	0.252775	-2.46174	7.11461	SIX2
	ensembl	nervous system development (GO:0007399)	0.00460881	0.289779	0.00142054	0.119088	-1.31978	7.10011	CHST8;DLX5;NINJ2;DNER;TMOD2;DCX;NDP;FGF13
	ISX	regulation of morphogenesis of an epithelium (GO:1905330)	0.0555721	0.297819	0.050407	0.252775	-2.45541	7.0963	SIX2
	NINJ2	neurotransmitter receptor transport (GO:0099637)	0.0609581	0.297819	0.0548634	0.252775	-2.53152	7.0821	CACNG5
	ensembl	regulation of urine volume (GO:0035809)	0.0609581	0.297819	0.0548634	0.252775	-2.52618	7.06716	NPPB
	ensembl	proline transport (GO:0015824)	0.0555721	0.297819	0.050407	0.252775	-2.42813	7.01747	SLC6A7
	LRRC2	positive regulation of developmental growth (GO:0048639)	0.0354922	0.297819	0.0265097	0.252775	-2.06028	6.87811	CPNE5;NTN1
	OLIG3	regulation of nephron tubule epithelial cell differentiation (GO:0072182)	0.0555721	0.297819	0.050407	0.252775	-2.34997	6.79158	LIF
	GABRA4	cellular response to reactive nitrogen species (GO:1902170)	0.0501556	0.297819	0.04593	0.252775	-2.25848	6.75878	KCNC2
	CHRNA9	positive regulation of circadian rhythm (GO:0042753)	0.0609581	0.297819	0.0548634	0.252775	-2.4124	6.74884	NKX2-1
	PIANP	central nervous system neuron differentiation (GO:0021953)	0.0151547	0.297819	0.0116683	0.252775	-1.61075	6.74815	LMX1A;MDGA2
	PLCXD3	epithelial cell morphogenesis (GO:0003382)	0.0609581	0.297819	0.0548634	0.252775	-2.39445	6.69865	STC1
	TMEM174	midbrain dopaminergic neuron differentiation (GO:1904948)	0.0663136	0.297819	0.0592991	0.252775	-2.44781	6.64179	LMX1A
	ensembl	regulation of cholesterol homeostasis (GO:2000188)	0.0716388	0.305375	0.0637143	0.257966	-2.50999	6.61664	RALY
	ensembl	response to nitric oxide (GO:0071731)	0.0663136	0.297819	0.0592991	0.252775	-2.43141	6.59729	KCNC2
	ensembl	regulation of keratinocyte migration (GO:0051547)	0.0501556	0.297819	0.04593	0.252775	-2.17654	6.51358	FGF7
	BVES	C-terminal protein lipidation (GO:0006501)	0.00937659	0.297819	0.00604846	0.252775	-1.38673	6.47537	NRN1;RTN4RL1;MDGA2
	GABRR1	synaptic transmission GABAergic (GO:0051932)	0.0663136	0.297819	0.0592991	0.252775	-2.37475	6.44355	GABRA4
	NDP	neurotransmitter receptor transport postsynaptic endosome to lysosome (GO:0098943)	0.0447082	0.297819	0.0414322	0.252775	-2.05153	6.37532	CACNG5
	ensembl	positive regulation of locomotion (GO:0040017)	0.0160425	0.297819	0.0123176	0.252775	-1.54139	6.36981	BVES;NTN1
	FAM167A	negative regulation of muscle cell differentiation (GO:0051148)	0.0874344	0.316399	0.0768378	0.268746	-2.57275	6.26945	MSTN
	ADPRHL1	phosphate ion transport (GO:0006817)	0.0769339	0.309582	0.0681091	0.26353	-2.43813	6.25333	SLC34A1
	ensembl	establishment of skin barrier (GO:0061436)	0.0926402	0.317734	0.0811719	0.268746	-2.62831	6.25283	SFN
	ensembl	positive regulation of receptor recycling (GO:0001921)	0.0609581	0.297819	0.0548634	0.252775	-2.21946	6.2091	BVES
	ensembl	endochondral ossification (GO:0001958)	0.0501556	0.297819	0.04593	0.252775	-2.07352	6.20527	DLX5
	ensembl	positive regulation of keratinocyte migration (GO:0051549)	0.0392299	0.297819	0.0369134	0.252775	-1.91233	6.19271	FGF7
	STK32C	presynaptic membrane organization (GO:0097090)	0.0663136	0.297819	0.0592991	0.252775	-2.22825	6.04604	CNTN2
	ensembl	regulation of branching involved in ureteric bud morphogenesis (GO:0090189)	0.0874344	0.316399	0.0768378	0.268746	-2.4767	6.03539	SIX2
	FAM237A	negative regulation of myoblast differentiation (GO:0045662)	0.0716388	0.305375	0.0637143	0.257966	-2.27766	6.00419	MSTN
	ensembl	regulation of DNA-templated transcription in response to stress (GO:0043620)	0.0769339	0.309582	0.0681091	0.26353	-2.31432	5.93578	HSF4
	CFAP161	negative regulation of hormone secretion (GO:0046888)	0.0769339	0.309582	0.0681091	0.26353	-2.30215	5.90458	LIF
	SNCB	regulation of water loss via skin (GO:0033561)	0.0926402	0.317734	0.0811719	0.268746	-2.47864	5.89676	SFN
	RTN4RL1	intermediate filament organization (GO:0045109)	0.082199	0.316399	0.0724836	0.268746	-2.35059	5.87322	GFAP
	SIX2	cochlea morphogenesis (GO:0090103)	0.0663136	0.297819	0.0592991	0.252775	-2.16099	5.86354	MYO3B
	NTN1	mesenchymal cell differentiation involved in kidney development (GO:0072161)	0.0392299	0.297819	0.0369134	0.252775	-1.79151	5.80146	SIX2
	ensembl	neurotransmitter receptor internalization (GO:0099590)	0.0609581	0.297819	0.0548634	0.252775	-2.0406	5.70872	CACNG5
	RGS17	anterior/posterior axis specification (GO:0009948)	0.102964	0.317734	0.0897801	0.268746	-2.49979	5.68298	SIX2
	CDR2L	G-protein coupled receptor signaling pathway coupled to cyclic nucleotide second messenger (GO:0007187)	0.0354243	0.297819	0.0226585	0.252775	-1.70003	5.67871	HTR6;CNR2;HTR4
	SEZ6	secretion (GO:0046903)	0.0769339	0.309582	0.0681091	0.26353	-2.20537	5.65636	NPPB
	ensembl	positive regulation of epithelial cell differentiation (GO:0030858)	0.108082	0.318016	0.0940543	0.268746	-2.53313	5.63588	SFN
	ensembl	thyroid hormone generation (GO:0006590)	0.0609581	0.297819	0.0548634	0.252775	-2.00692	5.61451	SLC5A5
	NRXN3	regulation of anion transport (GO:0044070)	0.0447082	0.297819	0.0414322	0.252775	-1.78921	5.56015	STC1
	MFAP5	C-terminal protein amino acid modification (GO:0018410)	0.011909	0.297819	0.00764777	0.252775	-1.25369	5.55441	NRN1;RTN4RL1;MDGA2
	RD3L	lens fiber cell differentiation (GO:0070306)	0.0447082	0.297819	0.0414322	0.252775	-1.77965	5.53044	SIX3
	TRABD2B	epithelial cell differentiation involved in kidney development (GO:0035850)	0.0447082	0.297819	0.0414322	0.252775	-1.77316	5.51026	SIX2
	ensembl	regulation of neural precursor cell proliferation (GO:2000177)	0.082199	0.316399	0.0724836	0.268746	-2.20483	5.50902	SIX3
	LRRC74B	regulation of receptor recycling (GO:0001919)	0.0978166	0.317734	0.085486	0.268746	-2.36722	5.50299	BVES
	SLC35E4	epithelial cell apoptotic process (GO:1904019)	0.0555721	0.297819	0.050407	0.252775	-1.89573	5.47878	SIX3
	SFN	cell differentiation in spinal cord (GO:0021515)	0.0447082	0.297819	0.0414322	0.252775	-1.74163	5.41228	MDGA2
	Fgf7	endochondral bone morphogenesis (GO:0060350)	0.0716388	0.305375	0.0637143	0.257966	-2.05192	5.40911	DLX5
	ensembl	body fluid secretion (GO:0007589)	0.0874344	0.316399	0.0768378	0.268746	-2.19787	5.35593	NPPB
	RHBDL1	epithelial cell development (GO:0002064)	0.0926402	0.317734	0.0811719	0.268746	-2.2397	5.32832	SIX3
	ensembl	inorganic anion transport (GO:0015698)	0.0271873	0.297819	0.0204495	0.252775	-1.46383	5.27712	SLC34A1;SLC5A5
	JPH3	digestive tract morphogenesis (GO:0048546)	0.0874344	0.316399	0.0768378	0.268746	-2.16381	5.27292	SIX2
	ensembl	release of cytochrome c from mitochondria (GO:0001836)	0.102964	0.317734	0.0897801	0.268746	-2.31098	5.25373	SFN
	CPNE5	regulation of macrophage differentiation (GO:0045649)	0.0769339	0.309582	0.0681091	0.26353	-2.0278	5.20093	LIF
	ensembl	regulation of keratinocyte proliferation (GO:0010837)	0.102964	0.317734	0.0897801	0.268746	-2.2839	5.19216	FGF7
	DHH	positive regulation of morphogenesis of an epithelium (GO:1905332)	0.102964	0.317734	0.0897801	0.268746	-2.27436	5.17049	LIF
	ensembl	regulation of stem cell proliferation (GO:0072091)	0.0926402	0.317734	0.0811719	0.268746	-2.16509	5.15082	SIX3
	ensembl	cellular response to inorganic substance (GO:0071241)	0.0978166	0.317734	0.085486	0.268746	-2.18918	5.08911	KCNC2
	SIX3	chloride ion homeostasis (GO:0055064)	0.0609581	0.297819	0.0548634	0.252775	-1.78828	5.00284	CA12
	ensembl	positive chemotaxis (GO:0050918)	0.0978166	0.317734	0.085486	0.268746	-2.15006	4.99815	FGF7
	ensembl	negative regulation of response to wounding (GO:1903035)	0.0926402	0.317734	0.0811719	0.268746	-2.09439	4.98263	RTN4RL1
	RALY	substrate-dependent cell migration (GO:0006929)	0.0874344	0.316399	0.0768378	0.268746	-2.03576	4.96088	NTN1
	ensembl	positive regulation of secretion (GO:0051047)	0.0926402	0.317734	0.0811719	0.268746	-2.06804	4.91993	NPPB
	ensembl	negative regulation of cell motility (GO:2000146)	0.0185433	0.297819	0.0118497	0.252775	-1.22928	4.90192	SPOCK3;NKX2-1;STC1
	PPP1R42	regulation of peptidyl-serine phosphorylation of STAT protein (GO:0033139)	0.102964	0.317734	0.0897801	0.268746	-2.15084	4.88966	LIF
	ensembl	proteoglycan metabolic process (GO:0006029)	0.113171	0.318016	0.0983087	0.268746	-2.22534	4.84869	CHST8
	ensembl	regulation of hormone secretion (GO:0046883)	0.0716388	0.305375	0.0637143	0.257966	-1.82788	4.8185	LIF
	ensembl	nitric oxide mediated signal transduction (GO:0007263)	0.0874344	0.316399	0.0768378	0.268746	-1.97143	4.80412	KCNC2
	ensembl	negative regulation of cellular component movement (GO:0051271)	0.0874344	0.316399	0.0768378	0.268746	-1.94908	4.74964	SPOCK3
	ensembl	negative regulation of microtubule depolymerization (GO:0007026)	0.102964	0.317734	0.0897801	0.268746	-2.03384	4.62368	FGF13
	KIAA1644	positive regulation of dendrite extension (GO:1903861)	0.0978166	0.317734	0.085486	0.268746	-1.94307	4.51699	CPNE5
	ensembl	positive regulation of transcription from RNA polymerase II promoter involved in cellular response to chemical stimulus (GO:1901522)	0.118231	0.32146	0.102543	0.273826	-2.11168	4.50868	DLX5
	HOXC8	dopaminergic neuron differentiation (GO:0071542)	0.113171	0.318016	0.0983087	0.268746	-2.06476	4.49881	LMX1A
	ADMP	positive regulation of epidermal cell differentiation (GO:0045606)	0.0978166	0.317734	0.085486	0.268746	-1.93483	4.49783	SFN
	ensembl	protein maturation (GO:0051604)	0.0830709	0.316399	0.0615721	0.257966	-1.79751	4.47231	RHBDL3;RHBDL1
	ensembl	receptor localization to synapse (GO:0097120)	0.102964	0.317734	0.0897801	0.268746	-1.964	4.46491	CACNG5
	NKX2-1	positive regulation of peptidyl-serine phosphorylation of STAT protein (GO:0033141)	0.102964	0.317734	0.0897801	0.268746	-1.94662	4.4254	LIF
	RGS22	epithelial cell-cell adhesion (GO:0090136)	0.0663136	0.297819	0.0592991	0.252775	-1.62957	4.4216	BVES
	PAX1	embryonic digestive tract development (GO:0048566)	0.113171	0.318016	0.0983087	0.268746	-2.02298	4.40778	SIX2
	ensembl	regulation of calcium ion import (GO:0090279)	0.123262	0.326321	0.106759	0.275383	-2.0949	4.38555	STC1
	DLX2	positive regulation of axon extension (GO:0045773)	0.108082	0.318016	0.0940543	0.268746	-1.95886	4.3582	NTN1
	MSTN	brain development (GO:0007420)	0.0313145	0.297819	0.0200105	0.252775	-1.25736	4.35508	DLX2;SIX3;NKX2-1
	ensembl	response to interferon-beta (GO:0035456)	0.108082	0.318016	0.0940543	0.268746	-1.95129	4.34137	XAF1
	CNGA3	regulation of cell cycle phase transition (GO:1901987)	0.0926402	0.317734	0.0811719	0.268746	-1.81953	4.32872	SIX3
	PPP1R36	endothelial cell development (GO:0001885)	0.108082	0.318016	0.0940543	0.268746	-1.94218	4.32109	STC1
	ensembl	regulation of peptidyl-tyrosine phosphorylation (GO:0050730)	0.0864729	0.316399	0.064107	0.257966	-1.76078	4.31025	FGF7;LIF
	CABP7	regulation of dendrite extension (GO:1903859)	0.102964	0.317734	0.0897801	0.268746	-1.87475	4.26203	CPNE5
	ensembl	positive regulation of synaptic transmission glutamatergic (GO:0051968)	0.102964	0.317734	0.0897801	0.268746	-1.87199	4.25574	CACNG5
	ensembl	negative regulation of protein depolymerization (GO:1901880)	0.113171	0.318016	0.0983087	0.268746	-1.92755	4.19985	FGF13
	SLC5A5	ion transport (GO:0006811)	0.0253146	0.297819	0.0123693	0.252775	-1.13946	4.18907	GABRR1;GABRA4;CHRNA9;CNGA3;SLC5A5
	NRN1	regulation of epidermal cell differentiation (GO:0045604)	0.113171	0.318016	0.0983087	0.268746	-1.92243	4.18871	SFN
	FAM81B	sensory perception of mechanical stimulus (GO:0050954)	0.0747564	0.309582	0.0553935	0.252775	-1.60686	4.16741	MYO3B;NDP
	ensembl	skeletal system development (GO:0001501)	0.0518687	0.297819	0.0333599	0.252775	-1.40736	4.16445	DLX5;STC1;PAX1
	ensembl	protein lipidation (GO:0006497)	0.0368532	0.297819	0.0235817	0.252775	-1.24461	4.10823	NRN1;RTN4RL1;MDGA2
	ensembl	regulation of blood vessel size (GO:0050880)	0.0716388	0.305375	0.0637143	0.257966	-1.55347	4.09514	NPPB
	ensembl	regulation of actin filament bundle assembly (GO:0032231)	0.133241	0.328529	0.115131	0.277084	-2.03146	4.0946	SYNPO2L
	ensembl	striated muscle cell differentiation (GO:0051146)	0.108082	0.318016	0.0940543	0.268746	-1.8382	4.08975	BVES
	ensembl	calcium ion transport into cytosol (GO:0060402)	0.108082	0.318016	0.0940543	0.268746	-1.83213	4.07624	JPH3
	TMEM71	regulation of dephosphorylation (GO:0035303)	0.102964	0.317734	0.0897801	0.268746	-1.78922	4.06757	PPP1R42
	NPW	zinc II ion transmembrane transport (GO:0071577)	0.128266	0.328529	0.110954	0.277084	-1.97757	4.06123	SLC39A12
	ensembl	dorsal/ventral pattern formation (GO:0009953)	0.113171	0.318016	0.0983087	0.268746	-1.8541	4.03982	SIX3
	ensembl	regulation of microtubule depolymerization (GO:0031114)	0.123262	0.326321	0.106759	0.275383	-1.89139	3.95951	FGF13
	ensembl	positive regulation of protein oligomerization (GO:0032461)	0.128266	0.328529	0.110954	0.277084	-1.92554	3.95439	TRABD2B
	ensembl	cGMP biosynthetic process (GO:0006182)	0.133241	0.328529	0.115131	0.277084	-1.94114	3.91257	NPPB
	ensembl	neutral amino acid transport (GO:0015804)	0.138187	0.329423	0.119287	0.279077	-1.97281	3.90448	SLC6A7
	BAALC	positive regulation of histone acetylation (GO:0035066)	0.118231	0.32146	0.102543	0.273826	-1.82341	3.89318	LIF
	ensembl	muscle organ development (GO:0007517)	0.0473991	0.297819	0.035222	0.252775	-1.27345	3.88294	MSTN;BVES
	ensembl	amino acid transmembrane transport (GO:0003333)	0.157696	0.343381	0.135723	0.293	-2.09444	3.86862	SLC6A7
	ensembl	microtubule polymerization or depolymerization (GO:0031109)	0.128266	0.328529	0.110954	0.277084	-1.84584	3.79071	FGF13
	ensembl	positive regulation of cellular component movement (GO:0051272)	0.118231	0.32146	0.102543	0.273826	-1.75467	3.74642	NTN1
	ensembl	negative regulation of calcium ion transport (GO:0051926)	0.108082	0.318016	0.0940543	0.268746	-1.68224	3.74276	STC1
	ensembl	negative regulation of microtubule polymerization or depolymerization (GO:0031111)	0.147997	0.338375	0.127544	0.287688	-1.95141	3.72829	FGF13
		regulation of cardiac muscle cell action potential (GO:0098901)	0.133241	0.328529	0.115131	0.277084	-1.81466	3.65764	FGF13
		skeletal muscle organ development (GO:0060538)	0.157696	0.343381	0.135723	0.293	-1.96112	3.62235	BVES
		negative regulation of ion transport (GO:0043271)	0.113171	0.318016	0.0983087	0.268746	-1.65705	3.61048	STC1
		cytosolic calcium ion transport (GO:0060401)	0.123262	0.326321	0.106759	0.275383	-1.71375	3.58764	JPH3
		regulation of calcium ion transmembrane transporter activity (GO:1901019)	0.147997	0.338375	0.127544	0.287688	-1.87604	3.5843	JPH3
		proteoglycan biosynthetic process (GO:0030166)	0.133241	0.328529	0.115131	0.277084	-1.76251	3.55252	CHST8
		cation transmembrane transport (GO:0098655)	0.143106	0.337796	0.123425	0.286096	-1.82673	3.55147	SLC6A7
		regulation of ryanodine-sensitive calcium-release channel activity (GO:0060314)	0.138187	0.329423	0.119287	0.279077	-1.78711	3.53695	JPH3
		protein localization to cell surface (GO:0034394)	0.123262	0.326321	0.106759	0.275383	-1.67866	3.51417	FGF7
		anterograde trans-synaptic signaling (GO:0098916)	0.0492187	0.297819	0.0279035	0.252775	-1.16429	3.50625	GABRR1;HTR6;GABRA4;CHRNA9
		regulation of protein oligomerization (GO:0032459)	0.128266	0.328529	0.110954	0.277084	-1.69328	3.47741	TRABD2B
		microtubule polymerization (GO:0046785)	0.147997	0.338375	0.127544	0.287688	-1.81257	3.46303	FGF13
		regulation of myoblast differentiation (GO:0045661)	0.157696	0.343381	0.135723	0.293	-1.87128	3.45641	MSTN
		striated muscle cell development (GO:0055002)	0.113171	0.318016	0.0983087	0.268746	-1.58091	3.44459	TMOD2
		axoneme assembly (GO:0035082)	0.133241	0.328529	0.115131	0.277084	-1.7074	3.44143	SPAG16
		regulation of hydrolase activity (GO:0051336)	0.0780486	0.311575	0.0578372	0.252775	-1.34644	3.434	PPP1R42;BVES
		regulation of protein insertion into mitochondrial membrane involved in apoptotic signaling pathway (GO:1900739)	0.162504	0.343444	0.139785	0.294192	-1.88676	3.42835	SFN
		respiratory tube development (GO:0030323)	0.138187	0.329423	0.119287	0.279077	-1.72957	3.42307	NKX2-1
		regulation of blood vessel diameter (GO:0097746)	0.147997	0.338375	0.127544	0.287688	-1.78573	3.41176	NPPB
		lung development (GO:0030324)	0.157696	0.343381	0.135723	0.293	-1.83543	3.3902	NKX2-1
		response to metal ion (GO:0010038)	0.0651642	0.297819	0.0482939	0.252775	-1.23826	3.3815	SLC34A1;SNCB
		cGMP metabolic process (GO:0046068)	0.15286	0.343381	0.131643	0.293	-1.7931	3.36787	NPPB
		striated muscle tissue development (GO:0014706)	0.157696	0.343381	0.135723	0.293	-1.81825	3.35846	BVES
		gland development (GO:0048732)	0.0699055	0.305375	0.0517994	0.252775	-1.25919	3.35022	SIX3;NKX2-1
		regulation of phosphatase activity (GO:0010921)	0.0651642	0.297819	0.0482939	0.252775	-1.22434	3.34347	PPP1R36;PPP1R42
		peptidyl-glutamic acid modification (GO:0018200)	0.147997	0.338375	0.127544	0.287688	-1.73064	3.3065	TTLL10
		cellular divalent inorganic cation homeostasis (GO:0072503)	0.11507	0.319781	0.0855724	0.268746	-1.52744	3.30266	STC1;SLC39A12
		cyclic purine nucleotide metabolic process (GO:0052652)	0.162504	0.343444	0.139785	0.294192	-1.81373	3.29564	NPPB
		respiratory system development (GO:0060541)	0.157696	0.343381	0.135723	0.293	-1.77777	3.2837	NKX2-1
		regulation of protein localization to nucleus (GO:1900180)	0.147997	0.338375	0.127544	0.287688	-1.70516	3.25782	LIF
		cellular response to cAMP (GO:0071320)	0.162504	0.343444	0.139785	0.294192	-1.77027	3.21667	SLC5A5
		substrate adhesion-dependent cell spreading (GO:0034446)	0.172039	0.351437	0.147852	0.300725	-1.82479	3.21169	BVES
		establishment of protein localization to vacuole (GO:0072666)	0.118231	0.32146	0.102543	0.273826	-1.49591	3.19394	CACNG5
		sensory perception of sound (GO:0007605)	0.0797117	0.315709	0.0590731	0.252775	-1.25541	3.17535	MYO3B;NDP
		positive regulation of transcription from RNA polymerase II promoter in response to stress (GO:0036003)	0.157696	0.343381	0.135723	0.293	-1.69988	3.13983	HSF4
		negative regulation of secretion by cell (GO:1903531)	0.162504	0.343444	0.139785	0.294192	-1.72032	3.12592	LIF
		cation transport (GO:0006812)	0.0763968	0.309582	0.0566107	0.252775	-1.21207	3.11722	SLC6A7;CNGA3
		ion transmembrane transport (GO:0034220)	0.131011	0.328529	0.087034	0.268746	-1.52286	3.09517	GABRR1;GABRA4;CHRNA9
		negative regulation of kinase activity (GO:0033673)	0.0969223	0.317734	0.0719175	0.268746	-1.3246	3.09141	RTN4RL1;SFN
		regulation of AMPA receptor activity (GO:2000311)	0.133241	0.328529	0.115131	0.277084	-1.53333	3.09059	CACNG5
		protein import into nucleus translocation (GO:0000060)	0.138187	0.329423	0.119287	0.279077	-1.55925	3.08599	SIX3
		positive regulation of mitochondrial outer membrane permeabilization involved in apoptotic signaling pathway (GO:1901030)	0.195409	0.36813	0.167694	0.313569	-1.87041	3.05374	SFN
		regulation of cation channel activity (GO:2001257)	0.063609	0.297819	0.0471457	0.252775	-1.10817	3.05302	JPH3;CACNG5
		chemical synaptic transmission (GO:0007268)	0.084305	0.316399	0.0491028	0.252775	-1.22881	3.03924	GABRR1;HTR6;GABRA4;CHRNA9
		zinc ion homeostasis (GO:0055069)	0.167285	0.349147	0.143828	0.298948	-1.69136	3.02425	SLC39A12
		positive regulation of calcium ion transport (GO:0051928)	0.176767	0.351437	0.151857	0.300725	-1.72761	2.99382	STC1
		inner ear morphogenesis (GO:0042472)	0.123262	0.326321	0.106759	0.275383	-1.4211	2.975	MYO3B
		microtubule bundle formation (GO:0001578)	0.172039	0.351437	0.147852	0.300725	-1.67188	2.94256	SPAG16
		cellular zinc ion homeostasis (GO:0006882)	0.167285	0.349147	0.143828	0.298948	-1.63912	2.93084	SLC39A12
		regulation of cardiac muscle contraction (GO:0055117)	0.186141	0.357362	0.159812	0.305649	-1.74125	2.92748	STC1
		positive regulation of myeloid leukocyte differentiation (GO:0002763)	0.172039	0.351437	0.147852	0.300725	-1.6569	2.9162	LIF
		stem cell differentiation (GO:0048863)	0.176767	0.351437	0.151857	0.300725	-1.67466	2.90206	SIX3
		regulation of cell motility (GO:2000145)	0.130159	0.328529	0.0970129	0.268746	-1.42248	2.90044	SPOCK3;NTN1
		apoptotic mitochondrial changes (GO:0008637)	0.181467	0.352424	0.155844	0.302172	-1.68899	2.88257	SFN
		nuclear-transcribed mRNA poly(A) tail shortening (GO:0000289)	0.157696	0.343381	0.135723	0.293	-1.55227	2.86718	PNLDC1
		negative regulation of axonogenesis (GO:0050771)	0.128266	0.328529	0.110954	0.277084	-1.39395	2.86269	FGF13
		protein processing (GO:0016485)	0.11507	0.319781	0.0855724	0.268746	-1.323	2.8606	RHBDL3;RHBDL1
		positive regulation of signaling (GO:0023056)	0.190788	0.363509	0.163762	0.309671	-1.72071	2.85051	BVES
		enzyme linked receptor protein signaling pathway (GO:0007167)	0.15159	0.343381	0.1134	0.277084	-1.50108	2.83191	NPPB;LIF
		negative regulation of epithelial to mesenchymal transition (GO:0010719)	0.138187	0.329423	0.119287	0.279077	-1.41369	2.7979	NKX2-1
		bone development (GO:0060348)	0.181467	0.352424	0.155844	0.302172	-1.63596	2.79206	STC1
		protein localization to lysosome (GO:0061462)	0.162504	0.343444	0.139785	0.294192	-1.53323	2.78596	CACNG5
		anterior/posterior pattern specification (GO:0009952)	0.181467	0.352424	0.155844	0.302172	-1.62798	2.77845	SIX2
		negative regulation of endothelial cell migration (GO:0010596)	0.181467	0.352424	0.155844	0.302172	-1.59689	2.72538	STC1
		regulation of neurotransmitter receptor activity (GO:0099601)	0.176767	0.351437	0.151857	0.300725	-1.56807	2.71734	CACNG5
		cellular response to heat (GO:0034605)	0.240205	0.418073	0.206023	0.357343	-1.86653	2.66216	HSF4
		positive regulation of cell growth (GO:0030307)	0.109537	0.318016	0.0813969	0.268746	-1.20362	2.6618	CPNE5;NTN1
		response to cadmium ion (GO:0046686)	0.167285	0.349147	0.143828	0.298948	-1.48357	2.6527	SLC34A1
		regulation of regulated secretory pathway (GO:1903305)	0.195409	0.36813	0.167694	0.313569	-1.61614	2.63861	SYT12
		positive regulation of TOR signaling (GO:0032008)	0.172039	0.351437	0.147852	0.300725	-1.46068	2.57085	HTR6
		negative regulation of locomotion (GO:0040013)	0.138187	0.329423	0.119287	0.279077	-1.29338	2.55978	SPOCK3
		positive regulation of protein insertion into mitochondrial membrane involved in apoptotic signaling pathway (GO:1900740)	0.162504	0.343444	0.139785	0.294192	-1.39368	2.5324	SFN
		bicarbonate transport (GO:0015701)	0.213633	0.389339	0.18324	0.330357	-1.62655	2.51057	CA12
		protein polymerization (GO:0051258)	0.231448	0.411372	0.198499	0.350333	-1.7126	2.50622	FGF13
		positive regulation of developmental process (GO:0051094)	0.137868	0.329423	0.102889	0.273826	-1.2526	2.48198	DLX2;FGF7
		embryonic organ morphogenesis (GO:0048562)	0.176767	0.351437	0.151857	0.300725	-1.4227	2.46543	SIX2
		negative regulation of neurogenesis (GO:0050768)	0.176767	0.351437	0.151857	0.300725	-1.42113	2.46271	SIX3
		regulation of axon extension (GO:0030516)	0.181467	0.352424	0.155844	0.302172	-1.43009	2.44071	NTN1
		negative regulation of protein kinase B signaling (GO:0051898)	0.186141	0.357362	0.159812	0.305649	-1.44341	2.42674	MSTN
		negative regulation of epithelial cell migration (GO:0010633)	0.186141	0.357362	0.159812	0.305649	-1.42562	2.39683	STC1
		positive regulation of protein localization to nucleus (GO:1900182)	0.218125	0.39609	0.187081	0.336078	-1.57286	2.39497	LIF
		sensory organ development (GO:0007423)	0.209116	0.386711	0.17938	0.3293	-1.52474	2.38601	SIX3
		regulation of postsynaptic membrane potential (GO:0060078)	0.176767	0.351437	0.151857	0.300725	-1.37533	2.38335	GABRA4
		positive regulation of actin filament bundle assembly (GO:0032233)	0.227032	0.407847	0.194711	0.346076	-1.60482	2.37941	SYNPO2L
		negative regulation of protein kinase activity (GO:0006469)	0.130159	0.328529	0.0970129	0.268746	-1.15817	2.36152	RTN4RL1;SFN
		branching morphogenesis of an epithelial tube (GO:0048754)	0.222591	0.401303	0.190905	0.340514	-1.55314	2.33347	NKX2-1
		positive regulation of axonogenesis (GO:0050772)	0.195409	0.36813	0.167694	0.313569	-1.41503	2.31026	NTN1
		regulation of glutamate receptor signaling pathway (GO:1900449)	0.172039	0.351437	0.147852	0.300725	-1.30882	2.30356	CACNG5
		response to cAMP (GO:0051591)	0.209116	0.386711	0.17938	0.3293	-1.46429	2.29141	SLC5A5
		muscle cell differentiation (GO:0042692)	0.190788	0.363509	0.163762	0.309671	-1.38212	2.28961	BVES
		regulation of cellular amide metabolic process (GO:0034248)	0.200004	0.375381	0.171608	0.319699	-1.41227	2.27293	GFAP
		negative regulation of STAT cascade (GO:1904893)	0.213633	0.389339	0.18324	0.330357	-1.45946	2.25266	RTN4RL1
		endosome to lysosome transport (GO:0008333)	0.244546	0.422704	0.209759	0.360098	-1.59402	2.24494	CACNG5
		skeletal muscle tissue development (GO:0007519)	0.204573	0.382529	0.175503	0.324551	-1.40717	2.23294	BVES
		regulation of ion transport (GO:0043269)	0.253155	0.431651	0.217179	0.36658	-1.62205	2.2283	STC1
		chemical synaptic transmission postsynaptic (GO:0099565)	0.176767	0.351437	0.151857	0.300725	-1.2852	2.22716	GABRA4
		positive regulation of peptidyl-tyrosine phosphorylation (GO:0050731)	0.143714	0.337796	0.107359	0.275519	-1.12249	2.17754	FGF7;LIF
		positive regulation of pathway-restricted SMAD protein phosphorylation (GO:0010862)	0.240205	0.418073	0.206023	0.357343	-1.52156	2.17015	MSTN
		negative regulation of cell projection organization (GO:0031345)	0.213633	0.389339	0.18324	0.330357	-1.38749	2.14159	RTN4RL1
		protein heterooligomerization (GO:0051291)	0.248863	0.427229	0.213477	0.363506	-1.52443	2.12026	KCNC2
		regulation of release of sequestered calcium ion into cytosol (GO:0051279)	0.248863	0.427229	0.213477	0.363506	-1.52395	2.1196	JPH3
		regulation of tyrosine phosphorylation of STAT protein (GO:0042509)	0.298794	0.480171	0.256777	0.40873	-1.75144	2.11573	LIF
		myofibril assembly (GO:0030239)	0.240205	0.418073	0.206023	0.357343	-1.47201	2.09947	TMOD2
		negative regulation of cell growth (GO:0030308)	0.14176	0.336345	0.105863	0.275383	-1.07342	2.09705	NPPB;FGF13
		proteolysis (GO:0006508)	0.23249	0.411769	0.160593	0.305979	-1.415	2.06435	RHBDL3;RHBDL1;TRABD2B
		negative regulation of cell migration (GO:0030336)	0.153572	0.343381	0.114924	0.277084	-1.08786	2.03819	NKX2-1;STC1
		eye development (GO:0001654)	0.222591	0.401303	0.190905	0.340514	-1.35271	2.03234	SIX3
		type I interferon signaling pathway (GO:0060337)	0.314696	0.482598	0.270682	0.410099	-1.74484	2.01729	XAF1
		regulation of calcium-mediated signaling (GO:0050848)	0.213633	0.389339	0.18324	0.330357	-1.30363	2.01215	JPH3
		regulation of cell division (GO:0051302)	0.314696	0.482598	0.270682	0.410099	-1.73251	2.00304	SFN
		regulation of calcium ion-dependent exocytosis (GO:0017158)	0.265886	0.445803	0.22818	0.378793	-1.51083	2.00137	SYT12
		negative regulation of JAK-STAT cascade (GO:0046426)	0.240205	0.418073	0.206023	0.357343	-1.37767	1.96492	RTN4RL1
		intrinsic apoptotic signaling pathway in response to DNA damage (GO:0008630)	0.244546	0.422704	0.209759	0.360098	-1.36069	1.91633	SFN
		negative regulation of cellular response to transforming growth factor beta stimulus (GO:1903845)	0.265886	0.445803	0.22818	0.378793	-1.43306	1.89835	NKX2-1
		positive regulation of cytosolic calcium ion concentration (GO:0007204)	0.177725	0.351951	0.133605	0.293	-1.09752	1.89599	JPH3;CHRNA9
		regulation of calcium ion transport (GO:0051924)	0.261667	0.443159	0.22453	0.376461	-1.41221	1.89332	STC1
		cell morphogenesis involved in differentiation (GO:0000904)	0.270082	0.449839	0.231813	0.382301	-1.42663	1.8675	BVES
		axon guidance (GO:0007411)	0.229576	0.41095	0.174418	0.323735	-1.26042	1.85473	NRXN3;NTN1
		regulation of synaptic transmission glutamatergic (GO:0051966)	0.231448	0.411372	0.198499	0.350333	-1.2583	1.8414	CACNG5
		positive regulation of tyrosine phosphorylation of STAT protein (GO:0042531)	0.265886	0.445803	0.22818	0.378793	-1.38608	1.83612	LIF
		chloride transmembrane transport (GO:1902476)	0.282527	0.464416	0.242611	0.396213	-1.42959	1.80698	GABRA4
		negative regulation of multicellular organismal process (GO:0051241)	0.161551	0.343444	0.121072	0.281942	-0.98913	1.80312	NKX2-1;STC1
		regulation of protein kinase activity (GO:0045859)	0.206574	0.384839	0.156192	0.302172	-1.13656	1.79247	RTN4RL1;SFN
		regulation of epithelial cell proliferation (GO:0050678)	0.341668	0.496438	0.2944	0.425444	-1.64728	1.76904	FGF7
		kidney development (GO:0001822)	0.30679	0.482236	0.263762	0.410099	-1.48801	1.75822	SIX2
		receptor internalization (GO:0031623)	0.253155	0.431651	0.217179	0.36658	-1.26112	1.73246	CACNG5
		nuclear-transcribed mRNA catabolic process deadenylation-dependent decay (GO:0000288)	0.30679	0.482236	0.263762	0.410099	-1.42463	1.68333	PNLDC1
		positive regulation of peptidyl-serine phosphorylation (GO:0033138)	0.381941	0.516442	0.330146	0.441658	-1.72851	1.66367	LIF
		synapse assembly (GO:0007416)	0.30679	0.482236	0.263762	0.410099	-1.40421	1.6592	DNER
		chloride transport (GO:0006821)	0.345434	0.496438	0.297726	0.425444	-1.55206	1.64977	GABRA4
		negative regulation of neuron projection development (GO:0010977)	0.257423	0.437445	0.220863	0.371552	-1.21266	1.64563	RTN4RL1
		regulation of protein complex assembly (GO:0043254)	0.345434	0.496438	0.297726	0.425444	-1.54049	1.63747	GFAP
		actin cytoskeleton reorganization (GO:0031532)	0.298794	0.480171	0.256777	0.40873	-1.35069	1.63163	FGF7
		regulation of vesicle fusion (GO:0031338)	0.298794	0.480171	0.256777	0.40873	-1.32917	1.60564	ADPRHL1
		regulation of JAK-STAT cascade (GO:0046425)	0.314696	0.482598	0.270682	0.410099	-1.37535	1.59011	RTN4RL1
		positive regulation of nucleic acid-templated transcription (GO:1903508)	0.322527	0.485718	0.213912	0.363506	-1.38222	1.56408	MSTN;DLX5;NKX2-1;NDP
		sodium ion transport (GO:0006814)	0.286629	0.469623	0.246177	0.400736	-1.22466	1.5303	FGF13
		negative regulation of transforming growth factor beta receptor signaling pathway (GO:0030512)	0.274254	0.453782	0.235429	0.386996	-1.18286	1.53026	NKX2-1
		regulation of transforming growth factor beta receptor signaling pathway (GO:0017015)	0.367587	0.512178	0.317359	0.438974	-1.52162	1.52283	NKX2-1
		regulation of peptide hormone secretion (GO:0090276)	0.345434	0.496438	0.297726	0.425444	-1.42276	1.51233	KCNC2
		positive regulation of cytoskeleton organization (GO:0051495)	0.360287	0.510491	0.310875	0.435572	-1.47876	1.5096	SYNPO2L
		positive regulation of JAK-STAT cascade (GO:0046427)	0.310754	0.482598	0.26723	0.410099	-1.27155	1.48613	LIF
		regulation of protein kinase B signaling (GO:0051896)	0.240094	0.418073	0.182816	0.330357	-1.03631	1.47853	FGF7;MSTN
		glycoprotein biosynthetic process (GO:0009101)	0.341668	0.496438	0.2944	0.425444	-1.34728	1.44686	CHST8
		renal system development (GO:0072001)	0.290707	0.471696	0.249727	0.402816	-1.16759	1.44249	SIX2
		positive regulation of multicellular organismal process (GO:0051240)	0.322258	0.485718	0.249858	0.402816	-1.26967	1.43778	NPPB;FGF7
		regulation of neurogenesis (GO:0050767)	0.282527	0.464416	0.242611	0.396213	-1.13402	1.43338	SIX3
		negative regulation of supramolecular fiber organization (GO:1902904)	0.270082	0.449839	0.231813	0.382301	-1.09311	1.43091	FGF13
		positive regulation of homeostatic process (GO:0032846)	0.381941	0.516442	0.330146	0.441658	-1.44951	1.39514	NPPB
		sensory perception of light stimulus (GO:0050953)	0.374805	0.516442	0.323782	0.441658	-1.40817	1.3819	SIX3
		regulation of peptidyl-serine phosphorylation (GO:0033135)	0.392495	0.525066	0.339581	0.449498	-1.47663	1.38099	LIF
		cellular response to reactive oxygen species (GO:0034614)	0.314696	0.482598	0.270682	0.410099	-1.18163	1.36614	KCNC2
		negative regulation of protein phosphorylation (GO:0001933)	0.271751	0.451124	0.208342	0.360098	-1.03836	1.35285	RTN4RL1;SFN
		positive regulation of protein complex assembly (GO:0031334)	0.399431	0.52872	0.345798	0.452959	-1.47381	1.35253	TRABD2B
		inorganic anion transmembrane transport (GO:0098661)	0.310754	0.482598	0.26723	0.410099	-1.14927	1.34321	GABRA4
		regulation of pathway-restricted SMAD protein phosphorylation (GO:0060393)	0.290707	0.471696	0.249727	0.402816	-1.08586	1.34152	MSTN
		positive regulation of synaptic transmission (GO:0050806)	0.322512	0.485718	0.277537	0.41672	-1.182	1.33756	CACNG5
		negative regulation of peptidase activity (GO:0010466)	0.302804	0.482236	0.260277	0.410099	-1.10849	1.32427	SPOCK3
		negative regulation of dephosphorylation (GO:0035305)	0.30679	0.482236	0.263762	0.410099	-1.11639	1.31911	PPP1R36
		negative regulation of angiogenesis (GO:0016525)	0.33024	0.48856	0.28433	0.419407	-1.18843	1.31671	NPPB
		regulation of endopeptidase activity (GO:0052548)	0.326387	0.485718	0.280941	0.416854	-1.17437	1.31491	SPOCK3
		cellular response to type I interferon (GO:0071357)	0.314696	0.482598	0.270682	0.410099	-1.13295	1.30986	XAF1
		DNA damage response signal transduction by p53 class mediator resulting in cell cycle arrest (GO:0006977)	0.302804	0.482236	0.260277	0.410099	-1.0962	1.3096	SFN
		negative regulation of transmembrane receptor protein serine/threonine kinase signaling pathway (GO:0090101)	0.360287	0.510491	0.310875	0.435572	-1.28081	1.30752	NKX2-1
		actomyosin structure organization (GO:0031032)	0.33788	0.496438	0.291059	0.425444	-1.17514	1.2751	TMOD2
		regulation of TOR signaling (GO:0032006)	0.322512	0.485718	0.277537	0.41672	-1.12515	1.27324	HTR6
		purine ribonucleotide biosynthetic process (GO:0009152)	0.352903	0.50429	0.304331	0.432426	-1.20793	1.25813	NPPB
		negative regulation of phosphatase activity (GO:0010923)	0.326387	0.485718	0.280941	0.416854	-1.12231	1.25662	PPP1R36
		positive regulation of cell cycle arrest (GO:0071158)	0.378383	0.516442	0.326971	0.441658	-1.27405	1.23819	SFN
		regulation of epithelial to mesenchymal transition (GO:0010717)	0.326387	0.485718	0.280941	0.416854	-1.10044	1.23213	NKX2-1
		regulation of MAPK cascade (GO:0043408)	0.324348	0.485718	0.251598	0.404325	-1.0922	1.22975	MSTN;LIF
		fibroblast growth factor receptor signaling pathway (GO:0008543)	0.363947	0.511356	0.314125	0.436477	-1.21576	1.22883	FGF7
		regulation of endothelial cell migration (GO:0010594)	0.33024	0.48856	0.28433	0.419407	-1.10652	1.22596	STC1
		hemopoiesis (GO:0030097)	0.356605	0.508137	0.307611	0.43463	-1.18596	1.22287	MFAP5
		positive regulation of cellular protein localization (GO:1903829)	0.318615	0.485718	0.274117	0.414057	-1.06765	1.22115	LIF
		signal transduction involved in mitotic G1 DNA damage checkpoint (GO:0072431)	0.30679	0.482236	0.263762	0.410099	-1.032	1.21941	SFN
		cellular response to fibroblast growth factor stimulus (GO:0044344)	0.419771	0.537265	0.364106	0.463659	-1.40447	1.21914	FGF7
		epidermis development (GO:0008544)	0.374805	0.516442	0.323782	0.441658	-1.24064	1.2175	FGF7
		BMP signaling pathway (GO:0030509)	0.374805	0.516442	0.323782	0.441658	-1.23301	1.21001	DLX5
		negative regulation of blood vessel morphogenesis (GO:2000181)	0.314696	0.482598	0.270682	0.410099	-1.03883	1.20104	NPPB
		organelle membrane fusion (GO:0090174)	0.33788	0.496438	0.291059	0.425444	-1.10461	1.19857	SYT12
		plasma membrane bounded cell projection assembly (GO:0120031)	0.402202	0.530992	0.317667	0.438974	-1.31175	1.19474	SPAG16;NTN1
		axonogenesis (GO:0007409)	0.365761	0.512178	0.286427	0.421266	-1.18748	1.19434	NRXN3;NTN1
		cellular metal ion homeostasis (GO:0006875)	0.426399	0.541612	0.370095	0.467733	-1.39173	1.18629	STC1
		positive regulation of epithelial cell migration (GO:0010634)	0.349179	0.50039	0.301036	0.428956	-1.12174	1.18027	FGF7
		cellular protein localization (GO:0034613)	0.287667	0.469793	0.202732	0.356553	-0.945641	1.17822	FGF7;ADPRHL1;CNTN2
		cellular response to BMP stimulus (GO:0071773)	0.395972	0.525525	0.342697	0.450069	-1.24228	1.15086	DLX5
		negative regulation of cysteine-type endopeptidase activity involved in apoptotic process (GO:0043154)	0.326387	0.485718	0.280941	0.416854	-1.02443	1.14703	SFN
		canonical Wnt signaling pathway (GO:0060070)	0.345434	0.496438	0.297726	0.425444	-1.06846	1.13572	NDP
		regulation of protein catabolic process (GO:0042176)	0.409688	0.537265	0.355016	0.461429	-1.26634	1.13003	GFAP
		activation of GTPase activity (GO:0090630)	0.385479	0.517056	0.333305	0.442355	-1.17785	1.12281	ADPRHL1
		regulation of cell cycle process (GO:0010564)	0.406288	0.534982	0.351958	0.458639	-1.22754	1.10564	SIX3
		negative regulation of cell communication (GO:0010648)	0.363947	0.511356	0.314125	0.436477	-1.09278	1.10453	LIF
		Rho protein signal transduction (GO:0007266)	0.341668	0.496438	0.2944	0.425444	-1.02365	1.09932	NTN1
		cellular transition metal ion homeostasis (GO:0046916)	0.416429	0.537265	0.36109	0.463659	-1.24932	1.09445	SLC39A12
		DNA damage response signal transduction by p53 class mediator (GO:0030330)	0.378383	0.516442	0.326971	0.441658	-1.11862	1.08713	SFN
		positive regulation of protein phosphorylation (GO:0001934)	0.419477	0.537265	0.309733	0.435572	-1.24327	1.08009	FGF7;MSTN;LIF
		positive regulation of cellular component biogenesis (GO:0044089)	0.395972	0.525525	0.342697	0.450069	-1.16319	1.0776	SYNPO2L
		visual perception (GO:0007601)	0.363947	0.511356	0.314125	0.436477	-1.06222	1.07363	SIX3
		positive regulation of cellular metabolic process (GO:0031325)	0.413068	0.537265	0.35806	0.463659	-1.21205	1.07162	BVES
		mRNA metabolic process (GO:0016071)	0.429684	0.541682	0.373069	0.467965	-1.25924	1.06369	PCBP3
		negative regulation of signaling (GO:0023057)	0.381941	0.516442	0.330146	0.441658	-1.09528	1.05419	LIF
		calcium ion homeostasis (GO:0055074)	0.395972	0.525525	0.342697	0.450069	-1.12777	1.04478	STC1
		small GTPase mediated signal transduction (GO:0007264)	0.436199	0.545792	0.378976	0.470678	-1.25306	1.03961	NTN1
		regulation of Wnt signaling pathway (GO:0030111)	0.467684	0.566856	0.407695	0.4906	-1.36669	1.03863	TRABD2B
		transmembrane transport (GO:0055085)	0.367139	0.512178	0.266139	0.410099	-1.03648	1.03857	GABRR1;GABRA4;CHRNA9
		intrinsic apoptotic signaling pathway (GO:0097193)	0.44264	0.549749	0.384827	0.474432	-1.26866	1.03395	SFN
		negative regulation of cysteine-type endopeptidase activity (GO:2000117)	0.341668	0.496438	0.2944	0.425444	-0.95173	1.02208	SFN
		cellular response to hormone stimulus (GO:0032870)	0.371206	0.515792	0.320578	0.441658	-1.01321	1.00409	SLC5A5
		vesicle-mediated transport (GO:0016192)	0.416431	0.537265	0.307155	0.43463	-1.11754	0.979	SYT12;DNER;BVES
		positive regulation of supramolecular fiber organization (GO:1902905)	0.385479	0.517056	0.333305	0.442355	-1.02525	0.977335	SYNPO2L
		skin development (GO:0043588)	0.419771	0.537265	0.364106	0.463659	-1.1202	0.972386	SFN
		regulation of neuron differentiation (GO:0045664)	0.385479	0.517056	0.333305	0.442355	-1.0172	0.969668	SIX3
		vesicle fusion (GO:0006906)	0.419771	0.537265	0.364106	0.463659	-1.11623	0.968942	SYT12
		negative regulation of endopeptidase activity (GO:0010951)	0.381941	0.516442	0.330146	0.441658	-0.984845	0.947902	SPOCK3
		positive regulation of transmembrane receptor protein serine/threonine kinase signaling pathway (GO:0090100)	0.378383	0.516442	0.326971	0.441658	-0.972253	0.944882	MSTN
		regulation of transcription from RNA polymerase II promoter in response to stress (GO:0043618)	0.416429	0.537265	0.36109	0.463659	-1.06724	0.934946	HSF4
		regulation of cysteine-type endopeptidase activity involved in apoptotic process (GO:0043281)	0.416429	0.537265	0.36109	0.463659	-1.06362	0.93177	SFN
		negative regulation of growth (GO:0045926)	0.500308	0.594928	0.437776	0.516905	-1.33149	0.9221	NPPB
		cellular response to organonitrogen compound (GO:0071417)	0.429684	0.541682	0.373069	0.467965	-1.08697	0.918171	SLC5A5
		regulation of cell differentiation (GO:0045595)	0.503173	0.596925	0.440435	0.518827	-1.33453	0.916585	DLX2
		epithelial cell differentiation (GO:0030855)	0.426399	0.541612	0.370095	0.467733	-1.07492	0.916242	SIX3
		negative regulation of hydrolase activity (GO:0051346)	0.464616	0.566856	0.404883	0.4906	-1.18513	0.908453	PPP1R36
		positive regulation of macromolecule metabolic process (GO:0010604)	0.47007	0.567817	0.377421	0.469907	-1.2025	0.907739	NKX2-1;BVES
		positive regulation of protein localization to membrane (GO:1905477)	0.423094	0.540143	0.367107	0.466301	-1.04729	0.90084	SFN
		metal ion transport (GO:0030001)	0.44264	0.549749	0.384827	0.474432	-1.09996	0.896463	FGF13
		circulatory system development (GO:0072359)	0.467684	0.566856	0.407695	0.4906	-1.17068	0.889673	BVES
		axon development (GO:0061564)	0.419771	0.537265	0.364106	0.463659	-1.01633	0.882219	RTN4RL1
		positive regulation of establishment of protein localization to mitochondrion (GO:1903749)	0.470735	0.567817	0.410494	0.492789	-1.16839	0.880335	SFN
		monovalent inorganic cation transport (GO:0015672)	0.452166	0.558819	0.393503	0.482761	-1.10604	0.877873	FGF13
		positive regulation of cell proliferation (GO:0008284)	0.437639	0.546234	0.325221	0.441658	-1.04545	0.86392	FGF7;SIX2;LIF
		protein import into nucleus (GO:0006606)	0.449009	0.556284	0.390624	0.480401	-1.07424	0.860155	SIX3
		regulation of insulin secretion (GO:0050796)	0.432951	0.543078	0.376029	0.469337	-0.994064	0.832162	KCNC2
		positive regulation of epithelial cell proliferation (GO:0050679)	0.46153	0.566218	0.402058	0.488491	-1.06491	0.823396	FGF7
		regulation of organelle organization (GO:0033043)	0.479785	0.57597	0.418813	0.501578	-1.07951	0.792812	ADPRHL1
		transmembrane receptor protein serine/threonine kinase signaling pathway (GO:0007178)	0.564766	0.644166	0.498281	0.563225	-1.38263	0.789958	DLX5
		protein localization to cell periphery (GO:1990778)	0.491612	0.588764	0.429725	0.513424	-1.10171	0.782284	FGF13
		positive regulation of neuron differentiation (GO:0045666)	0.432951	0.543078	0.376029	0.469337	-0.919252	0.769534	DLX2
		positive regulation of neuron projection development (GO:0010976)	0.429684	0.541682	0.373069	0.467965	-0.909683	0.768414	CPNE5
		Wnt signaling pathway (GO:0016055)	0.467684	0.566856	0.407695	0.4906	-0.973367	0.739722	NDP
		regulation of protein secretion (GO:0050708)	0.46153	0.566218	0.402058	0.488491	-0.925558	0.715649	KCNC2
		negative regulation of response to external stimulus (GO:0032102)	0.46153	0.566218	0.402058	0.488491	-0.919367	0.710863	RTN4RL1
		neuron differentiation (GO:0030182)	0.552055	0.633981	0.48623	0.554588	-1.16778	0.693787	LMX1A
		cellular calcium ion homeostasis (GO:0006874)	0.508856	0.602246	0.445716	0.522131	-0.988223	0.667635	STC1
		negative regulation of cell differentiation (GO:0045596)	0.579548	0.655085	0.512376	0.573998	-1.22224	0.666739	NKX2-1
		vesicle organization (GO:0016050)	0.520028	0.60973	0.45613	0.529869	-1.01007	0.660459	SYT12
		positive regulation of intracellular signal transduction (GO:1902533)	0.517823	0.60973	0.395975	0.484612	-0.982704	0.646739	FGF7;HTR6;LIF
		negative regulation of nucleic acid-templated transcription (GO:1903507)	0.467429	0.566856	0.351044	0.458637	-0.849916	0.646367	TBX22;SIX3;NKX2-1
		cellular response to growth factor stimulus (GO:0071363)	0.552055	0.633981	0.48623	0.554588	-1.08686	0.645712	DLX5
		actin filament organization (GO:0007015)	0.500308	0.594928	0.437776	0.516905	-0.929292	0.643565	TMOD2
		heart development (GO:0007507)	0.577119	0.653809	0.510054	0.572672	-1.17065	0.643515	BVES
		regulation of neuron projection development (GO:0010975)	0.497426	0.594311	0.435105	0.516905	-0.888801	0.620658	RTN4RL1
		MAPK cascade (GO:0000165)	0.473812	0.570162	0.380778	0.471752	-0.828857	0.61911	FGF7;FGF13
		protein localization to plasma membrane (GO:0072659)	0.528241	0.617919	0.463814	0.537554	-0.962357	0.614178	FGF13
		organic anion transport (GO:0015711)	0.511673	0.604158	0.448338	0.523234	-0.899762	0.602904	CA12
		cellular response to organic cyclic compound (GO:0071407)	0.541622	0.630848	0.476383	0.550852	-0.962544	0.590219	SLC5A5
		positive regulation of protein kinase B signaling (GO:0051897)	0.520028	0.60973	0.45613	0.529869	-0.894926	0.585168	FGF7
		peptidyl-serine phosphorylation (GO:0018105)	0.567265	0.645553	0.500658	0.564643	-1.00366	0.569002	STK32C
		intracellular protein transport (GO:0006886)	0.592653	0.668396	0.491254	0.557789	-1.07622	0.563022	ADPRHL1;SIX3
		regulation of vesicle-mediated transport (GO:0060627)	0.549469	0.633906	0.483785	0.554314	-0.90414	0.541402	ADPRHL1
		response to cytokine (GO:0034097)	0.549469	0.633906	0.483785	0.554314	-0.901345	0.539728	XAF1
		negative regulation of Wnt signaling pathway (GO:0030178)	0.633861	0.702274	0.564956	0.617767	-1.17965	0.537833	TRABD2B
		regulation of cell migration (GO:0030334)	0.541802	0.630848	0.443025	0.520658	-0.86948	0.532865	NKX2-1;STC1
		protein localization to membrane (GO:0072657)	0.603087	0.678641	0.535004	0.59669	-1.0492	0.530575	FGF13
		muscle contraction (GO:0006936)	0.546868	0.633813	0.481329	0.554025	-0.878199	0.530035	TMOD2
		regulation of cytosolic calcium ion concentration (GO:0051480)	0.546868	0.633813	0.481329	0.554025	-0.865738	0.522514	CHRNA9
		regulation of angiogenesis (GO:0045765)	0.640142	0.706121	0.571122	0.623155	-1.16592	0.520076	NPPB
		positive regulation of cellular process (GO:0048522)	0.572193	0.649691	0.446354	0.522131	-0.922242	0.514868	DLX2;FGF7;LIF
		RNA metabolic process (GO:0016070)	0.668066	0.727858	0.598779	0.644233	-1.27504	0.514309	PCBP3
		regulation of cellular component organization (GO:0051128)	0.554626	0.635483	0.488662	0.556102	-0.817799	0.48206	GFAP
		negative regulation of intracellular signal transduction (GO:1902532)	0.605367	0.679687	0.53721	0.597824	-0.95087	0.477261	MSTN
		regulation of nucleic acid-templated transcription (GO:1903506)	0.677768	0.733155	0.55076	0.608862	-1.21288	0.471751	TBX22;HSF4;RALY
		positive regulation of transcription DNA-templated (GO:0045893)	0.621301	0.694476	0.435939	0.516905	-0.987665	0.47007	LMX1A;MSTN;DLX5;LIF;NKX2-1;NDP
		peptidyl-serine modification (GO:0018209)	0.625318	0.697417	0.556598	0.612623	-0.967323	0.454153	STK32C
		positive regulation of gene expression (GO:0010628)	0.646122	0.709605	0.497032	0.56308	-1.02126	0.446053	MSTN;DLX5;NKX2-1;NDP
		protein homooligomerization (GO:0051260)	0.666145	0.727858	0.596863	0.644233	-1.06348	0.432035	KCNC2
		nuclear-transcribed mRNA catabolic process (GO:0000956)	0.633861	0.702274	0.564956	0.617767	-0.934085	0.425873	PNLDC1
		negative regulation of cellular macromolecule biosynthetic process (GO:2000113)	0.562949	0.643553	0.43764	0.516905	-0.734571	0.42206	TBX22;SIX3;NKX2-1
		cilium organization (GO:0044782)	0.669977	0.727858	0.600686	0.644233	-0.959013	0.384096	SPAG16
		positive regulation of protein modification process (GO:0031401)	0.60989	0.68324	0.541589	0.600042	-0.775223	0.38333	TRABD2B
		positive regulation of cell motility (GO:2000147)	0.644269	0.709119	0.575185	0.624877	-0.871384	0.383094	NTN1
		organelle assembly (GO:0070925)	0.636354	0.703486	0.533994	0.59669	-0.847497	0.383068	SPAG16;TMOD2
		regulation of GTPase activity (GO:0043087)	0.662269	0.725755	0.593005	0.641465	-0.902169	0.371768	BVES
		negative regulation of transcription DNA-templated (GO:0045892)	0.686966	0.739923	0.539146	0.598654	-0.986067	0.370239	TCERG1L;TBX22;SIX3;NKX2-1
		positive regulation of transcription from RNA polymerase II promoter (GO:0045944)	0.718425	0.76561	0.572913	0.623756	-1.11867	0.369937	LMX1A;DLX5;LIF;NKX2-1
		protein oligomerization (GO:0051259)	0.714349	0.762882	0.645559	0.683613	-1.09917	0.369743	KCNC2
		positive regulation of cell differentiation (GO:0045597)	0.673765	0.730396	0.604473	0.646915	-0.901817	0.356104	DLX2
		positive regulation of GTPase activity (GO:0043547)	0.669977	0.727858	0.600686	0.644233	-0.88477	0.354361	ADPRHL1
		negative regulation of transcription from RNA polymerase II promoter (GO:0000122)	0.629893	0.700965	0.502237	0.565157	-0.727504	0.336256	TCERG1L;TBX22;NKX2-1
		regulation of autophagy (GO:0010506)	0.690285	0.740327	0.621081	0.661872	-0.869571	0.322307	GFAP
		cytokine-mediated signaling pathway (GO:0019221)	0.705064	0.754569	0.57942	0.628121	-0.914491	0.319584	RTN4RL1;LIF;XAF1
		extracellular matrix organization (GO:0030198)	0.733494	0.77837	0.665296	0.701559	-1.00835	0.312523	MFAP5
		regulation of cell growth (GO:0001558)	0.686687	0.739923	0.617451	0.659401	-0.816859	0.307038	NPPB
		Ras protein signal transduction (GO:0007265)	0.724086	0.770011	0.655567	0.692752	-0.943269	0.30453	NTN1
		negative regulation of gene expression (GO:0010629)	0.689535	0.740327	0.56302	0.617767	-0.794355	0.295292	TBX22;SIX3;NKX2-1
		mRNA splicing via spliceosome (GO:0000398)	0.77855	0.815856	0.712786	0.743841	-1.13267	0.283532	RALY
		endocytosis (GO:0006897)	0.781101	0.816827	0.715523	0.745151	-1.12377	0.277628	DNER
		RNA splicing via transesterification reactions with bulged adenosine as nucleophile (GO:0000377)	0.744068	0.786274	0.676304	0.711676	-0.873892	0.258342	RALY
		regulation of transcription from RNA polymerase II promoter (GO:0006357)	0.74722	0.787949	0.553769	0.610846	-0.800025	0.233124	LMX1A;TCERG1L;DLX5;TBX22;HSF4;LIF;NKX2-1
		regulation of immune response (GO:0050776)	0.765348	0.805377	0.698707	0.732186	-0.856524	0.229056	PIANP
		cellular response to cytokine stimulus (GO:0071345)	0.738	0.781503	0.638978	0.678072	-0.725301	0.220355	RTN4RL1;LIF
		mRNA processing (GO:0006397)	0.805059	0.83322	0.741517	0.765879	-0.975223	0.211467	RALY
		regulation of programmed cell death (GO:0043067)	0.787351	0.821655	0.722253	0.750606	-0.88003	0.210399	MSTN
		regulation of protein phosphorylation (GO:0001932)	0.77855	0.815856	0.712786	0.743841	-0.835847	0.209231	MSTN
		regulation of transcription DNA-templated (GO:0006355)	0.815493	0.83884	0.638865	0.678072	-0.964059	0.196632	MSTN;DLX5;TBX22;SIX3;HSF4;NKX2-1;NDP
		cilium assembly (GO:0060271)	0.810631	0.836677	0.747641	0.770288	-0.930376	0.195325	SPAG16
		protein transport (GO:0015031)	0.848122	0.870623	0.78974	0.810692	-1.17913	0.194238	ADPRHL1
		cellular response to oxygen-containing compound (GO:1901701)	0.794618	0.827521	0.730123	0.75722	-0.829412	0.190677	SLC5A5
		negative regulation of signal transduction (GO:0009968)	0.805059	0.83322	0.741517	0.765879	-0.871474	0.18897	TRABD2B
		regulation of cell proliferation (GO:0042127)	0.799156	0.830528	0.685012	0.719334	-0.740396	0.165996	FGF7;SIX3;LIF
		positive regulation of MAPK cascade (GO:0043410)	0.811726	0.836677	0.748849	0.770288	-0.747039	0.155826	LIF
		cellular response to DNA damage stimulus (GO:0006974)	0.850747	0.87154	0.792752	0.812127	-0.924227	0.149392	SFN
		transcription DNA-templated (GO:0006351)	0.872438	0.891944	0.818017	0.834609	-1.08373	0.14789	PAX1
		negative regulation of cell proliferation (GO:0008285)	0.877532	0.895332	0.824055	0.839068	-1.09203	0.142665	MSTN
		transmembrane receptor protein tyrosine kinase signaling pathway (GO:0007169)	0.898957	0.913486	0.849966	0.863703	-1.00247	0.106783	FGF7
		regulation of intracellular signal transduction (GO:1902531)	0.913183	0.92607	0.867698	0.879944	-1.1549	0.104888	MSTN
		regulation of cellular macromolecule biosynthetic process (GO:2000112)	0.879328	0.895349	0.80414	0.822119	-0.802907	0.103251	TBX22;HSF4
		regulation of gene expression (GO:0010468)	0.939511	0.943695	0.875126	0.885691	-1.04837	0.0654139	TBX22;HSF4;NKX2-1
		protein phosphorylation (GO:0006468)	0.934429	0.943695	0.895178	0.904166	-0.739702	0.0501667	STK32C
		transcription from RNA polymerase II promoter (GO:0006366)	0.939943	0.943695	0.902549	0.906152	-0.7873	0.0487621	PAX1
		cellular protein metabolic process (GO:0044267)	0.93959	0.943695	0.902074	0.906152	-0.765227	0.0476823	SLC34A1
		negative regulation of apoptotic process (GO:0043066)	0.939943	0.943695	0.902549	0.906152	-0.691317	0.0428172	SFN
		negative regulation of cellular process (GO:0048523)	0.954947	0.956849	0.923247	0.925086	-0.885177	0.0408062	NPPB
		regulation of apoptotic process (GO:0042981)	0.991456	0.991456	0.980798	0.980798	-0.9789	0.00839988	MSTN
		cilium organization (GO:0044782)	0.549215	0.601418	0.484152	0.528079	-0.919048	0.550753	UNC119
		protein oligomerization (GO:0051259)	0.593651	0.639939	0.52664	0.563299	-1.04201	0.543371	OLFM4
		positive regulation of cell motility (GO:2000147)	0.524245	0.580977	0.460604	0.509428	-0.838492	0.541494	ADRA2A
		regulation of GTPase activity (GO:0043087)	0.541673	0.597895	0.477015	0.524432	-0.872041	0.534642	RGS7
		cellular response to lipid (GO:0071396)	0.522269	0.579949	0.458749	0.508394	-0.80285	0.521509	CXCL8
		plasma membrane bounded cell projection assembly (GO:0120031)	0.632228	0.669774	0.564194	0.593155	-1.13521	0.520501	UNC119
		positive regulation of GTPase activity (GO:0043547)	0.549215	0.601418	0.484152	0.528079	-0.856315	0.51316	RGS7
		regulation of canonical Wnt signaling pathway (GO:0060828)	0.586843	0.638701	0.52008	0.559541	-0.887898	0.473247	AMER3
		positive regulation of sequence-specific DNA binding transcription factor activity (GO:0051091)	0.590261	0.638776	0.523371	0.561911	-0.894837	0.471749	NEUROG1
		regulation of autophagy (GO:0010506)	0.569329	0.622211	0.503288	0.54253	-0.83475	0.470212	EEF1A2
		negative regulation of nucleic acid-templated transcription (GO:1903507)	0.547634	0.601418	0.449277	0.502936	-0.761903	0.458778	LHX1;LHX9
		positive regulation of intracellular signal transduction (GO:1902533)	0.589037	0.638701	0.488715	0.530962	-0.861373	0.455896	NGFR;ADRA2A
		mRNA splicing via spliceosome (GO:0000398)	0.661594	0.691609	0.593247	0.620161	-1.0692	0.441691	CELF4
		neutrophil activation involved in immune response (GO:0002283)	0.593589	0.639939	0.493115	0.534691	-0.819395	0.42737	SNAP25;OLFM4
		translation (GO:0006412)	0.618205	0.659121	0.550466	0.581453	-0.871943	0.419348	EEF1A2
		regulation of signal transduction (GO:0009966)	0.619789	0.659121	0.552012	0.581453	-0.867298	0.414895	LRIT3
		activation of protein kinase activity (GO:0032147)	0.619789	0.659121	0.552012	0.581453	-0.844084	0.40379	ADRA2A
		protein phosphorylation (GO:0006468)	0.578659	0.631161	0.478734	0.525277	-0.732489	0.400702	MYO3A;GDF6
		regulation of apoptotic process (GO:0042981)	0.655716	0.688272	0.529328	0.564005	-0.941668	0.39741	NGFR;DPEP1;GDF6
		regulation of transcription DNA-templated (GO:0006355)	0.648828	0.684737	0.463539	0.51165	-0.901305	0.389893	LHX1;GDF6;NEUROG1;SOX10;LHX9;HES5
		negative regulation of transcription DNA-templated (GO:0045892)	0.654065	0.688272	0.527647	0.563299	-0.888957	0.377405	LHX1;LHX9;HES5
		negative regulation of cellular process (GO:0048523)	0.648392	0.684737	0.547143	0.579637	-0.864121	0.374389	CXCL8;PTHLH
		positive regulation of programmed cell death (GO:0043068)	0.655912	0.688272	0.587592	0.616581	-0.846848	0.35714	NGFR
		negative regulation of apoptotic process (GO:0043066)	0.595851	0.641062	0.495306	0.536016	-0.680909	0.35255	NGFR;DPEP1
		regulation of protein phosphorylation (GO:0001932)	0.661594	0.691609	0.593247	0.620161	-0.802547	0.331535	GDF6
		positive regulation of apoptotic process (GO:0043065)	0.720633	0.747674	0.653057	0.675029	-1.01053	0.331074	NGFR
		negative regulation of cellular macromolecule biosynthetic process (GO:2000113)	0.625487	0.663905	0.524315	0.561911	-0.672897	0.31574	LHX1;LHX9
		cellular response to oxygen-containing compound (GO:1901701)	0.679427	0.708911	0.611104	0.637624	-0.796815	0.307974	CXCL8
		negative regulation of signal transduction (GO:0009968)	0.691226	0.719864	0.623015	0.648827	-0.830522	0.306702	CXCL8
		ion transport (GO:0006811)	0.698852	0.726439	0.630756	0.654424	-0.785123	0.281322	SLC5A8
		transcription DNA-templated (GO:0006351)	0.77235	0.794861	0.707293	0.728057	-1.01052	0.261035	LHX1
		cytokine-mediated signaling pathway (GO:0019221)	0.73809	0.762923	0.6405	0.663289	-0.854743	0.259577	NGFR;CXCL8
		cellular macromolecule biosynthetic process (GO:0034645)	0.782591	0.802918	0.718275	0.736932	-1.0264	0.251616	EEF1A2
		negative regulation of gene expression (GO:0010629)	0.725856	0.751683	0.627353	0.652117	-0.728555	0.233431	LHX1;LHX9
		cellular protein localization (GO:0034613)	0.743012	0.766578	0.67629	0.697739	-0.77705	0.230817	NGFR
		regulation of intracellular signal transduction (GO:1902531)	0.827352	0.84104	0.767411	0.778676	-1.07521	0.20378	GDF6
		transmembrane receptor protein tyrosine kinase signaling pathway (GO:0007169)	0.807459	0.826897	0.74533	0.763273	-0.935051	0.199973	NGFR
		post-translational protein modification (GO:0043687)	0.773301	0.794861	0.708308	0.728057	-0.759135	0.195164	KBTBD13
		vesicle-mediated transport (GO:0016192)	0.818436	0.834283	0.757463	0.770854	-0.898324	0.179988	SNAP25
		gene expression (GO:0010467)	0.819196	0.834283	0.758308	0.770854	-0.76213	0.151993	EEF1A2
		protein modification by small protein conjugation (GO:0032446)	0.809066	0.827012	0.747099	0.763671	-0.698038	0.147897	KBTBD13
		positive regulation of transcription from RNA polymerase II promoter (GO:0045944)	0.868311	0.874638	0.791723	0.801874	-0.991193	0.139961	NGFR;NEUROG1
		cellular response to cytokine stimulus (GO:0071345)	0.850332	0.862813	0.793476	0.80218	-0.659651	0.106948	CXCL8
		transcription from RNA polymerase II promoter (GO:0006366)	0.867524	0.874638	0.813429	0.819356	-0.748226	0.106332	LHX1
		regulation of transcription from RNA polymerase II promoter (GO:0006357)	0.864943	0.874638	0.753049	0.768332	-0.716235	0.10392	GDF6;NEUROG1;SOX10;HES5
		cellular protein metabolic process (GO:0044267)	0.866965	0.874638	0.812774	0.819356	-0.725285	0.103539	EEF1A2
		protein ubiquitination (GO:0016567)	0.878742	0.883535	0.826686	0.831196	-0.680346	0.0879444	KBTBD13
		regulation of gene expression (GO:0010468)	0.930964	0.93265	0.876103	0.87769	-0.958346	0.0685552	LHX1;PTHLH
		negative regulation of transcription from RNA polymerase II promoter (GO:0000122)	0.905478	0.908764	0.859188	0.862307	-0.648441	0.0643855	HES5
		cellular protein modification process (GO:0006464)	0.985352	0.985352	0.970488	0.970488	-0.938482	0.0138484	KBTBD13

## Sheet: Cluster 2 lincRNA
Supplementary File S6. List of GO terms and KEGG pathways for the lncRNAs with the same target genes.
lincRNAs	Target genes	Term	P-value	Adjusted P-value	Old P-value	Old Adjusted P-value	Z-score	Combined Score	Genes						KEGG pathways	P-value	Adjusted P-value	Old P-value	Old Adjusted P-value	Odds Ratio	Combined Score	Genes
lincRNA.1889	ensembl	ear morphogenesis (GO:0042471)	7.22713e-05	0.0328112	9.79154e-05	0.0444536	-2.11406	20.1578	TBX1;GSC;ZIC1;NEUROG1						Neuroactive ligand-receptor interaction	0.000499476	0.0224764	0	0	4.74348	36.0597	HRH1;HRH3;EDN3;HTR1F;NMUR1;AVPR1A;PRLH;DRD4
lincRNA.6270	KCNH6	inner ear morphogenesis (GO:0042472)	5.13144e-05	0.0328112	7.33022e-05	0.0444536	-1.5387	15.1986	TBX1;MYO3A;ZIC1;NEUROG1						Mineral absorption	0.0223793	0.503533	0	0	9.17846	34.8747	TRPM6;STEAP2
lincRNA.15498	ensembl	cochlea morphogenesis (GO:0090103)	0.000153509	0.0464621	0.000248748	0.0752878	-2.22297	19.5216	TBX1;MYO3A;NEUROG1						Signaling pathways regulating pluripotency of stem cells	0.035547	0.533204	0	0	4.33736	14.4733	SOX2;ZIC3;LEFTY2
	ensembl	determination of left/right symmetry (GO:0007368)	0.000620575	0.112696	0.000653969	0.118761	-1.65295	12.2068	TBX1;CCDC39;ZIC3;ARMC4						Taste transduction	0.0781438	0.611548	0	0	4.47257	11.4015	HCN4;HTR1F
	PLLP	regulation of MAPK cascade (GO:0043408)	0.000574499	0.112696	0.000435974	0.0989662	-1.37465	10.2576	MOS;SOX2;TBX1;NGFR;GDF6;LEFTY2;ADRA2A;PAK5						Protein digestion and absorption	0.0812163	0.611548	0	0	4.37048	10.9727	CTRL;COL11A1
	ensembl	regulation of norepinephrine secretion (GO:0014061)	0.00222441	0.139323	0.00304899	0.149712	-3.3992	20.7632	HRH3;ADRA2A						Steroid biosynthesis	0.0952147	0.611548	0	0	10.6181	24.9696	CYP24A1
	ensembl	regulation of skeletal muscle fiber development (GO:0048742)	0.00222441	0.139323	0.00304899	0.149712	-3.36197	20.5358	MYOD1;LMOD3						cAMP signaling pathway	0.0997039	0.611548	0	0	2.7838	6.41818	HCN4;EDN3;HTR1F
	HCN4	negative regulation of calcium ion transmembrane transport (GO:1903170)	0.00284287	0.139323	0.003706	0.149712	-3.10946	18.2306	SLN;ADRA2A						Parathyroid hormone synthesis, secretion and action	0.10872	0.611548	0	0	3.65973	8.12088	CASR;CYP24A1
	SNCG	positive regulation of skeletal muscle fiber development (GO:0048743)	0.00167834	0.139323	0.00245273	0.149712	-2.83613	18.1227	MYOD1;LMOD3						Vascular smooth muscle contraction	0.167473	0.684099	0	0	2.77994	4.96756	EDN3;AVPR1A
	ensembl	determination of digestive tract left/right asymmetry (GO:0071907)	0.00222441	0.139323	0.00304899	0.149712	-2.9446	17.9864	CCDC39;ZIC3						Glycosphingolipid biosynthesis	0.211114	0.684099	0	0	4.33807	6.74725	ST6GALNAC3
	TPPP3	central nervous system myelination (GO:0022010)	0.00284287	0.139323	0.003706	0.149712	-2.96674	17.3938	SOX10;HES5						Notch signaling pathway	0.227589	0.684099	0	0	3.97576	5.88498	DTX1
	TMEM132D	regulation of relaxation of muscle (GO:1901077)	0.00222441	0.139323	0.00304899	0.149712	-2.30548	14.0825	SLN;NEUROG1						Endocrine and other factor-regulated calcium reabsorption	0.251664	0.684099	0	0	3.53294	4.87427	CALB1
	ensembl	determination of liver left/right asymmetry (GO:0071910)	0.00167834	0.139323	0.00245273	0.149712	-2.17521	13.8995	CCDC39;ZIC3						Calcium signaling pathway	0.261355	0.684099	0	0	2.04642	2.74603	HRH1;AVPR1A
	SPACA9	determination of bilateral symmetry (GO:0009855)	0.00251169	0.139323	0.0026699	0.149712	-2.15737	12.9157	TBX1;ZIC3;ARMC4						Glycerolipid metabolism	0.274995	0.684099	0	0	3.17869	4.10369	PLPP4
	ATOH7	negative regulation of neuron differentiation (GO:0045665)	0.00291535	0.139323	0.00274837	0.149712	-2.10581	12.2932	SOX2;NGFR;DTX1;HES5						NOD-like receptor signaling pathway	0.29247	0.684099	0	0	1.88359	2.31567	GPRC6A;CASR
	IQCA1	glial cell differentiation (GO:0010001)	0.00165194	0.139323	0.00183255	0.149712	-1.86148	11.9243	SOX2;SOX10;HES5						Cortisol synthesis and secretion	0.304986	0.684099	0	0	2.80359	3.32923	KCNA4
	ensembl	regulation of cilium movement (GO:0003352)	0.00284287	0.139323	0.003706	0.149712	-1.94227	11.3874	CCDC39;ARMC4						Arrhythmogenic right ventricular cardiomyopathy (ARVC)	0.315914	0.684099	0	0	2.68472	3.09357	CACNA2D3
	RPH3A	adenylate cyclase-inhibiting G-protein coupled receptor signaling pathway (GO:0007193)	0.00275524	0.139323	0.00260584	0.149712	-1.50386	8.86411	HTR1F;MCHR1;ADRA2A;DRD4						Renin secretion	0.330219	0.684099	0	0	2.54103	2.81546	EDN3
	HRH1	regulation of neuron differentiation (GO:0045664)	0.00107606	0.139323	0.000984082	0.148924	-1.23303	8.42707	SOX2;DTX1;BRINP3;NEUROG1;HES5						Cardiac muscle contraction	0.33726	0.684099	0	0	2.47478	2.68984	CACNA2D3
	HRH3	muscle cell fate commitment (GO:0042693)	0.00353237	0.142308	0.0044227	0.160632	-3.05274	17.2351	TBX1;MYOD1						Hypertrophic cardiomyopathy (HCM)	0.364699	0.684099	0	0	2.24095	2.26041	CACNA2D3
	COL11A1	axonemal dynein complex assembly (GO:0070286)	0.00360471	0.142308	0.00371014	0.149712	-1.81601	10.216	CCDC39;DNAH8;ARMC4						Dilated cardiomyopathy (DCM)	0.377993	0.684099	0	0	2.1398	2.08177	CACNA2D3
	CACNA2D3	negative regulation of calcium ion transmembrane transporter activity (GO:1901020)	0.00330858	0.142308	0.00343027	0.149712	-1.69242	9.66581	SLN;ADRA2A;DRD4						Progesterone-mediated oocyte maturation	0.377993	0.684099	0	0	2.1398	2.08177	MOS
	ASB14	negative regulation of neurogenesis (GO:0050768)	0.00360471	0.142308	0.00371014	0.149712	-1.57535	8.86217	SOX2;DTX1;HES5						TGF-beta signaling pathway	0.381273	0.684099	0	0	2.11592	2.04025	LEFTY2
	BHLHE23	anterior/posterior pattern specification (GO:0009952)	0.00391653	0.148175	0.00400356	0.151468	-1.91555	10.617	TBX1;LHX1;NEUROG1						Hematopoietic cell lineage	0.391012	0.684099	0	0	2.04735	1.9225	IL5RA
	SUSD2	positive regulation of skeletal muscle tissue development (GO:0048643)	0.00601392	0.17615	0.00692059	0.18482	-2.81058	14.3724	MYOD1;LMOD3						Glycerophospholipid metabolism	0.400598	0.684099	0	0	1.98307	1.81411	PLPP4
	GDPD2	microtubule anchoring (GO:0034453)	0.00601392	0.17615	0.00692059	0.18482	-2.58621	13.225	SAXO1;SAXO2						Pancreatic secretion	0.425438	0.684099	0	0	1.82979	1.5638	CTRL
	HFM1	oligodendrocyte development (GO:0014003)	0.00601392	0.17615	0.00692059	0.18482	-2.36264	12.0818	SOX10;HES5						Cytokine-cytokine receptor interaction	0.454909	0.684099	0	0	1.31269	1.03395	EDAR;IL5RA
	MYOD1	myelination (GO:0042552)	0.00494851	0.17615	0.00496699	0.171595	-2.15895	11.4611	PLLP;SOX10;HES5						Oocyte meiosis	0.457935	0.684099	0	0	1.65385	1.2917	MOS
	KIAA1024	phasic smooth muscle contraction (GO:0014821)	0.00601392	0.17615	0.00692059	0.18482	-2.1909	11.2036	EDN3;NEUROG1						Inflammatory mediator regulation of TRP channels	0.488611	0.684099	0	0	1.50862	1.08046	HRH1
	APOD	sensory perception of mechanical stimulus (GO:0050954)	0.0058647	0.17615	0.00533738	0.173083	-1.70398	8.75642	TBX1;COL11A1;TMPRSS3;MYO3A						Serotonergic synapse	0.50198	0.684099	0	0	1.45068	0.999797	HTR1F
	CDH22	chemical synaptic transmission (GO:0007268)	0.0051808	0.17615	0.00379226	0.149712	-1.32864	6.99237	CRHBP;GRIA2;SNAP25;HTR1F;GPR88;UNC119;CPLX1;MCHR1						Dopaminergic synapse	0.509835	0.684099	0	0	1.41798	0.955249	DRD4
	ensembl	sensory perception of sound (GO:0007605)	0.00668531	0.183947	0.00604987	0.18482	-1.31063	6.56341	TBX1;COL11A1;TMPRSS3;MYO3A						Adrenergic signaling in cardiomyocytes	0.542478	0.684099	0	0	1.29173	0.790034	CACNA2D3
	ARMC4	anterograde trans-synaptic signaling (GO:0098916)	0.00666476	0.183947	0.00510249	0.171595	-1.18536	5.93972	GRIA2;SNAP25;HTR1F;GPR88;UNC119;CPLX1;MCHR1						Phospholipase D signaling pathway	0.544898	0.684099	0	0	1.28294	0.778946	AVPR1A
	NMUR1	cranial nerve development (GO:0021545)	0.00697447	0.186247	0.00786578	0.198392	-2.52157	12.5208	ATOH7;NEUROG1						Oxytocin signaling pathway	0.556808	0.684099	0	0	1.2407	0.726472	CACNA2D3
	LRRC4C	myotube cell development (GO:0014904)	0.0079996	0.186247	0.00886559	0.206409	-2.53044	12.2179	MYOD1;LMOD3						Cushing syndrome	0.56841	0.684099	0	0	1.20113	0.678534	KCNA4
	ensembl	oligodendrocyte differentiation (GO:0048709)	0.0079996	0.186247	0.00886559	0.206409	-2.46161	11.8856	SOX10;HES5						Hippo signaling pathway	0.56841	0.684099	0	0	1.20113	0.678534	SOX2
	IL5RA	pancreas development (GO:0031016)	0.0079996	0.186247	0.00886559	0.206409	-2.27153	10.9678	CCDC39;ZIC3						Wnt signaling pathway	0.570694	0.684099	0	0	1.19352	0.669446	RSPO2
	ensembl	digestive tract development (GO:0048565)	0.00746595	0.186247	0.00728338	0.188952	-1.73768	8.51011	CCDC39;CXCL8;ZIC3						JAK-STAT signaling pathway	0.579711	0.684099	0	0	1.16399	0.634638	IL5RA
	PAK5	adenylate cyclase-modulating G-protein coupled receptor signaling pathway (GO:0007188)	0.00791245	0.186247	0.00669004	0.18482	-1.28143	6.20126	MC2R;HTR1F;MCHR1;ADRA2A;PTHLH						Cell adhesion molecules (CAMs)	0.592886	0.684099	0	0	1.12233	0.5867	LRRC4C
	STEAP2	embryonic cranial skeleton morphogenesis (GO:0048701)	0.00908805	0.206299	0.00991905	0.221543	-2.18663	10.2789	TBX1;LHX1						Axon guidance	0.613941	0.690683	0	0	1.05909	0.516684	LRRC4C
	ST6GALNAC3	regulation of systemic arterial blood pressure by hormone (GO:0001990)	0.0102386	0.216201	0.0110252	0.221543	-2.31898	10.6246	EDN3;AVPR1A						Huntington disease	0.637787	0.70001	0	0	0.991945	0.446128	DNAH8
	CAPN14	positive regulation of myotube differentiation (GO:0010831)	0.0102386	0.216201	0.0110252	0.221543	-2.30156	10.5448	MYOD1;LMOD3						Regulation of actin cytoskeleton	0.682881	0.731658	0	0	0.876024	0.334146	MOS
	LEFTY2	negative regulation of peptide hormone secretion (GO:0090278)	0.0102386	0.216201	0.0110252	0.221543	-1.99477	9.1392	CRHBP;ADRA2A						MicroRNAs in cancer	0.77454	0.807609	0	0	0.673592	0.172094	CYP24A1
	LRRIQ4	cilium movement (GO:0003341)	0.0106193	0.219144	0.0101445	0.221543	-1.77533	8.06903	CCDC39;DNAH8;ARMC4						MAPK signaling pathway	0.789662	0.807609	0	0	0.643279	0.151911	CACNA2D3
	DNAH8	gastrulation (GO:0007369)	0.0114501	0.226014	0.0121831	0.229156	-2.06643	9.23643	GSC;LHX1						Pathways in cancer	0.942415	0.942415	0	0	0.348621	0.0206764	IL5RA
	PARM1	blood circulation (GO:0008015)	0.0112088	0.226014	0.0106761	0.221543	-1.89474	8.5094	HCN4;EDN3;AVPR1A
	GREM2	regulation of long-term synaptic potentiation (GO:1900271)	0.0140509	0.226092	0.0146503	0.233704	-2.63193	11.2254	SCGN;CALB1
	ensembl	positive regulation of cyclic nucleotide biosynthetic process (GO:0030804)	0.0127212	0.226092	0.0133917	0.233704	-2.24569	9.80128	PTHLH;GPHB5
	TRIL	positive regulation of cAMP biosynthetic process (GO:0030819)	0.015438	0.226092	0.0159578	0.233704	-2.20089	9.17974	PTHLH;GPHB5
	ensembl	glial cell development (GO:0021782)	0.015438	0.226092	0.0159578	0.233704	-2.2001	9.17645	SOX10;HES5
	ART4	regulation of cAMP biosynthetic process (GO:0030817)	0.0140509	0.226092	0.0146503	0.233704	-1.99702	8.5174	PTHLH;GPHB5
	ensembl	outer dynein arm assembly (GO:0036158)	0.0127212	0.226092	0.0133917	0.233704	-1.92677	8.40937	DNAH8;ARMC4
	CFAP221	negative regulation of lipid metabolic process (GO:0045833)	0.0140509	0.226092	0.0146503	0.233704	-1.95097	8.321	APOD;ADRA2A
	KCNA4	dorsal/ventral pattern formation (GO:0009953)	0.015438	0.226092	0.0159578	0.233704	-1.91892	8.00366	LHX1;MDFI
	TNFAIP6	inositol phosphate-mediated signaling (GO:0048016)	0.015438	0.226092	0.0159578	0.233704	-1.86472	7.77759	EDN3;NMUR1
	VAT1L	regulation of calcium ion-dependent exocytosis (GO:0017158)	0.0130889	0.226092	0.0123664	0.229156	-1.78393	7.7351	RPH3A;SYTL5;ADRA2A
	CCDC83	negative regulation of calcium ion transport (GO:0051926)	0.0140509	0.226092	0.0146503	0.233704	-1.74976	7.46283	SLN;ADRA2A
	GLDN	negative regulation of ion transport (GO:0043271)	0.015438	0.226092	0.0159578	0.233704	-1.73535	7.23802	HRH3;ADRA2A
	SCGN	regulation of calcium ion transport (GO:0051924)	0.0124435	0.226092	0.0117869	0.227714	-1.59262	6.98614	CASR;SLN;ADRA2A
	RIBC2	response to organonitrogen compound (GO:0010243)	0.0118168	0.226092	0.0112235	0.221543	-1.5592	6.92007	GPRC6A;AVPR1A;DRD4
	GPRC6A	striated muscle cell development (GO:0055002)	0.015438	0.226092	0.0159578	0.233704	-1.6458	6.86449	MYOD1;LMOD3
	CRHBP	cellular response to estradiol stimulus (GO:0071392)	0.015438	0.226092	0.0159578	0.233704	-1.44095	6.01009	CRHBP;MYOD1
	TRPM6	negative regulation of G-protein coupled receptor protein signaling pathway (GO:0045744)	0.0168813	0.239504	0.0173133	0.241854	-2.10698	8.59975	CXCL8;ADRA2A
	ensembl	negative regulation of ion transmembrane transporter activity (GO:0032413)	0.0168813	0.239504	0.0173133	0.241854	-2.07692	8.47703	SLN;ADRA2A
	HTR1F	activation of phospholipase C activity (GO:0007202)	0.0183797	0.249087	0.018716	0.249914	-2.16341	8.64608	NMUR1;AVPR1A
	EDIL3	positive regulation of RNA splicing (GO:0033120)	0.0183797	0.249087	0.018716	0.249914	-2.12218	8.48132	CELF4;RBM20
	CFAP99	muscle organ development (GO:0007517)	0.0181369	0.249087	0.0168764	0.241854	-1.26974	5.09141	CHODL;TBX1;MYOD1
	CHODL	regulation of chondrocyte differentiation (GO:0032330)	0.0199321	0.258548	0.020165	0.256104	-2.14789	8.4099	GDF6;PTHLH
	SH3BGR	cell-cell adhesion mediated by cadherin (GO:0044331)	0.0199321	0.258548	0.020165	0.256104	-2.059	8.06184	CDH22;CDH15
	TMPRSS3	second-messenger-mediated signaling (GO:0019932)	0.0197511	0.258548	0.0183123	0.249914	-1.93796	7.60563	CXCL8;EDN3;NMUR1
	SYTL5	cilium-dependent cell motility (GO:0060285)	0.0215374	0.271611	0.0216594	0.262223	-2.07965	7.98164	CCDC39;DNAH8
	SNTG2	positive regulation of purine nucleotide biosynthetic process (GO:1900373)	0.0215374	0.271611	0.0216594	0.262223	-1.79598	6.89291	PTHLH;GPHB5
	ensembl	inorganic cation import across plasma membrane (GO:0098659)	0.0231946	0.276734	0.0231983	0.263643	-2.18705	8.2317	FAM155B;HCN4
	GYG2	regulation of protein import into nucleus (GO:0042306)	0.0231946	0.276734	0.0231983	0.263643	-2.11321	7.95377	ZIC1;APOD
	ensembl	respiratory tube development (GO:0030323)	0.0231946	0.276734	0.0231983	0.263643	-1.80709	6.80159	CCDC39;ZIC3
	ensembl	regulation of JAK-STAT cascade (GO:0046425)	0.0223163	0.276734	0.0205898	0.256104	-1.56578	5.9538	LRTM2;LRRC4C;HES5
	OCA2	calcium ion transport (GO:0006816)	0.0234675	0.276734	0.0204073	0.256104	-1.28676	4.8281	CASR;SLN;NMUR1;TRPM6
	Edar	cellular response to lipid (GO:0071396)	0.0240858	0.280384	0.0199603	0.256104	-1.12194	4.18048	TBX1;CRHBP;CXCL8;MYOD1;BRINP3
	CNMD	endocrine system development (GO:0035270)	0.0249025	0.282643	0.024781	0.271098	-1.99819	7.3789	SOX2;TBX1
	ensembl	positive regulation of cAMP metabolic process (GO:0030816)	0.0249025	0.282643	0.024781	0.271098	-1.65147	6.09853	PTHLH;GPHB5
	KLHL23	regulation of cell differentiation (GO:0045595)	0.0254255	0.285016	0.0220731	0.263643	-1.87185	6.87344	TBX1;EDN3;HES5;PTHLH
	GAS2L2	regulation of calcium ion transmembrane transporter activity (GO:1901019)	0.02666	0.293009	0.0264065	0.279612	-2.01875	7.31714	SLN;ADRA2A
	TGM6	cellular calcium ion homeostasis (GO:0006874)	0.0267838	0.293009	0.0232285	0.263643	-1.18367	4.28485	SCGN;CASR;CALB1;DRD4
	ensembl	positive regulation of epidermal growth factor receptor signaling pathway (GO:0045742)	0.0303202	0.295519	0.0297829	0.289204	-2.30619	8.06231	ADRA2A;ART4
	KBTBD11	lung development (GO:0030324)	0.0303202	0.295519	0.0297829	0.289204	-2.00467	7.00823	CCDC39;ZIC3
	ensembl	respiratory system development (GO:0060541)	0.0303202	0.295519	0.0297829	0.289204	-1.95622	6.83883	CCDC39;ZIC3
	ensembl	regulation of leukocyte chemotaxis (GO:0002688)	0.0322207	0.295519	0.0315321	0.289204	-1.92749	6.6212	CXCL8;EDN3
	ensembl	cellular response to cAMP (GO:0071320)	0.0322207	0.295519	0.0315321	0.289204	-1.92724	6.62035	HCN4;CRHBP
	ensembl	negative regulation of secretion by cell (GO:1903531)	0.0322207	0.295519	0.0315321	0.289204	-1.82171	6.25785	HRH3;DRD4
	LRTM2	positive regulation of protein tyrosine kinase activity (GO:0061098)	0.0284663	0.295519	0.0280741	0.286419	-1.75644	6.25125	UNC119;ADRA2A
	ensembl	regulation of peptide hormone secretion (GO:0090276)	0.0300019	0.295519	0.0273911	0.282626	-1.7381	6.09464	CRHBP;SNAP25;ADRA2A
	RGS13	G-protein coupled receptor signaling pathway coupled to cyclic nucleotide second messenger (GO:0007187)	0.028185	0.295519	0.0244202	0.271098	-1.61501	5.7639	MC2R;HRH3;HTR1F;ADRA2A
	ensembl	response to estradiol (GO:0032355)	0.0322207	0.295519	0.0315321	0.289204	-1.57352	5.40526	CRHBP;MYOD1
	KLHL33	positive regulation of phospholipase C activity (GO:0010863)	0.0322207	0.295519	0.0315321	0.289204	-1.5711	5.39695	NMUR1;AVPR1A
	DTX1	cellular response to drug (GO:0035690)	0.0322207	0.295519	0.0315321	0.289204	-1.52504	5.23873	CRHBP;DPEP1
	ensembl	C-terminal protein lipidation (GO:0006501)	0.0321145	0.295519	0.0292565	0.289204	-1.32609	4.55971	NEGR1;LYPD6B;ART4
	ensembl	organelle membrane fusion (GO:0090174)	0.0279655	0.295519	0.0255916	0.276633	-1.26456	4.52305	RPH3A;SNAP25;SYTL5
	LYPD6B	regulation of macromolecule metabolic process (GO:0060255)	0.0311164	0.295519	0.026913	0.280885	-1.2126	4.20773	SOX2;EDN3;LHX1;PTHLH
	GPHB5	Rho protein signal transduction (GO:0007266)	0.0289742	0.295519	0.0264831	0.279612	-1.17509	4.1614	NGFR;ADRA2A;PAK5
	SCRT2	liver development (GO:0001889)	0.0341669	0.310236	0.033321	0.293742	-2.34951	7.93312	CCDC39;ZIC3
	PLPP4	adenylate cyclase-activating G-protein coupled receptor signaling pathway (GO:0007189)	0.0354255	0.318479	0.0321779	0.289282	-1.58138	5.28232	MC2R;ADRA2A;PTHLH
	CPNE4	response to calcium ion (GO:0051592)	0.0365669	0.325517	0.0331844	0.293742	-1.21932	4.03425	CRHBP;CASR;DPEP1
	ensembl	positive regulation of leukocyte migration (GO:0002687)	0.0402697	0.335535	0.0389176	0.324194	-1.57777	5.06804	CXCL8;EDN3
	ensembl	positive regulation of muscle cell differentiation (GO:0051149)	0.0402697	0.335535	0.0389176	0.324194	-1.57317	5.05327	MYOD1;CDH15
	RSPO2	BMP signaling pathway (GO:0030509)	0.0389058	0.335535	0.0352463	0.307727	-1.52607	4.95455	GREM2;GDF6;LEFTY2
	CLDN34	positive regulation of cell development (GO:0010720)	0.0402697	0.335535	0.0389176	0.324194	-1.36329	4.37911	MYOD1;LMOD3
	MDFI	C-terminal protein amino acid modification (GO:0018410)	0.0401032	0.335535	0.0363016	0.310961	-1.20031	3.86055	NEGR1;LYPD6B;ART4
	ensembl	positive regulation of transmembrane receptor protein serine/threonine kinase signaling pathway (GO:0090100)	0.0401032	0.335535	0.0363016	0.310961	-1.12448	3.61665	GDF6;LEFTY2;HES5
	ensembl	cellular response to oxygen-containing compound (GO:1901701)	0.0402789	0.335535	0.0320314	0.289282	-1.08879	3.49713	HCN4;TBX1;CRHBP;CXCL8;MYOD1;BRINP3
	ensembl	negative regulation of calcium ion-dependent exocytosis (GO:0045955)	0.0619962	0.339436	0.0656504	0.328296	-3.36334	9.35238	ADRA2A
	TRIM67	astrocyte differentiation (GO:0048708)	0.0619962	0.339436	0.0656504	0.328296	-3.30395	9.18723	HES5
	ZIC3	negative regulation of lymphocyte migration (GO:2000402)	0.0619962	0.339436	0.0656504	0.328296	-3.19613	8.88741	APOD
	ensembl	regulation of protein depolymerization (GO:1901879)	0.0619962	0.339436	0.0656504	0.328296	-3.14642	8.74921	SLN
	ensembl	regulation of entry of bacterium into host cell (GO:2000535)	0.070535	0.339436	0.0735501	0.328296	-3.223	8.54626	CXCL8
	CALB1	negative regulation of oligodendrocyte differentiation (GO:0048715)	0.0619962	0.339436	0.0656504	0.328296	-3.04391	8.46415	HES5
	ensembl	negative regulation of catecholamine secretion (GO:0033604)	0.0619962	0.339436	0.0656504	0.328296	-3.04054	8.45477	ADRA2A
	CTHRC1	regulation of dopamine metabolic process (GO:0042053)	0.0619962	0.339436	0.0656504	0.328296	-3.03483	8.43891	DRD4
	BRINP3	negative regulation of amino acid transport (GO:0051956)	0.0619962	0.339436	0.0656504	0.328296	-3.03049	8.42683	HRH3
	ZBTB7C	vascular smooth muscle contraction (GO:0014829)	0.070535	0.339436	0.0735501	0.328296	-3.16223	8.38511	EDN3
	PRDM14	cellular response to cold (GO:0070417)	0.0619962	0.339436	0.0656504	0.328296	-2.95166	8.20764	SAXO1
	CAMKV	retinoic acid receptor signaling pathway (GO:0048384)	0.070535	0.339436	0.0735501	0.328296	-3.00378	7.96497	TBX1
	CTRL	ear development (GO:0043583)	0.0619962	0.339436	0.0656504	0.328296	-2.84144	7.90115	TBX1
	PPP1R27	iron ion import across plasma membrane (GO:0098711)	0.0619962	0.339436	0.0656504	0.328296	-2.83799	7.89156	STEAP2
	RALYL	auditory receptor cell differentiation (GO:0042491)	0.070535	0.339436	0.0735501	0.328296	-2.96868	7.87188	HES5
	SOX14	chromatin silencing at telomere (GO:0006348)	0.0619962	0.339436	0.0656504	0.328296	-2.81125	7.81719	DYDC1
	ensembl	negative regulation of calcium ion import (GO:0090281)	0.070535	0.339436	0.0735501	0.328296	-2.93051	7.77068	SLN
	CASR	axon regeneration (GO:0031103)	0.070535	0.339436	0.0735501	0.328296	-2.86681	7.60176	APOD
	ensembl	negative regulation of cell cycle phase transition (GO:1901988)	0.0619962	0.339436	0.0656504	0.328296	-2.71805	7.55803	SUSD2
	ensembl	calcium ion import into cytosol (GO:1902656)	0.0789965	0.339436	0.0813836	0.328296	-2.97098	7.5414	FAM155B
	ensembl	regulation of saliva secretion (GO:0046877)	0.0619962	0.339436	0.0656504	0.328296	-2.70108	7.51085	NEUROG1
	ensembl	regulation of cytokine production involved in immune response (GO:0002718)	0.0619962	0.339436	0.0656504	0.328296	-2.67345	7.43403	TRIL
	ensembl	organic hydroxy compound catabolic process (GO:1901616)	0.0619962	0.339436	0.0656504	0.328296	-2.61362	7.26766	CYP24A1
	ensembl	negative regulation of glial cell differentiation (GO:0045686)	0.0789965	0.339436	0.0813836	0.328296	-2.86301	7.26734	HES5
	ENDOU	coronary vasculature morphogenesis (GO:0060977)	0.0789965	0.339436	0.0813836	0.328296	-2.85373	7.24377	TBX1
	ensembl	female genitalia development (GO:0030540)	0.070535	0.339436	0.0735501	0.328296	-2.70259	7.16632	LHX1
	ensembl	regulation of chaperone-mediated autophagy (GO:1904714)	0.0789965	0.339436	0.0813836	0.328296	-2.80152	7.11124	EEF1A2
	ensembl	heterocycle catabolic process (GO:0046700)	0.0619962	0.339436	0.0656504	0.328296	-2.54769	7.08432	DPEP1
	ensembl	calcium ion import across plasma membrane (GO:0098703)	0.0789965	0.339436	0.0813836	0.328296	-2.78831	7.07771	FAM155B
	ZIC1	trigeminal nerve development (GO:0021559)	0.0619962	0.339436	0.0656504	0.328296	-2.51153	6.98378	NEUROG1
	AVPR1A	gastrulation with mouth forming second (GO:0001702)	0.0619962	0.339436	0.0656504	0.328296	-2.50725	6.97185	LHX1
	PRLH	tooth mineralization (GO:0034505)	0.070535	0.339436	0.0735501	0.328296	-2.56012	6.78854	TBX1
	ensembl	negative regulation of digestive system process (GO:0060457)	0.0619962	0.339436	0.0656504	0.328296	-2.43701	6.77656	NEUROG1
	DRD4	inner ear receptor cell differentiation (GO:0060113)	0.0619962	0.339436	0.0656504	0.328296	-2.41766	6.72276	HES5
	EDN3	glycosylceramide metabolic process (GO:0006677)	0.070535	0.339436	0.0735501	0.328296	-2.51104	6.65838	ST6GALNAC3
	TBX1	membrane raft polarization (GO:0001766)	0.070535	0.339436	0.0735501	0.328296	-2.5025	6.63575	PLLP
	ensembl	forebrain regionalization (GO:0021871)	0.0619962	0.339436	0.0656504	0.328296	-2.36581	6.57856	LHX1
	ensembl	membrane raft distribution (GO:0031580)	0.070535	0.339436	0.0735501	0.328296	-2.46518	6.53678	PLLP
	FAM155B	response to ammonium ion (GO:0060359)	0.0789965	0.339436	0.0813836	0.328296	-2.56951	6.52233	DRD4
	ensembl	sensory organ morphogenesis (GO:0090596)	0.070535	0.339436	0.0735501	0.328296	-2.45527	6.51051	TBX1
	EPDR1	regulation of muscle system process (GO:0090257)	0.0873814	0.339436	0.0891513	0.328296	-2.64777	6.45387	SLN
	MOS	regulation of cellular response to insulin stimulus (GO:1900076)	0.070535	0.339436	0.0735501	0.328296	-2.40955	6.38926	NGFR
	CYP24A1	epithelial cilium movement involved in determination of left/right asymmetry (GO:0060287)	0.0873814	0.339436	0.0891513	0.328296	-2.61023	6.36236	CCDC39
	ensembl	regulation of cysteine-type endopeptidase activity (GO:2000116)	0.0445488	0.339436	0.0428327	0.32788	-2.03481	6.33065	SOX2;NGFR
	SOX2	pituitary gland development (GO:0021983)	0.070535	0.339436	0.0735501	0.328296	-2.37826	6.3063	SOX2
	SPACA1	positive regulation of epithelial cell differentiation involved in kidney development (GO:2000698)	0.070535	0.339436	0.0735501	0.328296	-2.37725	6.30362	LHX1
	ensembl	negative regulation of protein localization to nucleus (GO:1900181)	0.103924	0.339436	0.104492	0.328296	-2.77844	6.29065	APOD
	ensembl	positive regulation of chondrocyte differentiation (GO:0032332)	0.103924	0.339436	0.104492	0.328296	-2.77791	6.28944	GDF6
	ensembl	arachidonic acid secretion (GO:0050482)	0.0789965	0.339436	0.0813836	0.328296	-2.4453	6.20704	DRD4
	ensembl	thyroid gland development (GO:0030878)	0.0956904	0.339436	0.096854	0.328296	-2.58713	6.07105	TBX1
	ensembl	regulation of cardiac muscle cell action potential involved in regulation of contraction (GO:0098909)	0.0789965	0.339436	0.0813836	0.328296	-2.38775	6.06094	HCN4
	ensembl	arachidonate transport (GO:1903963)	0.0789965	0.339436	0.0813836	0.328296	-2.35646	5.98152	DRD4
	ensembl	negative regulation of stem cell differentiation (GO:2000737)	0.0956904	0.339436	0.096854	0.328296	-2.53332	5.94478	HES5
	TEX45	cellular response to nitric oxide (GO:0071732)	0.0789965	0.339436	0.0813836	0.328296	-2.34027	5.94044	DPEP1
	ensembl	aorta development (GO:0035904)	0.0789965	0.339436	0.0813836	0.328296	-2.32756	5.90815	TBX1
	ensembl	response to vitamin (GO:0033273)	0.0873814	0.339436	0.0891513	0.328296	-2.41921	5.89677	CYP24A1
	ensembl	detection of mechanical stimulus involved in sensory perception (GO:0050974)	0.0873814	0.339436	0.0891513	0.328296	-2.41782	5.89338	COL11A1
	ensembl	cellular response to calcium ion (GO:0071277)	0.0583177	0.339436	0.0553975	0.328296	-2.07174	5.88758	CRHBP;DPEP1
	ensembl	negative regulation of blood vessel diameter (GO:0097756)	0.103924	0.339436	0.104492	0.328296	-2.58964	5.8632	EDN3
	ensembl	ectoderm development (GO:0007398)	0.0956904	0.339436	0.096854	0.328296	-2.4946	5.85391	LHX1
	ensembl	lipoprotein localization (GO:0044872)	0.0789965	0.339436	0.0813836	0.328296	-2.30224	5.84389	UNC119
		regulation of single stranded viral RNA replication via double stranded DNA intermediate (GO:0045091)	0.0956904	0.339436	0.096854	0.328296	-2.48869	5.84006	CXCL8
		regulation of monocyte chemotactic protein-1 production (GO:0071637)	0.070535	0.339436	0.0735501	0.328296	-2.19994	5.83347	APOD
		response to axon injury (GO:0048678)	0.103924	0.339436	0.104492	0.328296	-2.57477	5.82951	APOD
		regulation of dopamine uptake involved in synaptic transmission (GO:0051584)	0.0789965	0.339436	0.0813836	0.328296	-2.27923	5.78549	DRD4
		regulation of organ morphogenesis (GO:2000027)	0.0873814	0.339436	0.0891513	0.328296	-2.36951	5.77561	TBX1
		determination of heart left/right asymmetry (GO:0061371)	0.0535799	0.339436	0.0510784	0.328296	-1.97271	5.77329	CCDC39;ZIC3
		regulation of heart rate by cardiac conduction (GO:0086091)	0.0423888	0.339436	0.0408572	0.32788	-1.81751	5.74492	HCN4;KCNH6
		negative regulation of nucleocytoplasmic transport (GO:0046823)	0.103924	0.339436	0.104492	0.328296	-2.53727	5.74462	APOD
		heart looping (GO:0001947)	0.0445488	0.339436	0.0428327	0.32788	-1.8456	5.74199	CCDC39;ZIC3
		positive regulation of gastrulation (GO:2000543)	0.070535	0.339436	0.0735501	0.328296	-2.16312	5.73583	LHX1
		regulation of muscle cell differentiation (GO:0051147)	0.0445488	0.339436	0.0428327	0.32788	-1.8403	5.72549	MYOD1;CDH15
		positive regulation of myoblast fusion (GO:1901741)	0.103924	0.339436	0.104492	0.328296	-2.52785	5.7233	MYOD1
		motor neuron axon guidance (GO:0008045)	0.0956904	0.339436	0.096854	0.328296	-2.42679	5.6948	LHX1
		negative regulation of protein complex disassembly (GO:0043242)	0.0789965	0.339436	0.0813836	0.328296	-2.22393	5.64512	SLN
		regulation of muscle organ development (GO:0048634)	0.0789965	0.339436	0.0813836	0.328296	-2.21872	5.6319	NEUROG1
		negative regulation of cytokine production involved in inflammatory response (GO:1900016)	0.0873814	0.339436	0.0891513	0.328296	-2.30391	5.61573	APOD
		adenylate cyclase-inhibiting dopamine receptor signaling pathway (GO:0007195)	0.0956904	0.339436	0.096854	0.328296	-2.39217	5.61355	DRD4
		response to vitamin D (GO:0033280)	0.0789965	0.339436	0.0813836	0.328296	-2.20916	5.60764	CYP24A1
		homocysteine metabolic process (GO:0050667)	0.0873814	0.339436	0.0891513	0.328296	-2.27429	5.54352	DPEP1
		neurotrophin TRK receptor signaling pathway (GO:0048011)	0.0873814	0.339436	0.0891513	0.328296	-2.27162	5.53702	NGFR
		regulation of regulated secretory pathway (GO:1903305)	0.0467489	0.339436	0.0448433	0.328296	-1.79576	5.50034	RPH3A;SYTL5
		lipoprotein transport (GO:0042953)	0.0789965	0.339436	0.0813836	0.328296	-2.16624	5.49868	UNC119
		dorsal/ventral axis specification (GO:0009950)	0.0956904	0.339436	0.096854	0.328296	-2.3419	5.4956	MDFI
		skeletal muscle thin filament assembly (GO:0030240)	0.0956904	0.339436	0.096854	0.328296	-2.33465	5.47857	LMOD3
		cellular response to reactive nitrogen species (GO:1902170)	0.0789965	0.339436	0.0813836	0.328296	-2.15817	5.47819	DPEP1
		ganglioside biosynthetic process (GO:0001574)	0.0956904	0.339436	0.096854	0.328296	-2.33324	5.47527	ST6GALNAC3
		regulation of receptor binding (GO:1900120)	0.0789965	0.339436	0.0813836	0.328296	-2.15577	5.4721	GREM2
		cellular response to retinoic acid (GO:0071300)	0.0583177	0.339436	0.0553975	0.328296	-1.91768	5.44976	TBX1;BRINP3
		hair cell differentiation (GO:0035315)	0.0956904	0.339436	0.096854	0.328296	-2.32006	5.44434	HES5
		ionotropic glutamate receptor signaling pathway (GO:0035235)	0.0873814	0.339436	0.0891513	0.328296	-2.23334	5.44371	GRIA2
		fat-soluble vitamin catabolic process (GO:0042363)	0.070535	0.339436	0.0735501	0.328296	-2.05268	5.44299	CYP24A1
		positive regulation of mesenchymal cell proliferation (GO:0002053)	0.103924	0.339436	0.104492	0.328296	-2.40302	5.44066	TBX1
		negative regulation of peptide secretion (GO:0002792)	0.103924	0.339436	0.104492	0.328296	-2.40184	5.43799	DRD4
		positive regulation of sodium ion transmembrane transporter activity (GO:2000651)	0.103924	0.339436	0.104492	0.328296	-2.38193	5.39292	DRD4
		embryonic heart tube morphogenesis (GO:0003143)	0.0535799	0.339436	0.0510784	0.328296	-1.8148	5.31116	CCDC39;ZIC3
		regulation of nephron tubule epithelial cell differentiation (GO:0072182)	0.0873814	0.339436	0.0891513	0.328296	-2.17278	5.29609	LHX1
		response to nitric oxide (GO:0071731)	0.103924	0.339436	0.104492	0.328296	-2.32175	5.25666	DPEP1
		endoderm formation (GO:0001706)	0.0445488	0.339436	0.0428327	0.32788	-1.66322	5.17455	COL11A1;LHX1
		induction of positive chemotaxis (GO:0050930)	0.0956904	0.339436	0.096854	0.328296	-2.20298	5.16959	CXCL8
		neuroepithelial cell differentiation (GO:0060563)	0.0956904	0.339436	0.096854	0.328296	-2.20214	5.16763	HES5
		regulation of lipid kinase activity (GO:0043550)	0.103924	0.339436	0.104492	0.328296	-2.26788	5.13469	EEF1A2
		regulation of multicellular organismal development (GO:2000026)	0.0607393	0.339436	0.0576037	0.328296	-1.83101	5.12895	TBX1;NEUROG1
		regulation of symbiosis encompassing mutualism through parasitism (GO:0043903)	0.103924	0.339436	0.104492	0.328296	-2.26254	5.12261	CXCL8
		negative regulation of cell division (GO:0051782)	0.103924	0.339436	0.104492	0.328296	-2.23792	5.06687	SUSD2
		response to histamine (GO:0034776)	0.0956904	0.339436	0.096854	0.328296	-2.14204	5.02659	DRD4
		cellular metal ion homeostasis (GO:0006875)	0.0587745	0.339436	0.0527466	0.328296	-1.76153	4.99226	CASR;TMPRSS3;DRD4
		magnesium ion transport (GO:0015693)	0.103924	0.339436	0.104492	0.328296	-2.15969	4.88975	NIPAL2
		regulation of response to stress (GO:0080134)	0.0956904	0.339436	0.096854	0.328296	-2.05604	4.82477	CRHBP
		arginine metabolic process (GO:0006525)	0.103924	0.339436	0.104492	0.328296	-2.12732	4.81645	ART4
		positive regulation of mRNA splicing via spliceosome (GO:0048026)	0.0956904	0.339436	0.096854	0.328296	-2.05104	4.81305	CELF4
		synaptic transmission dopaminergic (GO:0001963)	0.103924	0.339436	0.104492	0.328296	-2.11558	4.78987	CRHBP
		central nervous system development (GO:0007417)	0.0494099	0.339436	0.0408149	0.32788	-1.59079	4.78447	SNTG2;ZIC1;APOD;SOX10;HES5
		positive regulation of protein localization to nucleus (GO:1900182)	0.0583177	0.339436	0.0553975	0.328296	-1.6788	4.77088	NGFR;ZIC1
		positive regulation of epidermal growth factor-activated receptor activity (GO:0045741)	0.0956904	0.339436	0.096854	0.328296	-2.02732	4.75739	ADRA2A
		regulation of blood vessel endothelial cell proliferation involved in sprouting angiogenesis (GO:1903587)	0.103924	0.339436	0.104492	0.328296	-2.09423	4.74153	NGFR
		cellular response to BMP stimulus (GO:0071773)	0.0463668	0.339436	0.0418195	0.32788	-1.54379	4.74124	GREM2;GDF6;LEFTY2
		muscle cell differentiation (GO:0042692)	0.0445488	0.339436	0.0428327	0.32788	-1.49024	4.63639	TBX1;MYOD1
		sarcoplasmic reticulum calcium ion transport (GO:0070296)	0.0873814	0.339436	0.0891513	0.328296	-1.89596	4.62135	SLN
		response to cAMP (GO:0051591)	0.0535799	0.339436	0.0510784	0.328296	-1.56983	4.59422	HCN4;CRHBP
		SA node cell action potential (GO:0086015)	0.070535	0.339436	0.0735501	0.328296	-1.70679	4.52579	HCN4
		skeletal muscle tissue development (GO:0007519)	0.0512653	0.339436	0.0489668	0.328296	-1.50999	4.48579	MYOD1;LMOD3
		adherens junction organization (GO:0034332)	0.0631947	0.339436	0.0598402	0.328296	-1.62301	4.48201	CDH22;CDH15
		negative regulation of STAT cascade (GO:1904893)	0.055931	0.339436	0.0532221	0.328296	-1.53823	4.4357	LRTM2;LRRC4C
		cell differentiation in spinal cord (GO:0021515)	0.070535	0.339436	0.0735501	0.328296	-1.66066	4.4035	LHX1
		positive regulation of pathway-restricted SMAD protein phosphorylation (GO:0010862)	0.0707569	0.339436	0.0667244	0.328296	-1.6565	4.38724	GDF6;LEFTY2
		regulation of platelet-derived growth factor receptor signaling pathway (GO:0010640)	0.0956904	0.339436	0.096854	0.328296	-1.86925	4.38645	APOD
		endodermal cell fate commitment (GO:0001711)	0.0789965	0.339436	0.0813836	0.328296	-1.72701	4.38376	SOX2
		glycoprotein metabolic process (GO:0009100)	0.0733403	0.339436	0.0690752	0.328296	-1.6534	4.31974	ST6GALNAC3;CNMD
		import across plasma membrane (GO:0098739)	0.103924	0.339436	0.104492	0.328296	-1.8607	4.21281	HCN4
		regulation of smooth muscle cell proliferation (GO:0048660)	0.0631947	0.339436	0.0598402	0.328296	-1.51252	4.17688	APOD;HES5
		regulation of Wnt signaling pathway (GO:0030111)	0.0791309	0.339436	0.0706901	0.328296	-1.64363	4.16931	AMER3;RSPO2;MDFI
		copper ion import (GO:0015677)	0.070535	0.339436	0.0735501	0.328296	-1.57059	4.16465	STEAP2
		potassium ion import across plasma membrane (GO:1990573)	0.0873814	0.339436	0.0891513	0.328296	-1.69533	4.13233	HCN4
		calcium-dependent cell-cell adhesion via plasma membrane cell adhesion molecules (GO:0016339)	0.055931	0.339436	0.0532221	0.328296	-1.42575	4.11134	CDH22;CDH15
		osteoblast development (GO:0002076)	0.0789965	0.339436	0.0813836	0.328296	-1.614	4.09689	PTHLH
		negative regulation of protein secretion (GO:0050709)	0.0583177	0.339436	0.0553975	0.328296	-1.4395	4.09085	ADRA2A;DRD4
		divalent metal ion transport (GO:0070838)	0.0476742	0.339436	0.042971	0.32788	-1.34069	4.08021	SLN;NIPAL2;NMUR1
		eye development (GO:0001654)	0.0607393	0.339436	0.0576037	0.328296	-1.45085	4.06406	SOX2;HES5
		epithelium development (GO:0060429)	0.0894299	0.339436	0.079784	0.328296	-1.68089	4.05818	TBX1;LHX1;HES5
		response to retinoic acid (GO:0032526)	0.0978535	0.339436	0.0913763	0.328296	-1.71924	3.996	TBX1;BRINP3
		granulocyte activation (GO:0036230)	0.0873814	0.339436	0.0891513	0.328296	-1.63244	3.97902	CXCL8
		regulation of metal ion transport (GO:0010959)	0.0467489	0.339436	0.0448433	0.328296	-1.28898	3.94809	CASR;SLN
		Notch signaling pathway (GO:0007219)	0.092223	0.339436	0.0862536	0.328296	-1.63808	3.90445	DTX1;HES5
		cell morphogenesis (GO:0000902)	0.103578	0.339436	0.096586	0.328296	-1.70993	3.87714	CDH22;CDH15
		vesicle fusion (GO:0006906)	0.055894	0.339436	0.0502097	0.328296	-1.33213	3.84225	RPH3A;SNAP25;SYTL5
		positive regulation of protein phosphorylation (GO:0001934)	0.0839648	0.339436	0.0654516	0.328296	-1.54844	3.83603	MOS;SOX2;TBX1;NGFR;GDF6;LEFTY2;ADRA2A
		positive regulation of nucleic acid-templated transcription (GO:1903508)	0.0894832	0.339436	0.0679809	0.328296	-1.58207	3.81864	SOX2;TBX1;ZIC3;LHX1;ZIC1;GDF6;SOX10;HES5
		negative regulation of JAK-STAT cascade (GO:0046426)	0.0707569	0.339436	0.0667244	0.328296	-1.43736	3.80684	LRTM2;LRRC4C
		regulation of cysteine-type endopeptidase activity involved in apoptotic process (GO:0043281)	0.0544799	0.339436	0.0489644	0.328296	-1.25164	3.64217	SOX2;NGFR;DPEP1
		regulation of astrocyte differentiation (GO:0048710)	0.0956904	0.339436	0.096854	0.328296	-1.54808	3.63278	HES5
		neutrophil chemotaxis (GO:0030593)	0.0866925	0.339436	0.0812224	0.328296	-1.46927	3.59292	CXCL8;EDN3
		positive regulation of ion transport (GO:0043270)	0.0682044	0.339436	0.0644012	0.328296	-1.33164	3.57578	ADRA2A;DRD4
		positive regulation of chemotaxis (GO:0050921)	0.0733403	0.339436	0.0690752	0.328296	-1.31475	3.43496	CXCL8;EDN3
		icosanoid secretion (GO:0032309)	0.103924	0.339436	0.104492	0.328296	-1.47696	3.34398	DRD4
		regulation of axonogenesis (GO:0050770)	0.092223	0.339436	0.0862536	0.328296	-1.38632	3.30436	NGFR;LRRC4C
		positive regulation of MAP kinase activity (GO:0043406)	0.0798112	0.339436	0.0684819	0.328296	-1.26959	3.20965	MOS;EDN3;ADRA2A;DRD4
		regulation of RNA splicing (GO:0043484)	0.092223	0.339436	0.0862536	0.328296	-1.34107	3.19649	MYOD1;RBM20
		positive regulation of MAPK cascade (GO:0043410)	0.0498302	0.339436	0.0396975	0.327685	-1.02557	3.07582	MOS;SOX2;TBX1;NGFR;EDN3;ADRA2A
		chordate embryonic development (GO:0043009)	0.0950261	0.339436	0.0888038	0.328296	-1.29226	3.04146	TBX1;HES5
		regulation of protein secretion (GO:0050708)	0.0758208	0.339436	0.0677699	0.328296	-1.11357	2.87233	SNAP25;ADRA2A;DRD4
		positive regulation of cell morphogenesis involved in differentiation (GO:0010770)	0.100704	0.339436	0.0939705	0.328296	-1.22213	2.80547	NGFR;OLFM4
		granulocyte chemotaxis (GO:0071621)	0.0950261	0.339436	0.0888038	0.328296	-1.17029	2.7544	CXCL8;EDN3
		cell junction assembly (GO:0034329)	0.103578	0.339436	0.096586	0.328296	-1.21089	2.74561	CDH22;CDH15
		neutrophil migration (GO:1990266)	0.100704	0.339436	0.0939705	0.328296	-1.1078	2.54304	CXCL8;EDN3
		brain development (GO:0007420)	0.096592	0.339436	0.0861157	0.328296	-1.08321	2.53174	ZIC1;APOD;HES5
		regulation of pathway-restricted SMAD protein phosphorylation (GO:0060393)	0.103578	0.339436	0.096586	0.328296	-1.11474	2.5276	GDF6;LEFTY2
		cellular response to tumor necrosis factor (GO:0071356)	0.102804	0.339436	0.0882788	0.328296	-1.06935	2.4327	EDAR;CRHBP;NGFR;CXCL8
		positive regulation of cell differentiation (GO:0045597)	0.102804	0.339436	0.0882788	0.328296	-1.0426	2.37186	EDN3;MYOD1;CDH15;GDF6
		positive regulation of branching involved in ureteric bud morphogenesis (GO:0090190)	0.112083	0.340471	0.112066	0.328296	-2.45656	5.37621	LHX1
		skeletal muscle fiber development (GO:0048741)	0.112083	0.340471	0.112066	0.328296	-2.39022	5.23102	LMOD3
		vasoconstriction (GO:0042310)	0.112083	0.340471	0.112066	0.328296	-2.3891	5.22857	EDN3
		regulation of myoblast fusion (GO:1901739)	0.112083	0.340471	0.112066	0.328296	-2.3842	5.21786	MYOD1
		regulation of mesenchymal cell proliferation (GO:0010464)	0.112083	0.340471	0.112066	0.328296	-2.31916	5.0755	TBX1
		negative regulation of cartilage development (GO:0061037)	0.120169	0.340471	0.119576	0.328296	-2.38412	5.05162	PTHLH
		negative regulation of chondrocyte differentiation (GO:0032331)	0.112083	0.340471	0.112066	0.328296	-2.28081	4.99158	PTHLH
		negative regulation of focal adhesion assembly (GO:0051895)	0.128181	0.340471	0.127024	0.328296	-2.40011	4.93058	APOD
		alternative mRNA splicing via spliceosome (GO:0000380)	0.112083	0.340471	0.112066	0.328296	-2.25269	4.93003	CELF4
		regulation of glucose import in response to insulin stimulus (GO:2001273)	0.120169	0.340471	0.119576	0.328296	-2.28883	4.84971	NGFR
		intestinal absorption (GO:0050892)	0.120169	0.340471	0.119576	0.328296	-2.25838	4.78519	ADRA2A
		neutrophil activation (GO:0042119)	0.128181	0.340471	0.127024	0.328296	-2.26525	4.65355	CXCL8
		negative regulation of hormone secretion (GO:0046888)	0.120169	0.340471	0.119576	0.328296	-2.18306	4.62559	ADRA2A
		epithelial structure maintenance (GO:0010669)	0.112083	0.340471	0.112066	0.328296	-2.0987	4.59302	MUC6
		positive regulation of protein depolymerization (GO:1901881)	0.112083	0.340471	0.112066	0.328296	-2.0961	4.58734	SLN
		cell differentiation in hindbrain (GO:0021533)	0.112083	0.340471	0.112066	0.328296	-2.09311	4.58079	LHX1
		skeletal myofibril assembly (GO:0014866)	0.112083	0.340471	0.112066	0.328296	-2.06757	4.52491	LMOD3
		sodium ion import across plasma membrane (GO:0098719)	0.13612	0.340471	0.134408	0.328296	-2.24429	4.47559	HCN4
		regulation of branching involved in ureteric bud morphogenesis (GO:0090189)	0.13612	0.340471	0.134408	0.328296	-2.2283	4.44371	LHX1
		copper ion transport (GO:0006825)	0.128181	0.340471	0.127024	0.328296	-2.15237	4.42164	STEAP2
		neuromuscular process controlling balance (GO:0050885)	0.128181	0.340471	0.127024	0.328296	-2.14448	4.40544	NEUROG1
		maintenance of gastrointestinal epithelium (GO:0030277)	0.120169	0.340471	0.119576	0.328296	-2.07714	4.40117	MUC6
		negative regulation of adherens junction organization (GO:1903392)	0.13612	0.340471	0.134408	0.328296	-2.2002	4.38768	APOD
		positive regulation of response to wounding (GO:1903036)	0.13612	0.340471	0.134408	0.328296	-2.19387	4.37506	ADRA2A
		regulation of oligodendrocyte differentiation (GO:0048713)	0.112083	0.340471	0.112066	0.328296	-1.99032	4.35584	HES5
		purine-containing compound salvage (GO:0043101)	0.128181	0.340471	0.127024	0.328296	-2.10366	4.32159	AMPD1
		positive regulation of protein complex disassembly (GO:0043243)	0.120169	0.340471	0.119576	0.328296	-2.03301	4.30766	SLN
		negative regulation of voltage-gated calcium channel activity (GO:1901386)	0.120169	0.340471	0.119576	0.328296	-2.02188	4.28407	DRD4
		negative regulation of chemokine production (GO:0032682)	0.120169	0.340471	0.119576	0.328296	-2.01773	4.27529	APOD
		positive regulation of myoblast differentiation (GO:0045663)	0.128181	0.340471	0.127024	0.328296	-2.07156	4.25564	MYOD1
		sodium ion import (GO:0097369)	0.13612	0.340471	0.134408	0.328296	-2.13262	4.2529	HCN4
		cell wall macromolecule catabolic process (GO:0016998)	0.112083	0.340471	0.112066	0.328296	-1.93942	4.24445	SPACA1
		smooth muscle contraction (GO:0006939)	0.128181	0.340471	0.127024	0.328296	-2.04748	4.20616	NMUR1
		artery development (GO:0060840)	0.143988	0.340471	0.141731	0.328296	-2.16396	4.1938	TBX1
		steroid catabolic process (GO:0006706)	0.120169	0.340471	0.119576	0.328296	-1.96541	4.16443	CYP24A1
		regulation of gastrulation (GO:0010470)	0.128181	0.340471	0.127024	0.328296	-2.02067	4.1511	LHX1
		regulation of neurotransmitter transport (GO:0051588)	0.120169	0.340471	0.119576	0.328296	-1.95806	4.14885	CPLX1
		motile cilium assembly (GO:0044458)	0.120169	0.340471	0.119576	0.328296	-1.93332	4.09644	CCDC39
		negative regulation of secretion (GO:0051048)	0.128181	0.340471	0.127024	0.328296	-1.99306	4.09437	NEUROG1
		positive regulation of vasoconstriction (GO:0045907)	0.13612	0.340471	0.134408	0.328296	-2.036	4.06022	AVPR1A
		pathway-restricted SMAD protein phosphorylation (GO:0060389)	0.120169	0.340471	0.119576	0.328296	-1.90877	4.04442	GDF6
		genitalia development (GO:0048806)	0.143988	0.340471	0.141731	0.328296	-2.08581	4.04236	NEUROG1
		thymus development (GO:0048538)	0.128181	0.340471	0.127024	0.328296	-1.96377	4.0342	TBX1
		positive regulation of protein import (GO:1904591)	0.13612	0.340471	0.134408	0.328296	-2.00126	3.99095	ZIC1
		myotube differentiation (GO:0014902)	0.13612	0.340471	0.134408	0.328296	-1.97632	3.94121	MYOD1
		detection of calcium ion (GO:0005513)	0.120169	0.340471	0.119576	0.328296	-1.85809	3.93704	CASR
		neuron apoptotic process (GO:0051402)	0.143988	0.340471	0.141731	0.328296	-2.017	3.909	NGFR
		regulation of NMDA receptor activity (GO:2000310)	0.120169	0.340471	0.119576	0.328296	-1.84373	3.90659	CRHBP
		positive regulation of potassium ion transport (GO:0043268)	0.13612	0.340471	0.134408	0.328296	-1.93046	3.84976	ADRA2A
		neural tube development (GO:0021915)	0.143988	0.340471	0.141731	0.328296	-1.98541	3.84778	HES5
		positive regulation of mesonephros development (GO:0061213)	0.13612	0.340471	0.134408	0.328296	-1.90375	3.79649	LHX1
		toll-like receptor 4 signaling pathway (GO:0034142)	0.13612	0.340471	0.134408	0.328296	-1.90012	3.78924	TRIL
		positive regulation of membrane protein ectodomain proteolysis (GO:0051044)	0.13612	0.340471	0.134408	0.328296	-1.8965	3.78203	ADRA2A
		ganglioside metabolic process (GO:0001573)	0.13612	0.340471	0.134408	0.328296	-1.89077	3.7706	ST6GALNAC3
		regulation of clathrin-dependent endocytosis (GO:2000369)	0.13612	0.340471	0.134408	0.328296	-1.86412	3.71745	UNC119
		odontogenesis of dentin-containing tooth (GO:0042475)	0.143988	0.340471	0.141731	0.328296	-1.90148	3.68512	TBX1
		regulation of hormone secretion (GO:0046883)	0.112083	0.340471	0.112066	0.328296	-1.65948	3.6318	EDN3
		positive regulation of positive chemotaxis (GO:0050927)	0.143988	0.340471	0.141731	0.328296	-1.87179	3.62757	CXCL8
		negative regulation of insulin secretion (GO:0046676)	0.13612	0.340471	0.134408	0.328296	-1.81576	3.62101	ADRA2A
		positive regulation of cilium assembly (GO:0045724)	0.143988	0.340471	0.141731	0.328296	-1.86836	3.62093	SAXO1
		neurotransmitter transport (GO:0006836)	0.143988	0.340471	0.141731	0.328296	-1.86283	3.61021	SNAP25
		cellular sodium ion homeostasis (GO:0006883)	0.13612	0.340471	0.134408	0.328296	-1.80584	3.60124	TMPRSS3
		catecholamine metabolic process (GO:0006584)	0.13612	0.340471	0.134408	0.328296	-1.79835	3.5863	DRD4
		NAD biosynthesis via nicotinamide riboside salvage pathway (GO:0034356)	0.13612	0.340471	0.134408	0.328296	-1.79369	3.57701	SLC5A8
		endoderm development (GO:0007492)	0.13612	0.340471	0.134408	0.328296	-1.78698	3.56363	LHX1
		negative regulation of lipid catabolic process (GO:0050995)	0.13612	0.340471	0.134408	0.328296	-1.77237	3.53449	ADRA2A
		positive regulation of mRNA processing (GO:0050685)	0.143988	0.340471	0.141731	0.328296	-1.80926	3.5064	CELF4
		cytoplasmic sequestering of protein (GO:0051220)	0.13612	0.340471	0.134408	0.328296	-1.75083	3.49154	MDFI
		cytoplasmic sequestering of transcription factor (GO:0042994)	0.143988	0.340471	0.141731	0.328296	-1.76416	3.419	MDFI
		negative regulation of receptor-mediated endocytosis (GO:0048261)	0.128181	0.340471	0.127024	0.328296	-1.65895	3.40801	UNC119
		regulation of cartilage development (GO:0061035)	0.13612	0.340471	0.134408	0.328296	-1.69994	3.39006	PTHLH
		vitamin D metabolic process (GO:0042359)	0.13612	0.340471	0.134408	0.328296	-1.68576	3.36176	CYP24A1
		inner dynein arm assembly (GO:0036159)	0.143988	0.340471	0.141731	0.328296	-1.71899	3.33145	CCDC39
		calcium-mediated signaling (GO:0019722)	0.13653	0.340471	0.126609	0.328296	-1.65214	3.28976	CXCL8;NMUR1
		skeletal muscle cell differentiation (GO:0035914)	0.112083	0.340471	0.112066	0.328296	-1.5002	3.28321	MYOD1
		negative regulation of platelet-derived growth factor receptor signaling pathway (GO:0010642)	0.13612	0.340471	0.134408	0.328296	-1.62651	3.24362	APOD
		epithelial cilium movement (GO:0003351)	0.13612	0.340471	0.134408	0.328296	-1.58561	3.16205	CCDC39
		regulation of epithelial cell proliferation (GO:0050678)	0.142749	0.340471	0.132284	0.328296	-1.6078	3.12984	SOX2;TBX1
		neuromuscular process (GO:0050905)	0.143988	0.340471	0.141731	0.328296	-1.6144	3.12875	NEUROG1
		regulation of protein complex disassembly (GO:0043244)	0.13612	0.340471	0.134408	0.328296	-1.55933	3.10965	SLN
		PERK-mediated unfolded protein response (GO:0036499)	0.112083	0.340471	0.112066	0.328296	-1.40943	3.08456	CXCL8
		regulation of membrane depolarization (GO:0003254)	0.143988	0.340471	0.141731	0.328296	-1.51409	2.93434	HCN4
		positive regulation of leukocyte chemotaxis (GO:0002690)	0.109393	0.340471	0.101878	0.328296	-1.31504	2.90994	CXCL8;EDN3
		positive regulation of heart rate (GO:0010460)	0.128181	0.340471	0.127024	0.328296	-1.37782	2.83047	EDN3
		sialylation (GO:0097503)	0.143988	0.340471	0.141731	0.328296	-1.45148	2.81301	ST6GALNAC3
		positive regulation of syncytium formation by plasma membrane fusion (GO:0060143)	0.13612	0.340471	0.134408	0.328296	-1.38837	2.7687	MYOD1
		aorta morphogenesis (GO:0035909)	0.143988	0.340471	0.141731	0.328296	-1.3291	2.57583	TBX1
		carbohydrate homeostasis (GO:0033500)	0.115291	0.340471	0.107249	0.328296	-1.18832	2.56712	NGFR;ADRA2A
		homophilic cell adhesion via plasma membrane adhesion molecules (GO:0007156)	0.118271	0.340471	0.109963	0.328296	-1.18069	2.52052	CDH22;CDH15
		cell-cell junction organization (GO:0045216)	0.142749	0.340471	0.132284	0.328296	-1.26368	2.45995	CDH22;CDH15
		negative regulation of dephosphorylation (GO:0035305)	0.115291	0.340471	0.107249	0.328296	-1.12749	2.4357	TMEM132D;PPP1R27
		vesicle organization (GO:0016050)	0.111584	0.340471	0.0993933	0.328296	-1.11061	2.43555	RPH3A;SNAP25;SYTL5
		response to organic cyclic compound (GO:0014070)	0.133444	0.340471	0.123793	0.328296	-1.17542	2.36739	CYP24A1;DRD4
		protein lipidation (GO:0006497)	0.111584	0.340471	0.0993933	0.328296	-1.07004	2.34658	NEGR1;LYPD6B;ART4
		negative regulation of phosphatase activity (GO:0010923)	0.130375	0.340471	0.120994	0.328296	-1.1269	2.29589	TMEM132D;PPP1R27
		positive regulation of neurogenesis (GO:0050769)	0.133444	0.340471	0.123793	0.328296	-1.13578	2.28754	BRINP3;NEUROG1
		cellular response to organic cyclic compound (GO:0071407)	0.127403	0.340471	0.11344	0.328296	-1.05393	2.17153	HCN4;CRHBP;MYOD1
		response to lipid (GO:0033993)	0.137674	0.340471	0.122582	0.328296	-1.08289	2.14723	NGFR;CXCL8;CYP24A1
		neuropeptide signaling pathway (GO:0007218)	0.13653	0.340471	0.126609	0.328296	-1.07734	2.14521	GPR88;NMUR1
		negative regulation of cysteine-type endopeptidase activity involved in apoptotic process (GO:0043154)	0.130375	0.340471	0.120994	0.328296	-1.02881	2.09605	NGFR;DPEP1
		regulation of phosphatase activity (GO:0010921)	0.142749	0.340471	0.132284	0.328296	-1.06704	2.07718	TMEM132D;PPP1R27
		muscle contraction (GO:0006936)	0.131477	0.340471	0.117064	0.328296	-0.948511	1.92446	HCN4;NMUR1;LMOD3
		regulation of cytosolic calcium ion concentration (GO:0051480)	0.131477	0.340471	0.117064	0.328296	-0.93091	1.88874	SCGN;CALB1;MCHR1
		cell-cell adhesion via plasma-membrane adhesion molecules (GO:0098742)	0.141859	0.340471	0.126312	0.328296	-0.953014	1.86116	CDH22;CLDN18;CDH15
		negative regulation of cysteine-type endopeptidase activity (GO:2000117)	0.142749	0.340471	0.132284	0.328296	-0.938066	1.8261	NGFR;DPEP1
		cellular response to cytokine stimulus (GO:0071345)	0.1245	0.340471	0.0983208	0.328296	-0.875361	1.82377	SOX2;CRHBP;GREM2;CXCL8;LRTM2;IL5RA;LRRC4C
		long-term memory (GO:0007616)	0.151784	0.3412	0.148993	0.329791	-2.21519	4.17629	CALB1
		positive regulation of cartilage development (GO:0061036)	0.151784	0.3412	0.148993	0.329791	-1.97486	3.72319	GDF6
		embryo development ending in birth or egg hatching (GO:0009792)	0.151784	0.3412	0.148993	0.329791	-1.88488	3.55356	CELF4
		pharyngeal system development (GO:0060037)	0.151784	0.3412	0.148993	0.329791	-1.88345	3.55086	TBX1
		cellular response to inorganic substance (GO:0071241)	0.151784	0.3412	0.148993	0.329791	-1.87389	3.53284	DPEP1
		mesonephric tubule development (GO:0072164)	0.151784	0.3412	0.148993	0.329791	-1.85123	3.49011	LHX1
		regulation of myelination (GO:0031641)	0.151784	0.3412	0.148993	0.329791	-1.79649	3.38691	HES5
		glycosphingolipid biosynthetic process (GO:0006688)	0.151784	0.3412	0.148993	0.329791	-1.79145	3.37741	ST6GALNAC3
		nucleobase-containing compound biosynthetic process (GO:0034654)	0.151784	0.3412	0.148993	0.329791	-1.79042	3.37547	AMPD1
		positive regulation of hormone secretion (GO:0046887)	0.151784	0.3412	0.148993	0.329791	-1.78122	3.35812	EDN3
		ureteric bud development (GO:0001657)	0.151784	0.3412	0.148993	0.329791	-1.76507	3.32768	LHX1
		membrane depolarization during cardiac muscle cell action potential (GO:0086012)	0.151784	0.3412	0.148993	0.329791	-1.67383	3.15567	HCN4
		cellular monovalent inorganic cation homeostasis (GO:0030004)	0.151784	0.3412	0.148993	0.329791	-1.63716	3.08653	TMPRSS3
		regulation of lipid catabolic process (GO:0050994)	0.151784	0.3412	0.148993	0.329791	-1.53602	2.89585	ADRA2A
		transmembrane receptor protein serine/threonine kinase signaling pathway (GO:0007178)	0.146087	0.3412	0.130084	0.328296	-1.48356	2.85371	GREM2;GDF6;LEFTY2
		regulation of T cell migration (GO:2000404)	0.151784	0.3412	0.148993	0.329791	-1.35844	2.56106	APOD
		neurotrophin signaling pathway (GO:0038179)	0.151784	0.3412	0.148993	0.329791	-1.28744	2.4272	NGFR
		skeletal system development (GO:0001501)	0.150357	0.3412	0.133895	0.328296	-1.12499	2.13156	CNMD;HES5;PTHLH
		cAMP-mediated signaling (GO:0019933)	0.152187	0.3412	0.140904	0.328296	-1.12346	2.11508	MC2R;PTHLH
		gland development (GO:0048732)	0.152187	0.3412	0.140904	0.328296	-1.09503	2.06156	SOX2;TBX1
		glucose homeostasis (GO:0042593)	0.149027	0.3412	0.138017	0.328296	-1.0416	1.98283	NGFR;ADRA2A
		regulated exocytosis (GO:0045055)	0.154666	0.345902	0.137745	0.328296	-1.57918	2.94753	CRHBP;LEFTY2;STEAP2
		anterior/posterior axis specification (GO:0009948)	0.15951	0.347326	0.156193	0.333703	-2.27802	4.18164	LHX1
		regulation of cellular response to growth factor stimulus (GO:0090287)	0.15951	0.347326	0.156193	0.333703	-2.11158	3.87613	LRIT3
		positive regulation of morphogenesis of an epithelium (GO:1905332)	0.15951	0.347326	0.156193	0.333703	-1.94414	3.56875	LHX1
		glucan biosynthetic process (GO:0009250)	0.15951	0.347326	0.156193	0.333703	-1.83546	3.36926	GYG2
		anion transmembrane transport (GO:0098656)	0.15951	0.347326	0.156193	0.333703	-1.81087	3.32412	LRRIQ4
		positive regulation of p38MAPK cascade (GO:1900745)	0.15951	0.347326	0.156193	0.333703	-1.69752	3.11606	GDF6
		glucan catabolic process (GO:0009251)	0.15951	0.347326	0.156193	0.333703	-1.65191	3.03233	GYG2
		negative regulation of protein transport (GO:0051224)	0.15951	0.347326	0.156193	0.333703	-1.51582	2.78252	DRD4
		negative regulation of cell differentiation (GO:0045596)	0.159013	0.347326	0.141633	0.328296	-1.27599	2.34624	TBX1;HES5;PTHLH
		glycogen biosynthetic process (GO:0005978)	0.15951	0.347326	0.156193	0.333703	-1.27165	2.33431	GYG2
		glycogen catabolic process (GO:0005980)	0.15951	0.347326	0.156193	0.333703	-1.22605	2.25059	GYG2
		apoptotic process (GO:0006915)	0.161703	0.349674	0.139565	0.328296	-1.35511	2.46901	TBX1;NGFR;GDF6;PAK5
		negative regulation of inflammatory response (GO:0050728)	0.161744	0.349674	0.149641	0.329791	-1.32459	2.41306	TNFAIP6;APOD
		visual perception (GO:0007601)	0.161744	0.349674	0.149641	0.329791	-1.02426	1.86593	COL11A1;KRT12
		positive regulation of STAT cascade (GO:1904894)	0.167166	0.349738	0.163333	0.336297	-2.15188	3.84922	HES5
		negative regulation of cell junction assembly (GO:1901889)	0.167166	0.349738	0.163333	0.336297	-1.92535	3.44401	APOD
		positive regulation of pri-miRNA transcription from RNA polymerase II promoter (GO:1902895)	0.167166	0.349738	0.163333	0.336297	-1.91713	3.42931	NGFR
		vesicle transport along microtubule (GO:0047496)	0.167166	0.349738	0.163333	0.336297	-1.87377	3.35175	BICDL1
		leukotriene metabolic process (GO:0006691)	0.167166	0.349738	0.163333	0.336297	-1.80374	3.22647	DPEP1
		morphogenesis of an epithelium (GO:0002009)	0.167166	0.349738	0.163333	0.336297	-1.7749	3.17489	LHX1
		activin receptor signaling pathway (GO:0032924)	0.167166	0.349738	0.163333	0.336297	-1.74741	3.12571	GDF6
		positive regulation of heart contraction (GO:0045823)	0.167166	0.349738	0.163333	0.336297	-1.7011	3.04288	EDN3
		muscle tissue morphogenesis (GO:0060415)	0.167166	0.349738	0.163333	0.336297	-1.66177	2.97253	TBX1
		protein ADP-ribosylation (GO:0006471)	0.167166	0.349738	0.163333	0.336297	-1.62818	2.91244	ART4
		cellular polysaccharide catabolic process (GO:0044247)	0.167166	0.349738	0.163333	0.336297	-1.5055	2.69299	GYG2
		regulation of signal transduction (GO:0009966)	0.165187	0.349738	0.142625	0.328688	-0.955846	1.72117	LRIT3;ZIC1;DTX1;GPHB5
		activation of protein kinase activity (GO:0032147)	0.165187	0.349738	0.142625	0.328688	-0.922812	1.66168	MOS;ADRA2A;DRD4;PAK5
		cell-cell junction assembly (GO:0007043)	0.164953	0.349738	0.152578	0.333703	-0.920486	1.6588	CDH22;CDH15
		positive regulation of stress-activated MAPK cascade (GO:0032874)	0.168174	0.350234	0.155526	0.333703	-0.988942	1.76304	EDAR;GDF6
		cellular response to hormone stimulus (GO:0032870)	0.168174	0.350234	0.155526	0.333703	-0.954271	1.70123	AVPR1A;ADRA2A
		regulation of cell development (GO:0060284)	0.174752	0.35105	0.170414	0.34158	-2.22776	3.88607	HES5
		vesicle cytoskeletal trafficking (GO:0099518)	0.174752	0.35105	0.170414	0.34158	-2.05843	3.5907	BICDL1
		proteoglycan metabolic process (GO:0006029)	0.174752	0.35105	0.170414	0.34158	-1.92752	3.36233	CNMD
		adrenergic receptor signaling pathway (GO:0071875)	0.174752	0.35105	0.170414	0.34158	-1.84019	3.21	ADRA2A
		adenylate cyclase-activating adrenergic receptor signaling pathway (GO:0071880)	0.174752	0.35105	0.170414	0.34158	-1.83715	3.2047	ADRA2A
		negative regulation of cyclase activity (GO:0031280)	0.174752	0.35105	0.170414	0.34158	-1.81187	3.1606	HRH3
		negative regulation of intracellular protein transport (GO:0090317)	0.174752	0.35105	0.170414	0.34158	-1.81051	3.15823	APOD
		embryonic digestive tract development (GO:0048566)	0.174752	0.35105	0.170414	0.34158	-1.69803	2.96202	CXCL8
		calcium-independent cell-cell adhesion via plasma membrane cell-adhesion molecules (GO:0016338)	0.174752	0.35105	0.170414	0.34158	-1.57717	2.7512	CLDN18
		dopamine metabolic process (GO:0042417)	0.174752	0.35105	0.170414	0.34158	-1.4802	2.58204	DRD4
		regulation of fibroblast growth factor receptor signaling pathway (GO:0040036)	0.174752	0.35105	0.170414	0.34158	-1.39175	2.42775	LRIT3
		sensory perception of light stimulus (GO:0050953)	0.171406	0.35105	0.158485	0.336224	-1.31143	2.313	COL11A1;KRT12
		negative regulation of adenylate cyclase activity (GO:0007194)	0.174752	0.35105	0.170414	0.34158	-1.26619	2.20872	HRH3
		epidermis development (GO:0008544)	0.171406	0.35105	0.158485	0.336224	-1.17834	2.07826	EDAR;PTHLH
		modulation of chemical synaptic transmission (GO:0050804)	0.174648	0.35105	0.161454	0.336297	-1.06136	1.85206	GRIA2;CPLX1
		negative regulation of binding (GO:0051100)	0.174648	0.35105	0.161454	0.336297	-0.974141	1.69986	SLN;MDFI
		axon guidance (GO:0007411)	0.176764	0.354308	0.157541	0.335792	-1.06761	1.8501	NGFR;LHX1;ART4
		establishment of spindle orientation (GO:0051294)	0.18227	0.359004	0.177434	0.346474	-1.8631	3.17149	MOS
		positive regulation of BMP signaling pathway (GO:0030513)	0.18227	0.359004	0.177434	0.346474	-1.81108	3.08295	HES5
		negative regulation of cAMP biosynthetic process (GO:0030818)	0.18227	0.359004	0.177434	0.346474	-1.74269	2.96653	HRH3
		cellular response to alkaloid (GO:0071312)	0.18227	0.359004	0.177434	0.346474	-1.70547	2.90317	CRHBP
		mesoderm development (GO:0007498)	0.18227	0.359004	0.177434	0.346474	-1.58603	2.69985	TBX1
		synaptic transmission glutamatergic (GO:0035249)	0.18227	0.359004	0.177434	0.346474	-1.4693	2.50115	GRIA2
		embryonic skeletal system morphogenesis (GO:0048704)	0.18227	0.359004	0.177434	0.346474	-1.40348	2.38909	TBX1
		positive regulation of lipid metabolic process (GO:0045834)	0.18227	0.359004	0.177434	0.346474	-1.25215	2.1315	EEF1A2
		regulation of calcium ion import (GO:0090279)	0.189719	0.361901	0.184396	0.348816	-1.79277	2.97997	SLN
		negative regulation of lyase activity (GO:0051350)	0.189719	0.361901	0.184396	0.348816	-1.78338	2.96436	HRH3
		outflow tract septum morphogenesis (GO:0003148)	0.189719	0.361901	0.184396	0.348816	-1.71501	2.8507	TBX1
		urogenital system development (GO:0001655)	0.189719	0.361901	0.184396	0.348816	-1.64193	2.72924	LHX1
		negative regulation of protein import into nucleus (GO:0042308)	0.189719	0.361901	0.184396	0.348816	-1.63553	2.71859	APOD
		sulfur amino acid metabolic process (GO:0000096)	0.189719	0.361901	0.184396	0.348816	-1.63537	2.71833	DPEP1
		regulation of cytokine production involved in inflammatory response (GO:1900015)	0.189719	0.361901	0.184396	0.348816	-1.63166	2.71216	APOD
		regulation of insulin secretion involved in cellular response to glucose stimulus (GO:0061178)	0.189719	0.361901	0.184396	0.348816	-1.61059	2.67713	ADRA2A
		purine-containing compound biosynthetic process (GO:0072522)	0.189719	0.361901	0.184396	0.348816	-1.60898	2.67446	AMPD1
		negative regulation of cell cycle G1/S phase transition (GO:1902807)	0.189719	0.361901	0.184396	0.348816	-1.57274	2.61423	SUSD2
		negative regulation of sprouting angiogenesis (GO:1903671)	0.189719	0.361901	0.184396	0.348816	-1.56035	2.59363	NGFR
		regulation of membrane protein ectodomain proteolysis (GO:0051043)	0.189719	0.361901	0.184396	0.348816	-1.54982	2.57612	ADRA2A
		histone lysine methylation (GO:0034968)	0.189719	0.361901	0.184396	0.348816	-1.54771	2.57262	DYDC1
		regulation of catecholamine secretion (GO:0050433)	0.189719	0.361901	0.184396	0.348816	-1.42712	2.37217	HRH3
		NAD biosynthetic process (GO:0009435)	0.189719	0.361901	0.184396	0.348816	-1.33383	2.2171	SLC5A8
		regulation of MAP kinase activity (GO:0043405)	0.190998	0.362816	0.176448	0.346474	-1.36572	2.26095	EDN3;ADRA2A
		calcium ion homeostasis (GO:0055074)	0.190998	0.362816	0.176448	0.346474	-1.06268	1.75926	CASR;DRD4
		negative regulation of transcription factor import into nucleus (GO:0042992)	0.197101	0.365988	0.191299	0.350201	-1.71053	2.77796	MDFI
		positive regulation of blood circulation (GO:1903524)	0.197101	0.365988	0.191299	0.350201	-1.64378	2.66956	AVPR1A
		phospholipid dephosphorylation (GO:0046839)	0.197101	0.365988	0.191299	0.350201	-1.63892	2.66166	PLPP4
		regulation of ion homeostasis (GO:2000021)	0.197101	0.365988	0.191299	0.350201	-1.63545	2.65604	HCN4
		glutamine family amino acid metabolic process (GO:0009064)	0.197101	0.365988	0.191299	0.350201	-1.62349	2.63662	ART4
		cellular response to amyloid-beta (GO:1904646)	0.197101	0.365988	0.191299	0.350201	-1.57139	2.552	NGFR
		microtubule polymerization or depolymerization (GO:0031109)	0.197101	0.365988	0.191299	0.350201	-1.5554	2.52604	TPPP3
		cellular response to ammonium ion (GO:0071242)	0.197101	0.365988	0.191299	0.350201	-1.50948	2.45145	CRHBP
		positive regulation of ERBB signaling pathway (GO:1901186)	0.197101	0.365988	0.191299	0.350201	-1.38534	2.24984	ART4
		negative regulation of axonogenesis (GO:0050771)	0.197101	0.365988	0.191299	0.350201	-1.17881	1.91444	NGFR
		histone H3-K4 methylation (GO:0051568)	0.197101	0.365988	0.191299	0.350201	-1.17739	1.91213	DYDC1
		membrane protein intracellular domain proteolysis (GO:0031293)	0.204416	0.369006	0.198145	0.354164	-1.81417	2.88017	NGFR
		camera-type eye development (GO:0043010)	0.204416	0.369006	0.198145	0.354164	-1.6877	2.67938	HES5
		positive regulation of neutrophil chemotaxis (GO:0090023)	0.204416	0.369006	0.198145	0.354164	-1.67727	2.66282	CXCL8
		regulation of epidermal growth factor-activated receptor activity (GO:0007176)	0.204416	0.369006	0.198145	0.354164	-1.58195	2.5115	ADRA2A
		regulation of cell cycle G1/S phase transition (GO:1902806)	0.204416	0.369006	0.198145	0.354164	-1.56654	2.48703	SUSD2
		axoneme assembly (GO:0035082)	0.204416	0.369006	0.198145	0.354164	-1.53846	2.44246	CCDC39
		macromolecule modification (GO:0043412)	0.204416	0.369006	0.198145	0.354164	-1.53059	2.42995	ST6GALNAC3
		actin nucleation (GO:0045010)	0.204416	0.369006	0.198145	0.354164	-1.53019	2.42933	LMOD3
		cAMP metabolic process (GO:0046058)	0.204416	0.369006	0.198145	0.354164	-1.51458	2.40454	PTHLH
		regulation of cardiac muscle cell action potential (GO:0098901)	0.204416	0.369006	0.198145	0.354164	-1.45673	2.3127	HCN4
		inflammatory response (GO:0006954)	0.199545	0.369006	0.172957	0.345915	-1.08329	1.74595	CRHBP;NGFR;CXCL8;TNFAIP6
		negative regulation of kinase activity (GO:0033673)	0.204219	0.369006	0.188596	0.350201	-1.06418	1.69052	LRTM2;LRRC4C
		cellular response to acid chemical (GO:0071229)	0.204219	0.369006	0.188596	0.350201	-1.05971	1.68341	TBX1;BRINP3
		phospholipase C-activating G-protein coupled receptor signaling pathway (GO:0007200)	0.204219	0.369006	0.188596	0.350201	-0.885521	1.40671	NMUR1;ADRA2A
		positive regulation of embryonic development (GO:0040019)	0.211665	0.375375	0.204933	0.359226	-1.78957	2.77876	LHX1
		peptide hormone secretion (GO:0030072)	0.211665	0.375375	0.204933	0.359226	-1.77161	2.75087	EDN3
		cyclic nucleotide metabolic process (GO:0009187)	0.211665	0.375375	0.204933	0.359226	-1.73747	2.69785	PTHLH
		positive regulation of neutrophil migration (GO:1902624)	0.211665	0.375375	0.204933	0.359226	-1.64484	2.55402	CXCL8
		regulation of voltage-gated calcium channel activity (GO:1901385)	0.211665	0.375375	0.204933	0.359226	-1.48211	2.30135	DRD4
		positive regulation of nuclear division (GO:0051785)	0.211665	0.375375	0.204933	0.359226	-1.48088	2.29944	EDN3
		response to amyloid-beta (GO:1904645)	0.211665	0.375375	0.204933	0.359226	-1.47247	2.28638	NGFR
		regulation of nervous system development (GO:0051960)	0.211665	0.375375	0.204933	0.359226	-1.18624	1.84193	HES5
		positive regulation of protein kinase activity (GO:0045860)	0.20903	0.375375	0.186605	0.350201	-0.931521	1.45809	UNC119;ADRA2A;PAK5
		cellular response to fibroblast growth factor stimulus (GO:0044344)	0.214201	0.379132	0.197782	0.354164	-1.25557	1.93464	TBX1;CXCL8
		positive regulation of wound healing (GO:0090303)	0.218848	0.379226	0.211664	0.360583	-1.69179	2.57047	ADRA2A
		regulation of pri-miRNA transcription from RNA polymerase II promoter (GO:1902893)	0.218848	0.379226	0.211664	0.360583	-1.66877	2.53549	NGFR
		positive regulation of granulocyte chemotaxis (GO:0071624)	0.218848	0.379226	0.211664	0.360583	-1.58287	2.40498	CXCL8
		regulation of cardiac muscle cell contraction (GO:0086004)	0.218848	0.379226	0.211664	0.360583	-1.57303	2.39002	HCN4
		lipid modification (GO:0030258)	0.218848	0.379226	0.211664	0.360583	-1.56101	2.37176	PLPP4
		sodium ion homeostasis (GO:0055078)	0.218848	0.379226	0.211664	0.360583	-1.42743	2.16881	TMPRSS3
		regulation of p38MAPK cascade (GO:1900744)	0.218848	0.379226	0.211664	0.360583	-1.38148	2.09899	GDF6
		negative regulation of catalytic activity (GO:0043086)	0.218848	0.379226	0.211664	0.360583	-1.25201	1.90228	SLN
		response to growth factor (GO:0070848)	0.218848	0.379226	0.211664	0.360583	-1.2259	1.8626	SOX2
		fat-soluble vitamin metabolic process (GO:0006775)	0.218848	0.379226	0.211664	0.360583	-1.16695	1.77303	CYP24A1
		regulation of protein phosphorylation (GO:0001932)	0.216526	0.379226	0.188054	0.350201	-0.812741	1.24353	TBX1;GDF6;LEFTY2;PAK5
		positive regulation of substrate adhesion-dependent cell spreading (GO:1900026)	0.225967	0.382794	0.218338	0.364432	-1.73176	2.57577	OLFM4
		microtubule polymerization (GO:0046785)	0.225967	0.382794	0.218338	0.364432	-1.63476	2.43149	TPPP3
		negative regulation of smooth muscle cell proliferation (GO:0048662)	0.225967	0.382794	0.218338	0.364432	-1.51849	2.25855	APOD
		regulation of protein localization to nucleus (GO:1900180)	0.225967	0.382794	0.218338	0.364432	-1.48745	2.21238	NGFR
		negative regulation of cell-matrix adhesion (GO:0001953)	0.225967	0.382794	0.218338	0.364432	-1.45649	2.16633	APOD
		muscle fiber development (GO:0048747)	0.225967	0.382794	0.218338	0.364432	-1.41561	2.10554	LMOD3
		regulation of cilium assembly (GO:1902017)	0.225967	0.382794	0.218338	0.364432	-1.39826	2.07973	SAXO1
		positive regulation of lipid kinase activity (GO:0090218)	0.225967	0.382794	0.218338	0.364432	-1.26965	1.88843	EEF1A2
		regulation of neurotransmitter secretion (GO:0046928)	0.225967	0.382794	0.218338	0.364432	-1.12827	1.67815	CPLX1
		cellular response to organonitrogen compound (GO:0071417)	0.224228	0.382794	0.207022	0.360583	-0.983598	1.47057	HCN4;CRHBP
		response to tumor necrosis factor (GO:0034612)	0.224228	0.382794	0.207022	0.360583	-0.964419	1.4419	CRHBP;CXCL8
		cytokine-mediated signaling pathway (GO:0019221)	0.221516	0.382794	0.176162	0.346474	-0.863935	1.30217	EDAR;SOX2;GREM2;NGFR;CXCL8;LRTM2;IL5RA;LRRC4C
		regulation of insulin secretion (GO:0050796)	0.227578	0.383379	0.210113	0.360583	-0.889534	1.31674	SNAP25;ADRA2A
		response to molecule of bacterial origin (GO:0002237)	0.227578	0.383379	0.210113	0.360583	-0.856618	1.26802	NGFR;CXCL8
		positive regulation of neuron differentiation (GO:0045666)	0.227578	0.383379	0.210113	0.360583	-0.833266	1.23345	BRINP3;NEUROG1
		regulation of adenylate cyclase activity (GO:0045761)	0.23302	0.386099	0.224956	0.369368	-1.65734	2.41413	HRH3
		calcium ion import (GO:0070509)	0.23302	0.386099	0.224956	0.369368	-1.61434	2.35149	CASR
		neural crest cell migration (GO:0001755)	0.23302	0.386099	0.224956	0.369368	-1.44373	2.10299	TBX1
		protein export from nucleus (GO:0006611)	0.23302	0.386099	0.224956	0.369368	-1.41989	2.06825	CRB1
		negative regulation of endocytosis (GO:0045806)	0.23302	0.386099	0.224956	0.369368	-1.3572	1.97694	UNC119
		positive regulation of cell communication (GO:0010647)	0.23302	0.386099	0.224956	0.369368	-1.3347	1.94417	EDN3
		negative regulation of homeostatic process (GO:0032845)	0.23302	0.386099	0.224956	0.369368	-1.23159	1.79398	ADRA2A
		dopamine receptor signaling pathway (GO:0007212)	0.23302	0.386099	0.224956	0.369368	-1.0708	1.55976	DRD4
		regulation of programmed cell death (GO:0043067)	0.229998	0.386099	0.200083	0.356926	-0.842982	1.23892	NGFR;GDF6;LEFTY2;PAK5
		cellular response to metal ion (GO:0071248)	0.23429	0.387496	0.216308	0.364432	-0.914776	1.32752	CRHBP;DPEP1
		cardiac muscle cell action potential (GO:0086001)	0.24001	0.388465	0.231519	0.372729	-1.5062	2.14946	HCN4
		regulation of myoblast differentiation (GO:0045661)	0.24001	0.388465	0.231519	0.372729	-1.46583	2.09186	MYOD1
		regulation of embryonic development (GO:0045995)	0.24001	0.388465	0.231519	0.372729	-1.46115	2.08517	LHX1
		regulation of neutrophil chemotaxis (GO:0090022)	0.24001	0.388465	0.231519	0.372729	-1.45918	2.08237	CXCL8
		skeletal muscle organ development (GO:0060538)	0.24001	0.388465	0.231519	0.372729	-1.43009	2.04084	MYOD1
		striated muscle tissue development (GO:0014706)	0.24001	0.388465	0.231519	0.372729	-1.40214	2.00096	MYOD1
		regulation of vasoconstriction (GO:0019229)	0.24001	0.388465	0.231519	0.372729	-1.32931	1.89702	AVPR1A
		regulation of striated muscle contraction (GO:0006942)	0.24001	0.388465	0.231519	0.372729	-1.32114	1.88536	HCN4
		collagen fibril organization (GO:0030199)	0.24001	0.388465	0.231519	0.372729	-1.16825	1.66718	COL11A1
		cellular divalent inorganic cation homeostasis (GO:0072503)	0.23765	0.388465	0.219412	0.365552	-1.11822	1.60683	CASR;DRD4
		negative regulation of cell proliferation (GO:0008285)	0.237912	0.388465	0.202282	0.359226	-0.998931	1.43432	SOX2;CXCL8;APOD;PTHLH;ZBTB7C
		nervous system development (GO:0007399)	0.236411	0.388465	0.196581	0.354164	-0.793849	1.14488	SNTG2;GBX2;LHX1;SOX14;NEUROG1;HES5
		negative regulation of endothelial cell proliferation (GO:0001937)	0.246936	0.393365	0.238027	0.377187	-1.6987	2.37584	NGFR
		regulation of protein polymerization (GO:0032271)	0.246936	0.393365	0.238027	0.377187	-1.60038	2.23833	TPPP3
		activation of protein kinase B activity (GO:0032148)	0.246936	0.393365	0.238027	0.377187	-1.53917	2.15272	ADRA2A
		aminoglycan metabolic process (GO:0006022)	0.246936	0.393365	0.238027	0.377187	-1.50029	2.09835	SDC3
		negative regulation of cell morphogenesis involved in differentiation (GO:0010771)	0.246936	0.393365	0.238027	0.377187	-1.3708	1.91723	NGFR
		connective tissue development (GO:0061448)	0.246936	0.393365	0.238027	0.377187	-1.26976	1.77593	HES5
		negative regulation of cation channel activity (GO:2001258)	0.246936	0.393365	0.238027	0.377187	-1.20118	1.68	DRD4
		smoothened signaling pathway (GO:0007224)	0.246936	0.393365	0.238027	0.377187	-1.15187	1.61104	HES5
		artery morphogenesis (GO:0048844)	0.246936	0.393365	0.238027	0.377187	-1.06905	1.49521	TBX1
		vesicle-mediated transport to the plasma membrane (GO:0098876)	0.2538	0.400087	0.24448	0.380768	-1.53796	2.10887	STEAP2
		regulation of protein tyrosine kinase activity (GO:0061097)	0.2538	0.400087	0.24448	0.380768	-1.43377	1.96601	UNC119
		regulation of glucose import (GO:0046324)	0.2538	0.400087	0.24448	0.380768	-1.34158	1.83958	NGFR
		organelle transport along microtubule (GO:0072384)	0.2538	0.400087	0.24448	0.380768	-1.33909	1.83617	BICDL1
		negative regulation of extrinsic apoptotic signaling pathway via death domain receptors (GO:1902042)	0.2538	0.400087	0.24448	0.380768	-1.29923	1.78152	SCRT2
		alpha-amino acid metabolic process (GO:1901605)	0.2538	0.400087	0.24448	0.380768	-1.281	1.75652	DPEP1
		microtubule bundle formation (GO:0001578)	0.260601	0.404768	0.250878	0.386098	-1.42472	1.91591	TPPP3
		aminoglycan catabolic process (GO:0006026)	0.260601	0.404768	0.250878	0.386098	-1.39564	1.87681	SDC3
		endodermal cell differentiation (GO:0035987)	0.260601	0.404768	0.250878	0.386098	-1.39155	1.87131	COL11A1
		negative regulation of receptor activity (GO:2000272)	0.260601	0.404768	0.250878	0.386098	-1.35968	1.82845	CRHBP
		central nervous system neuron differentiation (GO:0021953)	0.260601	0.404768	0.250878	0.386098	-1.26302	1.69847	LHX1
		ceramide biosynthetic process (GO:0046513)	0.260601	0.404768	0.250878	0.386098	-1.24737	1.67742	ST6GALNAC3
		regulation of glutamate receptor signaling pathway (GO:1900449)	0.260601	0.404768	0.250878	0.386098	-1.08	1.45235	CRHBP
		negative regulation of hydrolase activity (GO:0051346)	0.261227	0.404768	0.241234	0.380768	-0.958645	1.28685	TMEM132D;PPP1R27
		regulation of cytokine production (GO:0001817)	0.261227	0.404768	0.241234	0.380768	-0.847992	1.13832	TRIL;ADRA2A
		negative regulation of signal transduction (GO:0009968)	0.259525	0.404768	0.2266	0.371394	-0.788659	1.06382	CRHBP;CXCL8;APOD;MDFI
		activation of MAPKK activity (GO:0000186)	0.267341	0.407975	0.257223	0.389915	-1.30205	1.7177	MOS
		positive regulation of nucleocytoplasmic transport (GO:0046824)	0.267341	0.407975	0.257223	0.389915	-1.28625	1.69687	ZIC1
		embryonic organ morphogenesis (GO:0048562)	0.267341	0.407975	0.257223	0.389915	-1.23613	1.63074	TBX1
		glycogen metabolic process (GO:0005977)	0.267341	0.407975	0.257223	0.389915	-1.22624	1.61769	GYG2
		regulation of postsynaptic membrane potential (GO:0060078)	0.267341	0.407975	0.257223	0.389915	-1.18251	1.56001	DRD4
		regulation of neurotransmitter receptor activity (GO:0099601)	0.267341	0.407975	0.257223	0.389915	-1.15072	1.51806	CRHBP
		chemical synaptic transmission postsynaptic (GO:0099565)	0.267341	0.407975	0.257223	0.389915	-1.05286	1.38897	DRD4
		circulatory system development (GO:0072359)	0.264599	0.407975	0.244361	0.380768	-0.986205	1.3112	TBX1;RBM20
		negative regulation of protein kinase activity (GO:0006469)	0.264599	0.407975	0.244361	0.380768	-0.904676	1.2028	LRTM2;LRRC4C
		positive regulation of gene expression (GO:0010628)	0.271031	0.412913	0.214849	0.364432	-0.824985	1.07704	SOX2;TBX1;ZIC3;LHX1;ZIC1;RBM20;GDF6;SOX10;HES5
		regulation of wound healing (GO:0061041)	0.274019	0.413305	0.263515	0.396145	-1.43213	1.85397	ADRA2A
		response to amino acid (GO:0043200)	0.274019	0.413305	0.263515	0.396145	-1.3954	1.80643	GPRC6A
		response to peptide (GO:1901652)	0.274019	0.413305	0.263515	0.396145	-1.3383	1.73251	AVPR1A
		epithelial tube morphogenesis (GO:0060562)	0.274019	0.413305	0.263515	0.396145	-1.31799	1.70621	LHX1
		negative regulation of DNA binding (GO:0043392)	0.274019	0.413305	0.263515	0.396145	-1.15056	1.48947	MDFI
		positive regulation of intracellular signal transduction (GO:1902533)	0.272884	0.413305	0.228665	0.372729	-0.734194	0.953504	EDAR;MOS;SOX2;TBX1;NGFR;ADRA2A
		positive regulation of telomerase activity (GO:0051973)	0.280637	0.417735	0.269754	0.400223	-1.38281	1.75712	PARM1
		flagellated sperm motility (GO:0030317)	0.280637	0.417735	0.269754	0.400223	-1.38262	1.75689	CCDC39
		regulation of cardiac muscle contraction (GO:0055117)	0.280637	0.417735	0.269754	0.400223	-1.28228	1.62939	HCN4
		positive regulation of RNA metabolic process (GO:0051254)	0.280637	0.417735	0.269754	0.400223	-1.17989	1.49927	RBM20
		neural crest cell development (GO:0014032)	0.280637	0.417735	0.269754	0.400223	-1.14151	1.45051	TBX1
		positive regulation of kinase activity (GO:0033674)	0.278086	0.417735	0.256886	0.389915	-1.12177	1.43567	EEF1A2;DRD4
		membrane protein proteolysis (GO:0033619)	0.280637	0.417735	0.269754	0.400223	-1.01105	1.28473	NGFR
		positive regulation of developmental process (GO:0051094)	0.278086	0.417735	0.256886	0.389915	-0.934284	1.19572	EDN3;LHX1
		regulation of cell morphogenesis involved in differentiation (GO:0010769)	0.287195	0.422647	0.27594	0.403468	-1.34449	1.67737	LRRC4C
		positive regulation of signaling (GO:0023056)	0.287195	0.422647	0.27594	0.403468	-1.28786	1.60673	EDN3
		calcium ion transmembrane import into cytosol (GO:0097553)	0.287195	0.422647	0.27594	0.403468	-1.26946	1.58377	FAM155B
		sodium ion transmembrane transport (GO:0035725)	0.287195	0.422647	0.27594	0.403468	-1.20544	1.5039	HCN4
		regulation of potassium ion transport (GO:0043266)	0.287195	0.422647	0.27594	0.403468	-1.18354	1.47658	ADRA2A
		glutamate receptor signaling pathway (GO:0007215)	0.287195	0.422647	0.27594	0.403468	-1.1775	1.46905	GRIA2
		regulation of smoothened signaling pathway (GO:0008589)	0.287195	0.422647	0.27594	0.403468	-1.11227	1.38766	ZIC1
		positive regulation of peptidyl-tyrosine phosphorylation (GO:0050731)	0.288193	0.423429	0.266288	0.399653	-0.88221	1.09758	UNC119;HES5
		activation of MAPK activity (GO:0000187)	0.291558	0.427682	0.269423	0.400223	-0.726448	0.895359	MOS;DRD4
		positive regulation of smooth muscle cell proliferation (GO:0048661)	0.293694	0.428736	0.282075	0.409798	-1.3587	1.66471	HES5
		positive regulation of axonogenesis (GO:0050772)	0.293694	0.428736	0.282075	0.409798	-1.21819	1.49255	NGFR
		positive regulation of receptor activity (GO:2000273)	0.293694	0.428736	0.282075	0.409798	-1.16817	1.43126	ADRA2A
		positive regulation of protein serine/threonine kinase activity (GO:0071902)	0.294922	0.429838	0.272557	0.403468	-0.979944	1.19656	EDN3;ADRA2A
		regulation of neuron projection development (GO:0010975)	0.298283	0.434041	0.275691	0.403468	-0.757166	0.915952	NGFR;LRRC4C
		regulation of cellular amide metabolic process (GO:0034248)	0.300133	0.435337	0.288158	0.416725	-1.21179	1.45842	EEF1A2
		membrane depolarization during action potential (GO:0086010)	0.300133	0.435337	0.288158	0.416725	-1.18619	1.42761	HCN4
		macromolecular complex assembly (GO:0065003)	0.301643	0.436828	0.278825	0.407031	-0.903855	1.08328	HES5;SH3BGR
		regulation of extrinsic apoptotic signaling pathway via death domain receptors (GO:1902041)	0.306515	0.44107	0.294189	0.422408	-1.2281	1.45222	SCRT2
		regulation of alternative mRNA splicing via spliceosome (GO:0000381)	0.306515	0.44107	0.294189	0.422408	-1.20687	1.42711	CELF4
		Golgi to plasma membrane transport (GO:0006893)	0.306515	0.44107	0.294189	0.422408	-0.993014	1.17423	STEAP2
		regulation of RNA metabolic process (GO:0051252)	0.306515	0.44107	0.294189	0.422408	-0.941227	1.11299	MYOD1
		sensory organ development (GO:0007423)	0.312838	0.444533	0.30017	0.424243	-1.29247	1.50194	SOX2
		cognition (GO:0050890)	0.312838	0.444533	0.30017	0.424243	-1.25259	1.4556	HRH3
		positive regulation of mitotic nuclear division (GO:0045840)	0.312838	0.444533	0.30017	0.424243	-1.21171	1.40809	EDN3
		negative regulation of catabolic process (GO:0009895)	0.312838	0.444533	0.30017	0.424243	-1.09069	1.26746	ADRA2A
		regulation of cellular localization (GO:0060341)	0.312838	0.444533	0.30017	0.424243	-1.08813	1.26448	CPLX1
		ameboidal-type cell migration (GO:0001667)	0.312838	0.444533	0.30017	0.424243	-1.07822	1.25297	TBX1
		regulation of ATPase activity (GO:0043462)	0.312838	0.444533	0.30017	0.424243	-0.906985	1.05398	SLN
		tumor necrosis factor-mediated signaling pathway (GO:0033209)	0.311703	0.444533	0.28822	0.416725	-0.894565	1.0428	EDAR;NGFR
		regulation of substrate adhesion-dependent cell spreading (GO:1900024)	0.319104	0.449917	0.306101	0.428919	-1.33044	1.51968	OLFM4
		cellular response to peptide (GO:1901653)	0.319104	0.449917	0.306101	0.428919	-1.20421	1.37549	NGFR
		odontogenesis (GO:0042476)	0.319104	0.449917	0.306101	0.428919	-1.18597	1.35466	TBX1
		negative regulation of cell projection organization (GO:0031345)	0.319104	0.449917	0.306101	0.428919	-1.17657	1.34393	NGFR
		negative regulation of multicellular organismal process (GO:0051241)	0.318393	0.449917	0.294476	0.422408	-0.748396	0.856515	CRHBP;NEUROG1
		ceramide metabolic process (GO:0006672)	0.325313	0.457251	0.311982	0.435145	-1.10416	1.23994	ST6GALNAC3
		regulation of telomerase activity (GO:0051972)	0.325313	0.457251	0.311982	0.435145	-1.06548	1.1965	PARM1
		histone H3 acetylation (GO:0043966)	0.331466	0.465179	0.317813	0.442599	-0.880906	0.972722	MYOD1
		Ras protein signal transduction (GO:0007265)	0.333804	0.467017	0.300895	0.424243	-0.799168	0.876848	NGFR;ADRA2A;PAK5
		axonogenesis (GO:0007409)	0.333804	0.467017	0.300895	0.424243	-0.762052	0.836124	NGFR;SLITRK4;ART4
		generation of neurons (GO:0048699)	0.33505	0.468039	0.310082	0.433829	-0.837348	0.915619	UNC119;HES5
		regulation of focal adhesion assembly (GO:0051893)	0.337563	0.469383	0.323596	0.447904	-1.24246	1.34932	APOD
		protein N-linked glycosylation via asparagine (GO:0018279)	0.337563	0.469383	0.323596	0.447904	-1.02348	1.11151	ST6GALNAC3
		inorganic anion transport (GO:0015698)	0.337563	0.469383	0.323596	0.447904	-0.945557	1.02688	NMUR1
		protein polymerization (GO:0051258)	0.343605	0.474875	0.32933	0.453078	-1.30731	1.39655	TPPP3
		hexose metabolic process (GO:0019318)	0.343605	0.474875	0.32933	0.453078	-1.27077	1.35752	APOD
		protein complex subunit organization (GO:0071822)	0.343605	0.474875	0.32933	0.453078	-1.0775	1.15105	COL11A1
		peptidyl-asparagine modification (GO:0018196)	0.343605	0.474875	0.32933	0.453078	-1.00568	1.07433	ST6GALNAC3
		cellular response to organic substance (GO:0071310)	0.344988	0.47534	0.319415	0.444148	-0.722889	0.769331	AVPR1A;ADRA2A
		positive regulation of cell proliferation (GO:0008284)	0.344869	0.47534	0.298583	0.424243	-0.716629	0.762916	TBX1;EDN3;ADRA2A;HES5;PTHLH
		RNA secondary structure unwinding (GO:0010501)	0.349592	0.478777	0.335015	0.456748	-1.1632	1.22251	HFM1
		cartilage development (GO:0051216)	0.349592	0.478777	0.335015	0.456748	-1.02612	1.07844	HES5
		icosanoid metabolic process (GO:0006690)	0.349592	0.478777	0.335015	0.456748	-0.98463	1.03484	DPEP1
		aminoglycan biosynthetic process (GO:0006023)	0.349592	0.478777	0.335015	0.456748	-0.883647	0.928704	SDC3
		positive regulation of organelle assembly (GO:1902117)	0.355524	0.484709	0.340653	0.461536	-1.11135	1.14932	SAXO1
		myofibril assembly (GO:0030239)	0.355524	0.484709	0.340653	0.461536	-1.00903	1.0435	LMOD3
		histone H4 acetylation (GO:0043967)	0.355524	0.484709	0.340653	0.461536	-0.800138	0.827471	MYOD1
		positive regulation of transferase activity (GO:0051347)	0.358164	0.487575	0.331812	0.455802	-0.791298	0.812477	PARM1;DRD4
		negative regulation of mitotic cell cycle (GO:0045930)	0.361403	0.490568	0.346243	0.467841	-1.10881	1.12851	BRINP3
		regulation of vesicle-mediated transport (GO:0060627)	0.361443	0.490568	0.334902	0.456748	-0.761057	0.77449	UNC119;CPLX1
		regulation of cell proliferation (GO:0042127)	0.36212	0.490754	0.299367	0.424243	-0.589619	0.598923	TBX1;NGFR;CXCL8;EDN3;ADRA2A;HES5;PTHLH;ZBTB7C
		cellular response to growth factor stimulus (GO:0071363)	0.364716	0.493535	0.337988	0.460109	-0.904694	0.912507	TBX1;CXCL8
		glutathione metabolic process (GO:0006749)	0.367229	0.496196	0.351787	0.474625	-1.07399	1.07589	DPEP1
		inorganic cation transmembrane transport (GO:0098662)	0.367983	0.496476	0.341069	0.461536	-0.690479	0.690285	HCN4;TRPM6
		heart morphogenesis (GO:0003007)	0.373001	0.501756	0.357284	0.480613	-1.13171	1.11606	TBX1
		receptor internalization (GO:0031623)	0.373001	0.501756	0.357284	0.480613	-1.04879	1.03429	CXCL8
		regulation of exocytosis (GO:0017157)	0.378722	0.507197	0.362734	0.48507	-1.13348	1.10056	CPLX1
		positive regulation of actin filament polymerization (GO:0030838)	0.378722	0.507197	0.362734	0.48507	-0.987121	0.958448	LMOD3
		negative regulation of neuron projection development (GO:0010977)	0.378722	0.507197	0.362734	0.48507	-0.935734	0.908554	NGFR
		positive regulation of proteolysis (GO:0045862)	0.38439	0.510272	0.368139	0.487873	-1.09698	1.04882	ADRA2A
		positive regulation of mitotic cell cycle (GO:0045931)	0.38439	0.510272	0.368139	0.487873	-1.09307	1.04508	EDN3
		positive regulation of cell-substrate adhesion (GO:0010811)	0.38439	0.510272	0.368139	0.487873	-1.0788	1.03144	OLFM4
		positive regulation of secretion by cell (GO:1903532)	0.38439	0.510272	0.368139	0.487873	-1.05297	1.00674	EDN3
		chemokine-mediated signaling pathway (GO:0070098)	0.38439	0.510272	0.368139	0.487873	-0.953668	0.911799	CXCL8
		regulation of DNA binding (GO:0051101)	0.38439	0.510272	0.368139	0.487873	-0.834921	0.798266	MDFI
		positive regulation of tyrosine phosphorylation of STAT protein (GO:0042531)	0.390007	0.515468	0.373498	0.492215	-1.15928	1.09157	HES5
		embryonic organ development (GO:0048568)	0.390007	0.515468	0.373498	0.492215	-1.04907	0.987794	CXCL8
		positive regulation of protein import into nucleus (GO:0042307)	0.390007	0.515468	0.373498	0.492215	-0.991698	0.933773	ZIC1
		regulation of protein kinase activity (GO:0045859)	0.390661	0.515581	0.362511	0.48507	-0.790962	0.743438	LRTM2;LRRC4C
		glycosphingolipid metabolic process (GO:0006687)	0.395573	0.520551	0.378812	0.496337	-1.14337	1.06038	ST6GALNAC3
		negative regulation of cellular component organization (GO:0051129)	0.395573	0.520551	0.378812	0.496337	-1.0351	0.959968	SLN
		heart development (GO:0007507)	0.397075	0.521771	0.368591	0.487873	-0.791994	0.73151	TBX1;RBM20
		positive regulation of DNA biosynthetic process (GO:2000573)	0.401088	0.525524	0.384081	0.501793	-0.954114	0.871653	PARM1
		fat cell differentiation (GO:0045444)	0.401088	0.525524	0.384081	0.501793	-0.840466	0.767828	GDF6
		regulation of BMP signaling pathway (GO:0030510)	0.406554	0.528978	0.389306	0.504986	-1.09355	0.98424	HES5
		glycosaminoglycan catabolic process (GO:0006027)	0.406554	0.528978	0.389306	0.504986	-1.07365	0.966324	SDC3
		anion transport (GO:0006820)	0.406554	0.528978	0.389306	0.504986	-1.01962	0.917701	LRRIQ4
		regulation of secretion by cell (GO:1903530)	0.406554	0.528978	0.389306	0.504986	-1.01775	0.916018	CPLX1
		positive regulation of intracellular protein transport (GO:0090316)	0.406637	0.528978	0.37767	0.496272	-0.878744	0.790723	ZIC1;NMUR1
		regulation of neurogenesis (GO:0050767)	0.41197	0.535148	0.394488	0.510977	-0.920242	0.816076	HES5
		regulation of epidermal growth factor receptor signaling pathway (GO:0042058)	0.417336	0.538269	0.399625	0.514694	-1.08753	0.95035	ART4
		post-Golgi vesicle-mediated transport (GO:0006892)	0.417336	0.538269	0.399625	0.514694	-1.07047	0.935448	STEAP2
		sodium ion transport (GO:0006814)	0.417336	0.538269	0.399625	0.514694	-1.00587	0.878995	HCN4
		receptor metabolic process (GO:0043112)	0.417336	0.538269	0.399625	0.514694	-0.976621	0.853433	CXCL8
		response to lipopolysaccharide (GO:0032496)	0.416127	0.538269	0.386695	0.504481	-0.8041	0.705007	NGFR;CXCL8
		mitotic cytokinesis (GO:0000281)	0.422654	0.543584	0.404719	0.519781	-0.943174	0.812263	UNC119
		renal system development (GO:0072001)	0.422654	0.543584	0.404719	0.519781	-0.860043	0.74067	LHX1
		regulation of mRNA splicing via spliceosome (GO:0048024)	0.427924	0.548032	0.409771	0.524784	-0.982631	0.834067	CELF4
		response to reactive oxygen species (GO:0000302)	0.427924	0.548032	0.409771	0.524784	-0.886385	0.752373	APOD
		protein phosphorylation (GO:0006468)	0.427763	0.548032	0.375557	0.494211	-0.588219	0.499507	MOS;CAMKV;MYOD1;MYO3A;GDF6
		regulation of tyrosine phosphorylation of STAT protein (GO:0042509)	0.433146	0.551608	0.414779	0.528218	-1.20959	1.01204	HES5
		potassium ion transport (GO:0006813)	0.433146	0.551608	0.414779	0.528218	-0.978686	0.818848	KCNA4
		glycosaminoglycan metabolic process (GO:0030203)	0.433146	0.551608	0.414779	0.528218	-0.912344	0.763341	SDC3
		striated muscle contraction (GO:0006941)	0.433146	0.551608	0.414779	0.528218	-0.82094	0.686865	LMOD3
		diterpenoid metabolic process (GO:0016101)	0.43832	0.557415	0.419746	0.533048	-0.906783	0.74792	SDC3
		kidney development (GO:0001822)	0.443448	0.561576	0.424671	0.537049	-1.03284	0.839878	LHX1
		regulation of viral genome replication (GO:0045069)	0.443448	0.561576	0.424671	0.537049	-0.909512	0.739593	CXCL8
		oligosaccharide metabolic process (GO:0009311)	0.443448	0.561576	0.424671	0.537049	-0.894511	0.727394	ST6GALNAC3
		positive regulation of JAK-STAT cascade (GO:0046427)	0.448528	0.56486	0.429554	0.540965	-1.0031	0.804272	HES5
		positive regulation of protein polymerization (GO:0032273)	0.448528	0.56486	0.429554	0.540965	-0.827994	0.663872	TPPP3
		glucose metabolic process (GO:0006006)	0.448528	0.56486	0.429554	0.540965	-0.749626	0.601038	APOD
		regulation of mitotic cell cycle (GO:0007346)	0.447195	0.56486	0.416355	0.529482	-0.69378	0.558328	BRINP3;PAK5
		regulation of cell division (GO:0051302)	0.453563	0.566486	0.434397	0.542548	-1.04155	0.823474	SUSD2
		defense response to Gram-positive bacterium (GO:0050830)	0.453563	0.566486	0.434397	0.542548	-0.986341	0.779822	SPACA1
		glycolipid metabolic process (GO:0006664)	0.453563	0.566486	0.434397	0.542548	-0.936101	0.740101	ST6GALNAC3
		cellular response to reactive oxygen species (GO:0034614)	0.453563	0.566486	0.434397	0.542548	-0.871675	0.689164	DPEP1
		O-glycan processing (GO:0016266)	0.453563	0.566486	0.434397	0.542548	-0.838967	0.663305	MUC6
		negative regulation of blood vessel morphogenesis (GO:2000181)	0.453563	0.566486	0.434397	0.542548	-0.808443	0.639172	CNMD
		purine ribonucleotide metabolic process (GO:0009150)	0.458552	0.570364	0.439198	0.54629	-0.959169	0.747846	PTHLH
		negative regulation of epithelial cell proliferation (GO:0050680)	0.458552	0.570364	0.439198	0.54629	-0.932214	0.72683	SOX2
		positive regulation of cellular protein localization (GO:1903829)	0.458552	0.570364	0.439198	0.54629	-0.783904	0.611195	NGFR
		peptidyl-threonine phosphorylation (GO:0018107)	0.468395	0.581809	0.44868	0.555043	-0.816817	0.61951	CAMKV
		positive regulation of plasma membrane bounded cell projection assembly (GO:0120034)	0.473249	0.585436	0.453362	0.556716	-0.927256	0.693711	SAXO1
		negative regulation of angiogenesis (GO:0016525)	0.473249	0.585436	0.453362	0.556716	-0.899034	0.672598	CNMD
		regulation of endocytosis (GO:0030100)	0.473249	0.585436	0.453362	0.556716	-0.831341	0.621954	UNC119
		stress-activated protein kinase signaling cascade (GO:0031098)	0.478059	0.5858	0.458003	0.556716	-0.967768	0.714232	PAK5
		negative regulation of Wnt signaling pathway (GO:0030178)	0.474355	0.5858	0.442433	0.549561	-0.858689	0.64041	SOX2;MDFI
		phospholipid metabolic process (GO:0006644)	0.478059	0.5858	0.458003	0.556716	-0.866239	0.639302	PLPP4
		regulation of Notch signaling pathway (GO:0008593)	0.478059	0.5858	0.458003	0.556716	-0.84643	0.624683	DTX1
		protein autophosphorylation (GO:0046777)	0.477323	0.5858	0.445292	0.551603	-0.787111	0.582117	MOS;MYO3A
		cytoskeleton-dependent cytokinesis (GO:0061640)	0.478059	0.5858	0.458003	0.556716	-0.749356	0.55304	UNC119
		negative regulation of developmental process (GO:0051093)	0.478059	0.5858	0.458003	0.556716	-0.717763	0.529724	TBX1
		histone acetylation (GO:0016573)	0.482826	0.587379	0.462606	0.558572	-0.978576	0.7125	MYOD1
		defense response to Gram-negative bacterium (GO:0050829)	0.482826	0.587379	0.462606	0.558572	-0.933723	0.679843	SPACA1
		actomyosin structure organization (GO:0031032)	0.482826	0.587379	0.462606	0.558572	-0.835334	0.608206	LMOD3
		regulation of cell communication (GO:0010646)	0.482826	0.587379	0.462606	0.558572	-0.828453	0.603195	GRIA2
		regulation of angiogenesis (GO:0045765)	0.483229	0.587379	0.450985	0.556378	-0.773904	0.562833	CXCL8;CNMD
		regulation of cation channel activity (GO:2001257)	0.482826	0.587379	0.462606	0.558572	-0.732835	0.533577	CRHBP
		negative regulation of protein phosphorylation (GO:0001933)	0.486167	0.59016	0.453819	0.556716	-0.74287	0.53576	LRTM2;LRRC4C
		negative regulation of cell cycle (GO:0045786)	0.487549	0.591048	0.46717	0.562587	-0.764076	0.548885	BRINP3
		cilium assembly (GO:0060271)	0.4909	0.594316	0.449523	0.555329	-0.643152	0.457612	CCDC39;CFAP221;UNC119
		chloride transport (GO:0006821)	0.49223	0.594341	0.471695	0.566534	-0.87113	0.617466	NMUR1
		protein N-linked glycosylation (GO:0006487)	0.49223	0.594341	0.471695	0.566534	-0.748909	0.530834	ST6GALNAC3
		protein modification by small protein conjugation (GO:0032446)	0.493272	0.594809	0.444417	0.551271	-0.523963	0.370282	KBTBD13;KLHL33;KLHL23;KBTBD11
		regulation of G-protein coupled receptor protein signaling pathway (GO:0008277)	0.496868	0.59835	0.476183	0.571168	-0.832386	0.582197	CXCL8
		proteolysis (GO:0006508)	0.497764	0.598635	0.45615	0.556716	-0.663765	0.463063	CAPN14;ENDOU;TMPRSS3
		retinoid metabolic process (GO:0001523)	0.501463	0.602287	0.480632	0.575744	-0.968107	0.668212	SDC3
		nucleic acid-templated transcription (GO:0097659)	0.506017	0.603763	0.485044	0.576466	-0.872689	0.594462	DTX1
		transforming growth factor beta receptor signaling pathway (GO:0007179)	0.506017	0.603763	0.485044	0.576466	-0.860609	0.586233	LEFTY2
		positive regulation of JNK cascade (GO:0046330)	0.506017	0.603763	0.485044	0.576466	-0.837747	0.57066	EDAR
		response to interleukin-1 (GO:0070555)	0.506017	0.603763	0.485044	0.576466	-0.81018	0.551882	CXCL8
		negative regulation of extrinsic apoptotic signaling pathway (GO:2001237)	0.506017	0.603763	0.485044	0.576466	-0.764184	0.520551	SCRT2
		positive regulation of cellular process (GO:0048522)	0.513672	0.612092	0.457623	0.556716	-0.607874	0.404948	TBX1;EDN3;ADRA2A;HES5;PTHLH
		vesicle-mediated transport (GO:0016192)	0.516465	0.614614	0.466856	0.562587	-0.583739	0.385705	RPH3A;SNAP25;SYTL5;STEAP2
		activation of cysteine-type endopeptidase activity involved in apoptotic process (GO:0006919)	0.519432	0.616529	0.498059	0.588085	-0.903403	0.591745	NGFR
		cation transport (GO:0006812)	0.519432	0.616529	0.498059	0.588085	-0.728148	0.47695	HCN4
		negative regulation of defense response (GO:0031348)	0.523823	0.620929	0.502324	0.592351	-0.841421	0.544064	TNFAIP6
		cilium organization (GO:0044782)	0.526188	0.622919	0.492608	0.583927	-0.668793	0.42943	CFAP221;UNC119
		positive regulation of protein targeting to mitochondrion (GO:1903955)	0.528174	0.623644	0.506553	0.595791	-0.939018	0.599403	NMUR1
		positive regulation of protein catabolic process (GO:0045732)	0.528174	0.623644	0.506553	0.595791	-0.827012	0.527906	ADRA2A
		regulation of anatomical structure morphogenesis (GO:0022603)	0.532485	0.627918	0.510747	0.599946	-0.813904	0.512922	TBX1
		negative regulation of cellular process (GO:0048523)	0.53896	0.634729	0.482255	0.576466	-0.615458	0.380423	TBX1;CXCL8;SUSD2;PTHLH;ZBTB7C
		regulation of mitotic nuclear division (GO:0007088)	0.540991	0.635472	0.519028	0.607569	-0.801784	0.492578	EDN3
		cellular response to molecule of bacterial origin (GO:0071219)	0.540991	0.635472	0.519028	0.607569	-0.647832	0.397997	CXCL8
		calcium ion transmembrane transport (GO:0070588)	0.549342	0.643616	0.527171	0.615258	-0.819883	0.491138	TRPM6
		toll-like receptor signaling pathway (GO:0002224)	0.549342	0.643616	0.527171	0.615258	-0.675643	0.404733	TRIL
		positive regulation of multicellular organismal process (GO:0051240)	0.553468	0.647614	0.519244	0.607569	-0.628944	0.372053	LHX1;ADRA2A
		positive regulation of protein complex assembly (GO:0031334)	0.557543	0.64987	0.535176	0.619822	-0.946046	0.552695	TPPP3
		regulation of stem cell differentiation (GO:2000736)	0.557543	0.64987	0.535176	0.619822	-0.927099	0.541626	HES5
		regulation of protein targeting to mitochondrion (GO:1903214)	0.557543	0.64987	0.535176	0.619822	-0.90913	0.531129	NMUR1
		peptidyl-threonine modification (GO:0018210)	0.561587	0.653745	0.539129	0.623603	-0.686716	0.396228	CAMKV
		regulation of JNK cascade (GO:0046328)	0.565595	0.657567	0.543047	0.627337	-0.7443	0.42416	EDAR
		regulation of protein catabolic process (GO:0042176)	0.569566	0.65965	0.546933	0.629234	-0.829333	0.466816	EEF1A2
		cellular response to lipopolysaccharide (GO:0071222)	0.569566	0.65965	0.546933	0.629234	-0.744053	0.418813	CXCL8
		positive regulation of phosphorylation (GO:0042327)	0.569299	0.65965	0.534778	0.619822	-0.603786	0.340142	TBX1;DRD4
		positive regulation of transcription DNA-templated (GO:0045893)	0.571884	0.661491	0.488769	0.580134	-0.444212	0.248234	SOX2;TBX1;ZIC3;LHX1;MYOD1;ZIC1;GDF6;NEUROG1;SOX10;HES5
		nuclear export (GO:0051168)	0.573501	0.662517	0.550786	0.632255	-0.895073	0.497657	CRB1
		negative regulation of nucleic acid-templated transcription (GO:1903507)	0.579337	0.668409	0.528533	0.616057	-0.487225	0.265962	LHX1;SOX14;LHX9;MDFI
		axon development (GO:0061564)	0.581264	0.669781	0.558395	0.640181	-0.780296	0.42335	SLITRK4
		regulation of canonical Wnt signaling pathway (GO:0060828)	0.582181	0.669988	0.547462	0.629234	-0.634321	0.343151	SOX2;AMER3
		regulation of heart contraction (GO:0008016)	0.585093	0.672486	0.562152	0.643674	-0.708357	0.379669	HCN4
		epithelial cell differentiation (GO:0030855)	0.588886	0.675518	0.565876	0.647123	-0.82505	0.436882	TBX1
		negative regulation of transcription from RNA polymerase II promoter (GO:0000122)	0.589219	0.675518	0.5319	0.619186	-0.455974	0.241191	SOX2;SCRT2;SOX14;HES5;MDFI
		negative regulation of cell motility (GO:2000146)	0.592646	0.676425	0.56957	0.648895	-0.738794	0.386506	DPEP1
		cell morphogenesis involved in neuron differentiation (GO:0048667)	0.592646	0.676425	0.56957	0.648895	-0.678184	0.354798	SLITRK4
		positive regulation of neuron projection development (GO:0010976)	0.592646	0.676425	0.56957	0.648895	-0.584784	0.305935	NGFR
		regulation of transcription from RNA polymerase II promoter (GO:0006357)	0.592989	0.676425	0.497127	0.588085	-0.412648	0.215641	TBX1;SOX14;GDF6;SOX10;SOX2;GREM2;SCRT2;ZIC3;MYOD1;LEFTY2;NEUROG1;HES5;MDFI
		steroid metabolic process (GO:0008202)	0.600062	0.681923	0.576863	0.654739	-0.887001	0.453011	CYP24A1
		glycosaminoglycan biosynthetic process (GO:0006024)	0.600062	0.681923	0.576863	0.654739	-0.820737	0.419168	SDC3
		small GTPase mediated signal transduction (GO:0007264)	0.600062	0.681923	0.576863	0.654739	-0.755155	0.385674	ADRA2A
		cellular response to transforming growth factor beta stimulus (GO:0071560)	0.60372	0.685222	0.580464	0.658004	-0.852595	0.430258	LEFTY2
		metal ion transport (GO:0030001)	0.607344	0.687617	0.584034	0.660402	-0.864621	0.431151	KCNA4
		regulation of kinase activity (GO:0043549)	0.607344	0.687617	0.584034	0.660402	-0.812127	0.404974	DRD4
		positive regulation of angiogenesis (GO:0045766)	0.614495	0.693982	0.591084	0.667542	-0.833365	0.405811	CXCL8
		negative regulation of transcription DNA-templated (GO:0045892)	0.614039	0.693982	0.545626	0.629234	-0.423495	0.206537	SOX2;SCRT2;LHX1;SOX14;HES5;LHX9;MDFI
		positive regulation of vasculature development (GO:1904018)	0.618021	0.694509	0.594564	0.668149	-0.903623	0.434853	CXCL8
		monovalent inorganic cation transport (GO:0015672)	0.618021	0.694509	0.594564	0.668149	-0.867273	0.41736	KCNA4
		peptide metabolic process (GO:0006518)	0.618021	0.694509	0.594564	0.668149	-0.747922	0.359925	DPEP1
		regulation of cellular response to stress (GO:0080135)	0.618021	0.694509	0.594564	0.668149	-0.715124	0.344141	CRHBP
		translational elongation (GO:0006414)	0.621515	0.697572	0.598015	0.671197	-0.838125	0.398607	EEF1A2
		response to endoplasmic reticulum stress (GO:0034976)	0.624978	0.699729	0.601437	0.673373	-0.790309	0.371476	CXCL8
		positive regulation of cellular catabolic process (GO:0031331)	0.624978	0.699729	0.601437	0.673373	-0.693	0.325737	ADRA2A
		positive regulation of epithelial cell proliferation (GO:0050679)	0.628409	0.700977	0.60483	0.674676	-0.825001	0.383265	TBX1
		positive regulation of cell cycle process (GO:0090068)	0.628409	0.700977	0.60483	0.674676	-0.750425	0.34862	EDN3
		negative regulation of response to external stimulus (GO:0032102)	0.628409	0.700977	0.60483	0.674676	-0.630955	0.293119	TNFAIP6
		positive regulation of cysteine-type endopeptidase activity involved in apoptotic process (GO:0043280)	0.635178	0.707658	0.611531	0.680821	-0.727378	0.330121	NGFR
		positive regulation of establishment of protein localization to mitochondrion (GO:1903749)	0.638516	0.708768	0.614839	0.680821	-0.864685	0.387905	NMUR1
		negative regulation of cytokine production (GO:0001818)	0.638516	0.708768	0.614839	0.680821	-0.754992	0.338696	APOD
		cellular response to peptide hormone stimulus (GO:0071375)	0.638516	0.708768	0.614839	0.680821	-0.734297	0.329412	CRHBP
		plasma membrane bounded cell projection assembly (GO:0120031)	0.649078	0.719613	0.613998	0.680821	-0.763364	0.329927	CFAP221;UNC119
		protein O-linked glycosylation (GO:0006493)	0.654757	0.725024	0.630964	0.696482	-0.677266	0.286816	MUC6
		sphingolipid metabolic process (GO:0006665)	0.657917	0.727635	0.634107	0.698749	-0.767671	0.321406	ST6GALNAC3
		plasma membrane bounded cell projection organization (GO:0120036)	0.664151	0.733637	0.640315	0.704025	-0.632159	0.258708	BICDL1
		actin filament organization (GO:0007015)	0.670272	0.738601	0.646418	0.709732	-0.697104	0.278891	LMOD3
		organelle assembly (GO:0070925)	0.669976	0.738601	0.626786	0.693205	-0.568961	0.227877	CFAP221;UNC119;LMOD3
		stimulatory C-type lectin receptor signaling pathway (GO:0002223)	0.673291	0.740131	0.649432	0.711319	-0.630946	0.249588	MUC6
		negative regulation of cell migration (GO:0030336)	0.673291	0.740131	0.649432	0.711319	-0.552703	0.218637	DPEP1
		platelet degranulation (GO:0002576)	0.682183	0.746292	0.658319	0.718454	-0.756398	0.289289	LEFTY2
		dephosphorylation (GO:0016311)	0.682183	0.746292	0.658319	0.718454	-0.729156	0.278871	PLPP4
		innate immune response activating cell surface receptor signaling pathway (GO:0002220)	0.682183	0.746292	0.658319	0.718454	-0.673951	0.257757	MUC6
		protein ubiquitination (GO:0016567)	0.681076	0.746292	0.631282	0.696482	-0.469946	0.180498	KBTBD13;KLHL33;KLHL23;KBTBD11
		cytoskeleton organization (GO:0007010)	0.687978	0.751725	0.664119	0.723914	-0.695832	0.260241	PAK5
		negative regulation of cellular macromolecule biosynthetic process (GO:2000113)	0.689957	0.752982	0.640446	0.704025	-0.436098	0.161847	LHX1;SOX14;LHX9;MDFI
		negative regulation of response to stimulus (GO:0048585)	0.690835	0.753035	0.666982	0.726163	-0.652268	0.241244	ADRA2A
		positive regulation of mitochondrion organization (GO:0010822)	0.693667	0.755215	0.669822	0.728381	-0.77626	0.283928	NMUR1
		protein glycosylation (GO:0006486)	0.699253	0.760385	0.675428	0.733599	-0.527474	0.1887	ART4
		regulation of transcription DNA-templated (GO:0006355)	0.704212	0.764862	0.613994	0.680821	-0.3419	0.119896	TBX1;SOX14;GDF6;SOX10;SOX2;ZIC3;LHX1;MYOD1;ZIC1;NEUROG1;HES5;LHX9;MDFI
		Fc-gamma receptor signaling pathway involved in phagocytosis (GO:0038096)	0.707442	0.766536	0.683661	0.740769	-0.72879	0.252234	PLPP4
		positive regulation of cytosolic calcium ion concentration (GO:0007204)	0.707442	0.766536	0.683661	0.740769	-0.627141	0.217053	MCHR1
		Fc-gamma receptor signaling pathway (GO:0038094)	0.710122	0.768523	0.68636	0.742806	-0.641567	0.21962	PLPP4
		Fc receptor mediated stimulatory signaling pathway (GO:0002431)	0.712778	0.770479	0.689035	0.744814	-0.570285	0.19309	PLPP4
		neuron differentiation (GO:0030182)	0.723161	0.780774	0.699512	0.75499	-0.611659	0.198252	UNC119
		positive regulation of Wnt signaling pathway (GO:0030177)	0.725698	0.781654	0.702076	0.75499	-0.631014	0.202316	RSPO2
		regulation of cellular component organization (GO:0051128)	0.725698	0.781654	0.702076	0.75499	-0.567867	0.18207	UNC119
		cellular protein complex assembly (GO:0043623)	0.735617	0.790462	0.712116	0.762502	-0.621058	0.190693	CCDC39
		neuron development (GO:0048666)	0.735617	0.790462	0.712116	0.762502	-0.618541	0.18992	BICDL1
		peptidyl-serine phosphorylation (GO:0018105)	0.738041	0.792129	0.714574	0.764232	-0.577684	0.175475	CAMKV
		regulation of intracellular signal transduction (GO:1902531)	0.743414	0.796336	0.702606	0.75499	-0.572181	0.169653	GDF6;LEFTY2;PAK5
		ion transport (GO:0006811)	0.743714	0.796336	0.710355	0.762414	-0.566859	0.167846	HCN4;SLC5A8
		negative regulation of canonical Wnt signaling pathway (GO:0090090)	0.745179	0.796964	0.721821	0.771075	-0.696929	0.204988	SOX2
		cellular response to interleukin-1 (GO:0071347)	0.749831	0.800995	0.726552	0.775216	-0.585595	0.168598	CXCL8
		protein stabilization (GO:0050821)	0.754397	0.804927	0.731202	0.779262	-0.587903	0.165692	SAXO1
		regulation of apoptotic process (GO:0042981)	0.757218	0.806988	0.700751	0.75499	-0.413955	0.115123	SOX2;NGFR;DPEP1;GDF6;LEFTY2;PAK5
		neuron projection morphogenesis (GO:0048812)	0.778072	0.826304	0.755411	0.800366	-0.58618	0.147094	SLITRK4
		positive regulation of I-kappaB kinase/NF-kappaB signaling (GO:0043123)	0.778072	0.826304	0.755411	0.800366	-0.520923	0.130718	EDAR
		positive regulation of protein modification process (GO:0031401)	0.778072	0.826304	0.755411	0.800366	-0.504445	0.126583	TBX1
		regulation of inflammatory response (GO:0050727)	0.784125	0.831759	0.76163	0.806014	-0.452932	0.110147	TNFAIP6
		regulation of cell migration (GO:0030334)	0.786756	0.832605	0.755247	0.800366	-0.470393	0.112817	DPEP1;ADRA2A
		neuron projection development (GO:0031175)	0.786106	0.832605	0.763667	0.807229	-0.438659	0.105569	BICDL1
		positive regulation of transcription from RNA polymerase II promoter (GO:0045944)	0.789566	0.834605	0.736247	0.783718	-0.477973	0.112932	SOX2;TBX1;NGFR;ZIC3;MYOD1;NEUROG1
		peptidyl-serine modification (GO:0018209)	0.791942	0.836143	0.769678	0.81235	-0.502946	0.117321	CAMKV
		positive regulation of hydrolase activity (GO:0051345)	0.795743	0.839181	0.7736	0.814883	-0.585175	0.1337	RGS7
		peptide biosynthetic process (GO:0043043)	0.799476	0.84214	0.777456	0.817154	-0.6502	0.145514	EEF1A2
		protein transport (GO:0015031)	0.801019	0.842788	0.770301	0.81235	-0.718801	0.15948	NGFR;UNC119
		positive regulation of cell motility (GO:2000147)	0.808514	0.849688	0.786814	0.823081	-0.552652	0.11747	ADRA2A
		phosphate-containing compound metabolic process (GO:0006796)	0.815452	0.855349	0.794018	0.828699	-0.622631	0.127025	PLPP4
		neutrophil degranulation (GO:0043312)	0.815785	0.855349	0.779736	0.818498	-0.580964	0.118287	SNAP25;TNFAIP6;OLFM4
		negative regulation of gene expression (GO:0010629)	0.818575	0.857285	0.777556	0.817154	-0.396567	0.0793887	LHX1;SOX14;LHX9;MDFI
		neutrophil activation involved in immune response (GO:0002283)	0.82015	0.857945	0.784481	0.822528	-0.51856	0.102814	SNAP25;TNFAIP6;OLFM4
		receptor-mediated endocytosis (GO:0006898)	0.823773	0.858463	0.802684	0.834865	-0.72886	0.141297	CXCL8
		regulation of GTPase activity (GO:0043087)	0.823773	0.858463	0.802684	0.834865	-0.606633	0.117602	RGS7
		neutrophil mediated immunity (GO:0002446)	0.824427	0.858463	0.789143	0.824559	-0.578125	0.111616	SNAP25;TNFAIP6;OLFM4
		negative regulation of apoptotic process (GO:0043066)	0.8223	0.858463	0.786822	0.823081	-0.416992	0.0815847	TBX1;NGFR;DPEP1
		protein homooligomerization (GO:0051260)	0.826996	0.859835	0.806049	0.837405	-0.678735	0.128929	OLFM4
		RNA metabolic process (GO:0016070)	0.828586	0.859835	0.80771	0.838172	-0.616732	0.115967	HFM1
		intracellular protein transport (GO:0006886)	0.828258	0.859835	0.79933	0.833285	-0.519867	0.0979589	CRB1;NGFR
		positive regulation of GTPase activity (GO:0043547)	0.830161	0.860486	0.809356	0.838922	-0.604967	0.112606	RGS7
		transcription DNA-templated (GO:0006351)	0.838875	0.868527	0.810753	0.839412	-0.457368	0.0803568	LHX1;DTX1
		post-translational protein modification (GO:0043687)	0.840017	0.86872	0.811987	0.839731	-0.504173	0.0878938	KBTBD13;ASB14
		regulation of autophagy (GO:0010506)	0.846564	0.874494	0.826572	0.852872	-0.48372	0.080573	EEF1A2
		regulation of I-kappaB kinase/NF-kappaB signaling (GO:0043122)	0.847975	0.874956	0.828059	0.853436	-0.568343	0.0937224	EDAR
		cellular macromolecule biosynthetic process (GO:0034645)	0.851047	0.876134	0.823933	0.851116	-0.55691	0.089823	EEF1A2;DTX1
		positive regulation of signal transduction (GO:0009967)	0.850757	0.876134	0.830994	0.85549	-0.50519	0.081653	RSPO2
		positive regulation of sequence-specific DNA binding transcription factor activity (GO:0051091)	0.862666	0.886087	0.843598	0.866501	-0.612792	0.0905265	NEUROG1
		regulation of cell cycle (GO:0051726)	0.862666	0.886087	0.843598	0.866501	-0.518767	0.0766364	PAK5
		protein oligomerization (GO:0051259)	0.865181	0.887666	0.84627	0.868264	-0.535717	0.0775807	OLFM4
		ion transmembrane transport (GO:0034220)	0.86765	0.889195	0.848897	0.869975	-0.61903	0.0878815	LRRIQ4
		positive regulation of cytokine production (GO:0001819)	0.868868	0.889439	0.850193	0.870322	-0.639789	0.0899312	ADRA2A
		positive regulation of cell migration (GO:0030335)	0.870075	0.889671	0.851479	0.870656	-0.580731	0.0808239	ADRA2A
		extracellular matrix organization (GO:0030198)	0.879339	0.898132	0.861376	0.879786	-0.448435	0.0576621	COL11A1
		translation (GO:0006412)	0.882641	0.900492	0.864917	0.88241	-0.616452	0.0769561	EEF1A2
		negative regulation of programmed cell death (GO:0043069)	0.889407	0.906376	0.866131	0.882657	-0.451933	0.052967	NGFR;DPEP1
		defense response to bacterium (GO:0042742)	0.892017	0.907	0.875009	0.889707	-0.512008	0.0585073	SPACA1
		gene expression (GO:0010467)	0.891821	0.907	0.868826	0.88441	-0.44254	0.0506662	EEF1A2;DTX1
		regulation of immune response (GO:0050776)	0.901563	0.915682	0.885347	0.899212	-0.478374	0.0495714	TRIL
		positive regulation of programmed cell death (GO:0043068)	0.906883	0.920056	0.891138	0.904082	-0.53199	0.0519974	NGFR
		mRNA splicing via spliceosome (GO:0000398)	0.91027	0.922461	0.894837	0.906821	-0.592556	0.0557084	CELF4
		endocytosis (GO:0006897)	0.911917	0.9231	0.896639	0.907635	-0.626866	0.0578007	STEAP2
		MAPK cascade (GO:0000165)	0.923349	0.933632	0.909214	0.919339	-0.511211	0.0407678	IL5RA
		transcription from RNA polymerase II promoter (GO:0006366)	0.937933	0.94627	0.921439	0.92963	-0.45559	0.029193	LHX1;DTX1
		cellular protein metabolic process (GO:0044267)	0.937457	0.94627	0.920883	0.92963	-0.432376	0.0279249	CALB1;EEF1A2
		positive regulation of apoptotic process (GO:0043065)	0.941432	0.948746	0.92938	0.936601	-0.54031	0.0326094	NGFR
		cellular protein localization (GO:0034613)	0.951363	0.957691	0.940631	0.946888	-0.506417	0.02525	NGFR
		regulation of gene expression (GO:0010468)	0.962638	0.967968	0.945584	0.950819	-0.373201	0.0142107	SOX2;EDN3;LHX1;MYOD1;PTHLH
		phosphorylation (GO:0016310)	0.971916	0.976217	0.964468	0.968736	-0.227362	0.00647653	MYOD1
		transmembrane receptor protein tyrosine kinase signaling pathway (GO:0007169)	0.974417	0.977647	0.967436	0.970643	-0.388229	0.0100614	NGFR
		cellular protein modification process (GO:0006464)	0.995248	0.99718	0.992429	0.99462	-0.42043	0.00200275	KBTBD13;MYOD1;ASB14
		regulation of nucleic acid-templated transcription (GO:1903506)	0.996464	0.99718	0.994905	0.995882	-0.343715	0.0012177	SOX2
		regulation of cellular macromolecule biosynthetic process (GO:2000112)	0.99718	0.99718	0.995882	0.995882	-0.320078	0.00090385	SOX2

## Sheet: Cluster 3 lincRNA
Supplementary File S6. List of GO terms and KEGG pathways for the lncRNAs with the same target genes.
lincRNAs	Target genes	Term	P-value	Adjusted P-value	Old P-value	Old Adjusted P-value	Z-score	Combined Score	Genes					KEGG pathways	P-value	Adjusted P-value	Old P-value	Old Adjusted P-value	Odds Ratio	Combined Score	Genes
lincRNA.1860	ensembl	negative regulation of calcium ion transmembrane transport (GO:1903170)	0.000531061	0.0727553	0.000556686	0.0610128	-3.12204	23.5422	SLN;ADRA2A					Cell adhesion molecules (CAMs)	0.0044097	0.185208	0	0	6.43308	34.8927	NEGR1;SDC3;CLDN18;CDH15
lincRNA.11710	HES5	central nervous system myelination (GO:0022010)	0.000531061	0.0727553	0.000556686	0.0610128	-2.97884	22.4624	SOX10;HES5					Synaptic vesicle cycle	0.0363968	0.589016	0	0	6.96386	23.0732	SNAP25;CPLX1
lincRNA.13298	KCNT1	regulation of relaxation of muscle (GO:1901077)	0.000414094	0.0727553	0.000456415	0.0610128	-2.31729	18.0504	SLN;NEUROG1					Neuroactive ligand-receptor interaction	0.0471271	0.589016	0	0	3.07637	9.39801	GRIA2;MC2R;MCHR1;ADRA2A
lincRNA.14197	AMPD1	microtubule anchoring (GO:0034453)	0.00113904	0.0780244	0.001054	0.064177	-2.61406	17.717	SAXO1;SAXO2					Hippo signaling pathway	0.1278	0.589016	0	0	3.31294	6.81569	CRB1;GDF6
lincRNA.9866	LHX9	oligodendrocyte development (GO:0014003)	0.00113904	0.0780244	0.001054	0.064177	-2.37807	16.1175	SOX10;HES5					Nicotine addiction	0.144832	0.589016	0	0	6.62105	12.7931	GRIA2
lincRNA.11254	CRB1	oligodendrocyte differentiation (GO:0048709)	0.00152559	0.0928916	0.00135955	0.0745032	-2.48406	16.1101	SOX10;HES5					Cocaine addiction	0.171209	0.589016	0	0	5.49185	9.69242	GRIA2
lincRNA.13536	CELF4	cochlea morphogenesis (GO:0090103)	0.000966246	0.0780244	0.000915361	0.064177	-2.22115	15.4194	MYO3A;NEUROG1					Notch signaling pathway	0.174449	0.589016	0	0	5.37716	9.3892	HES5
lincRNA.1896	DYDC1	glial cell development (GO:0021782)	0.00300529	0.111045	0.00249799	0.0898062	-2.22879	12.9434	SOX10;HES5					Amyotrophic lateral sclerosis (ALS)	0.184094	0.589016	0	0	5.0601	8.56325	GRIA2
lincRNA.72	SLC45A2	gastrulation (GO:0007369)	0.00220622	0.10991	0.00188763	0.0898062	-2.09274	12.8002	LHX1;GSC					cAMP signaling pathway	0.198983	0.589016	0	0	2.48212	4.00747	GRIA2;MC2R
lincRNA.802	VWC2L	astrocyte differentiation (GO:0048708)	0.0269867	0.215236	0.0256799	0.186009	-3.52324	12.7274	HES5					Legionellosis	0.203052	0.589016	0	0	4.52609	7.21591	EEF1A2
lincRNA.9545	UNC119	negative regulation of calcium ion-dependent exocytosis (GO:0045955)	0.0269867	0.215236	0.0256799	0.186009	-3.45313	12.4741	ADRA2A					Long-term depression	0.212367	0.589016	0	0	4.29913	6.66124	GRIA2
lincRNA.980	ensembl	positive regulation of RNA splicing (GO:0033120)	0.00360244	0.111045	0.00294984	0.0898062	-2.19849	12.369	CELF4;RBM20					Long-term potentiation	0.230677	0.589016	0	0	3.90712	5.73073	GRIA2
lincRNA.15823	ensembl	regulation of chondrocyte differentiation (GO:0032330)	0.00392004	0.113062	0.00318907	0.0919794	-2.21161	12.256	GDF6;PTHLH					Amphetamine addiction	0.233687	0.589016	0	0	3.84861	5.59501	GRIA2
lincRNA.5838	MYO15A	negative regulation of G-protein coupled receptor protein signaling pathway (GO:0045744)	0.00329749	0.111045	0.00271946	0.0898062	-2.13787	12.2171	CXCL8;ADRA2A					Cortisol synthesis and secretion	0.236686	0.589016	0	0	3.79183	5.4641	MC2R
lincRNA.9302	ensembl	negative regulation of ion transmembrane transporter activity (GO:0032413)	0.00329749	0.111045	0.00271946	0.0898062	-2.13726	12.2136	SLN;ADRA2A					Insulin secretion	0.285929	0.589016	0	0	3.03086	3.79468	SNAP25
	PAC1	regulation of protein depolymerization (GO:1901879)	0.0269867	0.215236	0.0256799	0.186009	-3.29108	11.8887	SLN					TGF-beta signaling pathway	0.299806	0.589016	0	0	2.86176	3.44734	GDF6
	GPR88	regulation of entry of bacterium into host cell (GO:2000535)	0.0307827	0.215236	0.0288442	0.186009	-3.3854	11.7839	CXCL8					Cytokine-cytokine receptor interaction	0.315606	0.589016	0	0	1.78149	2.05452	NGFR;GDF6
	LHX1	regulation of norepinephrine secretion (GO:0014061)	0.0307827	0.215236	0.0288442	0.186009	-3.35967	11.6943	ADRA2A					Circadian entrainment	0.321457	0.589016	0	0	2.62709	2.98146	GRIA2
	EEF1A2	negative regulation of catecholamine secretion (GO:0033604)	0.0269867	0.215236	0.0256799	0.186009	-3.20283	11.5699	ADRA2A					Aldosterone synthesis and secretion	0.329404	0.589016	0	0	2.54867	2.83022	MC2R
	ensembl	ear morphogenesis (GO:0042471)	0.00425018	0.116455	0.00343709	0.0941763	-2.09545	11.4428	GSC;NEUROG1					Parathyroid hormone synthesis, secretion and action	0.342447	0.589016	0	0	2.42784	2.60177	PTHLH
	SAXO2	cellular response to cold (GO:0070417)	0.0269867	0.215236	0.0256799	0.186009	-3.1509	11.3824	SAXO1					Glutamatergic synapse	0.360286	0.589016	0	0	2.27663	2.32412	GRIA2
	DPEP1	regulation of skeletal muscle fiber development (GO:0048742)	0.0307827	0.215236	0.0288442	0.186009	-3.26981	11.3815	LMOD3					Leukocyte transendothelial migration	0.362795	0.589016	0	0	2.25655	2.28795	CLDN18
	C20orf96	negative regulation of oligodendrocyte differentiation (GO:0048715)	0.0269867	0.215236	0.0256799	0.186009	-3.13892	11.3391	HES5					Neurotrophin signaling pathway	0.377648	0.589016	0	0	2.14307	2.08691	NGFR
	CLDN18	regulation of calcium ion transmembrane transporter activity (GO:1901019)	0.0053149	0.132389	0.00423336	0.105449	-2.08125	10.9	SLN;ADRA2A														Estrogen signaling pathway	0.408665	0.589016	0	0	1.93233	1.72916	KRT12
	BPIFB6	auditory receptor cell differentiation (GO:0042491)	0.0307827	0.215236	0.0288442	0.186009	-3.05198	10.6233	HES5														Dopaminergic synapse	0.410987	0.589016	0	0	1.91781	1.70531	GRIA2
	ADARB2	negative regulation of calcium ion import (GO:0090281)	0.0307827	0.215236	0.0288442	0.186009	-3.04424	10.5964	SLN														Purine metabolism	0.4133	0.589016	0	0	1.90351	1.68191	AMPD1
	ensembl	negative regulation of calcium ion transport (GO:0051926)	0.00272595	0.111045	0.00228549	0.0898062	-1.77345	10.4721	SLN;ADRA2A														Signaling pathways regulating pluripotency of stem cells	0.415604	0.589016	0	0	1.88942	1.65895	NEUROG1
	UTS2B	chromatin silencing at telomere (GO:0006348)	0.0269867	0.215236	0.0256799	0.186009	-2.89677	10.4643	DYDC1														Apoptosis	0.42473	0.589016	0	0	1.83506	1.57137	NGFR
	SLITRK4	negative regulation of glial cell differentiation (GO:0045686)	0.0345642	0.215236	0.0319983	0.186009	-3.02936	10.1936	HES5														Breast cancer	0.438156	0.589016	0	0	1.75912	1.45159	HES5
	BICDL1	determination of digestive tract left/right asymmetry (GO:0071907)	0.0307827	0.215236	0.0288442	0.186009	-2.91195	10.1359	CCDC39														Retrograde endocannabinoid signaling	0.444752	0.589016	0	0	1.72344	1.39639	GRIA2
	KBTBD13	positive regulation of skeletal muscle fiber development (GO:0048743)	0.0269867	0.215236	0.0256799	0.186009	-2.80056	10.1168	LMOD3														Cushing syndrome	0.464087	0.589016	0	0	1.62453	1.24712	MC2R
	MYO3A	regulation of saliva secretion (GO:0046877)	0.0269867	0.215236	0.0256799	0.186009	-2.79974	10.1138	NEUROG1														Hepatitis C	0.466194	0.589016	0	0	1.61423	1.23191	CLDN18
	ensembl	myelination (GO:0042552)	0.00963911	0.203163	0.00743608	0.15673	-2.15764	10.0156	SOX10;HES5														Tight junction	0.480714	0.589016	0	0	1.54561	1.13213	CLDN18
	ensembl	regulation of chaperone-mediated autophagy (GO:1904714)	0.0345642	0.215236	0.0319983	0.186009	-2.96692	9.9835	EEF1A2														RNA transport	0.480714	0.589016	0	0	1.54561	1.13213	EEF1A2
	ensembl	glial cell differentiation (GO:0010001)	0.00459277	0.119849	0.00369385	0.096392	-1.85249	9.97248	SOX10;HES5														cGMP-PKG signaling pathway	0.490846	0.589016	0	0	1.50004	1.06746	ADRA2A
	RBM20	heterocycle catabolic process (GO:0046700)	0.0269867	0.215236	0.0256799	0.186009	-2.69344	9.72982	DPEP1														Transcriptional misregulation in cancer	0.512456	0.597865	0	0	1.40859	0.941701	NGFR
	SNAP25	female genitalia development (GO:0030540)	0.0307827	0.215236	0.0288442	0.186009	-2.7812	9.6808	LHX1														Rap1 signaling pathway	0.559998	0.635674	0	0	1.23089	0.713699	NGFR
	GRIA2	anterograde trans-synaptic signaling (GO:0098916)	0.000358176	0.0727553	0.000138581	0.0610128	-1.20867	9.5902	SNAP25;GRIA2;GPR88;UNC119;CPLX1;MCHR1														Ras signaling pathway	0.599807	0.662944	0	0	1.10222	0.563396	NGFR
	ensembl	chemical synaptic transmission (GO:0007268)	0.000945575	0.0780244	0.00036804	0.0610128	-1.34861	9.39133	SNAP25;GRIA2;GPR88;UNC119;CPLX1;MCHR1														MAPK signaling pathway	0.685683	0.738428	0	0	0.870041	0.328301	NGFR
	ensembl	adenylate cyclase-activating G-protein coupled receptor signaling pathway (GO:0007189)	0.00364746	0.111045	0.00237192	0.0898062	-1.66864	9.36726	MC2R;PTHLH;ADRA2A														PI3K-Akt signaling pathway	0.755272	0.776668	0	0	0.713775	0.20034	NGFR
	GSC	trigeminal nerve development (GO:0021559)	0.0269867	0.215236	0.0256799	0.186009	-2.58489	9.33768	NEUROG1														Human papillomavirus infection	0.758176	0.776668	0	0	0.707702	0.19592	HES5
	UNC93A	negative regulation of digestive system process (GO:0060457)	0.0269867	0.215236	0.0256799	0.186009	-2.57861	9.31499	NEUROG1														Pathways in cancer	0.879853	0.879853	0	0	0.471521	0.0603548	HES5
	NEGR1	positive regulation of protein tyrosine kinase activity (GO:0061098)	0.00569424	0.135671	0.004516	0.107599	-1.80199	9.31322	UNC119;ADRA2A
	ensembl	gastrulation with mouth forming second (GO:0001702)	0.0269867	0.215236	0.0256799	0.186009	-2.5758	9.30486	LHX1
	SLC5A8	regulation of muscle system process (GO:0090257)	0.0383311	0.215236	0.0351425	0.186009	-2.84467	9.27787	SLN
	ensembl	inner ear receptor cell differentiation (GO:0060113)	0.0269867	0.215236	0.0256799	0.186009	-2.55343	9.22406	HES5
	KIAA1549L	anterior/posterior pattern specification (GO:0009952)	0.00822	0.180182	0.0063886	0.140038	-1.9143	9.19092	LHX1;NEUROG1
	SOX10	positive regulation of chondrocyte differentiation (GO:0032332)	0.0458214	0.215236	0.0414009	0.186009	-2.90165	8.94581	GDF6
	ensembl	regulation of cellular response to insulin stimulus (GO:1900076)	0.0307827	0.215236	0.0288442	0.186009	-2.56274	8.9204	NGFR
	GBX2	epithelial cilium movement involved in determination of left/right asymmetry (GO:0060287)	0.0383311	0.215236	0.0351425	0.186009	-2.73343	8.91508	CCDC39
	TXLNB	positive regulation of epithelial cell differentiation involved in kidney development (GO:2000698)	0.0307827	0.215236	0.0288442	0.186009	-2.52911	8.80333	LHX1
	CLUL1	forebrain regionalization (GO:0021871)	0.0269867	0.215236	0.0256799	0.186009	-2.43612	8.80026	LHX1
	FAM169A	inner ear morphogenesis (GO:0042472)	0.00360244	0.111045	0.00294984	0.0898062	-1.52922	8.60359	MYO3A;NEUROG1
	ANKRD29	lipoprotein localization (GO:0044872)	0.0345642	0.215236	0.0319983	0.186009	-2.49895	8.4088	UNC119
	ensembl	negative regulation of stem cell differentiation (GO:2000737)	0.0420835	0.215236	0.0382767	0.186009	-2.63776	8.35667	HES5
	NOL4	negative regulation of calcium ion transmembrane transporter activity (GO:1901020)	0.00733115	0.167395	0.00573109	0.13086	-1.68939	8.30441	SLN;ADRA2A
	CPLX1	regulation of single stranded viral RNA replication via double stranded DNA intermediate (GO:0045091)	0.0420835	0.215236	0.0382767	0.186009	-2.61075	8.27113	CXCL8
	ensembl	cellular response to nitric oxide (GO:0071732)	0.0345642	0.215236	0.0319983	0.186009	-2.45575	8.26346	DPEP1
	ensembl	ectoderm development (GO:0007398)	0.0420835	0.215236	0.0382767	0.186009	-2.59508	8.22148	LHX1
	OLFM4	adenylate cyclase-modulating G-protein coupled receptor signaling pathway (GO:0007188)	0.00192481	0.10548	0.00105317	0.064177	-1.30332	8.14958	MC2R;MCHR1;PTHLH;ADRA2A
	ensembl	positive regulation of skeletal muscle tissue development (GO:0048643)	0.0495449	0.215236	0.0445152	0.186009	-2.6976	8.10594	LMOD3
	SLN	skeletal muscle thin filament assembly (GO:0030240)	0.0420835	0.215236	0.0382767	0.186009	-2.53756	8.03926	LMOD3
	PTHLH	regulation of muscle organ development (GO:0048634)	0.0345642	0.215236	0.0319983	0.186009	-2.38799	8.03542	NEUROG1
	LMOD3	positive regulation of gastrulation (GO:2000543)	0.0307827	0.215236	0.0288442	0.186009	-2.30467	8.02211	LHX1
	ensembl	motor neuron axon guidance (GO:0008045)	0.0420835	0.215236	0.0382767	0.186009	-2.53104	8.01859	LHX1
	KRT12	negative regulation of cartilage development (GO:0061037)	0.0532541	0.215236	0.0476195	0.186009	-2.71769	7.97011	PTHLH
	MCHR1	neurotrophin TRK receptor signaling pathway (GO:0048011)	0.0383311	0.215236	0.0351425	0.186009	-2.44071	7.96038	NGFR
	FBXO47	skeletal muscle fiber development (GO:0048741)	0.0495449	0.215236	0.0445152	0.186009	-2.64125	7.93663	LMOD3
	ensembl	ionotropic glutamate receptor signaling pathway (GO:0035235)	0.0383311	0.215236	0.0351425	0.186009	-2.39897	7.82423	GRIA2
	CCDC39	negative regulation of protein complex disassembly (GO:0043242)	0.0345642	0.215236	0.0319983	0.186009	-2.32051	7.80838	SLN
	ADRA2A	determination of liver left/right asymmetry (GO:0071910)	0.0269867	0.215236	0.0256799	0.186009	-2.15428	7.78215	CCDC39
	ensembl	positive regulation of branching involved in ureteric bud morphogenesis (GO:0090190)	0.0495449	0.215236	0.0445152	0.186009	-2.58002	7.75264	LHX1
	OTOL1	homocysteine metabolic process (GO:0050667)	0.0383311	0.215236	0.0351425	0.186009	-2.37597	7.7492	DPEP1
	SERTAD4	hair cell differentiation (GO:0035315)	0.0420835	0.215236	0.0382767	0.186009	-2.43383	7.71063	HES5
	LRIT3	regulation of symbiosis encompassing mutualism through parasitism (GO:0043903)	0.0458214	0.215236	0.0414009	0.186009	-2.49113	7.68016	CXCL8
	ensembl	regulation of nephron tubule epithelial cell differentiation (GO:0072182)	0.0383311	0.215236	0.0351425	0.186009	-2.35124	7.66856	LHX1
	ensembl	lipoprotein transport (GO:0042953)	0.0345642	0.215236	0.0319983	0.186009	-2.27841	7.66671	UNC119
	ensembl	digestive tract development (GO:0048565)	0.0127772	0.215236	0.00974611	0.186009	-1.74703	7.61723	CCDC39;CXCL8
	SAXO1	cellular response to reactive nitrogen species (GO:1902170)	0.0345642	0.215236	0.0319983	0.186009	-2.25695	7.59448	DPEP1
	LRRC71	regulation of lipid kinase activity (GO:0043550)	0.0458214	0.215236	0.0414009	0.186009	-2.45836	7.57915	EEF1A2
	TPBG	negative regulation of neuron differentiation (GO:0045665)	0.0266572	0.215236	0.0199425	0.186009	-2.08378	7.55306	NGFR;HES5
	C4orf19	response to nitric oxide (GO:0071731)	0.0458214	0.215236	0.0414009	0.186009	-2.43603	7.5103	DPEP1
	GJA9	induction of positive chemotaxis (GO:0050930)	0.0420835	0.215236	0.0382767	0.186009	-2.33545	7.39894	CXCL8
	ensembl	neuroepithelial cell differentiation (GO:0060563)	0.0420835	0.215236	0.0382767	0.186009	-2.31654	7.33905	HES5
	ensembl	negative regulation of chondrocyte differentiation (GO:0032331)	0.0495449	0.215236	0.0445152	0.186009	-2.44011	7.33223	PTHLH
	HOXC9	cranial nerve development (GO:0021545)	0.0532541	0.215236	0.0476195	0.186009	-2.46488	7.22869	NEUROG1
	NEUROG1	intestinal absorption (GO:0050892)	0.0532541	0.215236	0.0476195	0.186009	-2.45731	7.2065	ADRA2A
	CDH15	alternative mRNA splicing via spliceosome (GO:0000380)	0.0495449	0.215236	0.0445152	0.186009	-2.39716	7.20316	CELF4
	EMX1	regulation of blood vessel endothelial cell proliferation involved in sprouting angiogenesis (GO:1903587)	0.0458214	0.215236	0.0414009	0.186009	-2.30816	7.11608	NGFR
	ensembl	regulation of glucose import in response to insulin stimulus (GO:2001273)	0.0532541	0.215236	0.0476195	0.186009	-2.42542	7.11297	NGFR
	TPBGL	positive regulation of mRNA splicing via spliceosome (GO:0048026)	0.0420835	0.215236	0.0382767	0.186009	-2.24238	7.1041	CELF4
	ensembl	magnesium ion transport (GO:0015693)	0.0458214	0.215236	0.0414009	0.186009	-2.265	6.98301	NIPAL2
	KCNE4	cell differentiation in hindbrain (GO:0021533)	0.0495449	0.215236	0.0445152	0.186009	-2.32032	6.97228	LHX1
	ensembl	positive regulation of epidermal growth factor-activated receptor activity (GO:0045741)	0.0420835	0.215236	0.0382767	0.186009	-2.19891	6.96637	ADRA2A
	ensembl	epithelial structure maintenance (GO:0010669)	0.0495449	0.215236	0.0445152	0.186009	-2.31677	6.9616	MUC6
	ensembl	regulation of branching involved in ureteric bud morphogenesis (GO:0090189)	0.0606297	0.215236	0.0537987	0.186009	-2.46405	6.90667	LHX1
	NIPAL2	positive regulation of protein depolymerization (GO:1901881)	0.0495449	0.215236	0.0445152	0.186009	-2.29814	6.90562	SLN
	ensembl	myotube cell development (GO:0014904)	0.056949	0.215236	0.050714	0.186009	-2.40602	6.89468	LMOD3
	ensembl	neutrophil activation (GO:0042119)	0.056949	0.215236	0.050714	0.186009	-2.38777	6.84239	CXCL8
	SDC3	positive regulation of response to wounding (GO:1903036)	0.0606297	0.215236	0.0537987	0.186009	-2.42315	6.792	ADRA2A
	MC2R	skeletal myofibril assembly (GO:0014866)	0.0495449	0.215236	0.0445152	0.186009	-2.25073	6.76315	LMOD3
	GDF6	negative regulation of hormone secretion (GO:0046888)	0.0532541	0.215236	0.0476195	0.186009	-2.30023	6.74584	ADRA2A
	NGFR	regulation of cellular response to growth factor stimulus (GO:0090287)	0.0715868	0.217056	0.0629939	0.186009	-2.54075	6.69958	LRIT3
	ensembl	anterior/posterior axis specification (GO:0009948)	0.0715868	0.217056	0.0629939	0.186009	-2.4816	6.5436	LHX1
	ensembl	sarcoplasmic reticulum calcium ion transport (GO:0070296)	0.0383311	0.215236	0.0351425	0.186009	-2.00071	6.5253	SLN
	ensembl	neuromuscular process controlling balance (GO:0050885)	0.056949	0.215236	0.050714	0.186009	-2.26556	6.4922	NEUROG1
	ensembl	positive regulation of STAT cascade (GO:1904894)	0.075211	0.217056	0.0660395	0.186009	-2.50904	6.49204	HES5
	ensembl	maintenance of gastrointestinal epithelium (GO:0030277)	0.0532541	0.215236	0.0476195	0.186009	-2.20354	6.46226	MUC6
	HEPACAM	regulation of calcium ion transport (GO:0051924)	0.0181973	0.215236	0.0137275	0.186009	-1.60712	6.43888	SLN;ADRA2A
	ensembl	phasic smooth muscle contraction (GO:0014821)	0.0495449	0.215236	0.0445152	0.186009	-2.13903	6.42753	NEUROG1
	RGS7	regulation of cilium movement (GO:0003352)	0.0345642	0.215236	0.0319983	0.186009	-1.90734	6.41807	CCDC39
	ensembl	regulation of oligodendrocyte differentiation (GO:0048713)	0.0495449	0.215236	0.0445152	0.186009	-2.13535	6.41647	HES5
	MUC6	purine-containing compound salvage (GO:0043101)	0.056949	0.215236	0.050714	0.186009	-2.22909	6.38769	AMPD1
	ensembl	positive regulation of protein complex disassembly (GO:0043243)	0.0532541	0.215236	0.0476195	0.186009	-2.17475	6.37786	SLN
	FHDC1	positive regulation of cartilage development (GO:0061036)	0.0679485	0.215236	0.0599386	0.186009	-2.35694	6.33782	GDF6
	AMER3	positive regulation of potassium ion transport (GO:0043268)	0.0606297	0.215236	0.0537987	0.186009	-2.25371	6.31708	ADRA2A
	ensembl	pancreas development (GO:0031016)	0.056949	0.215236	0.050714	0.186009	-2.19654	6.29441	CCDC39
	cFuc-TIX	regulation of cell development (GO:0060284)	0.0788213	0.217056	0.0690754	0.186009	-2.44418	6.20961	HES5
	ensembl	regulation of gastrulation (GO:0010470)	0.056949	0.215236	0.050714	0.186009	-2.13609	6.12118	LHX1
	ensembl	neural tube development (GO:0021915)	0.0642962	0.215236	0.0568735	0.186009	-2.22552	6.1074	HES5
	ensembl	genitalia development (GO:0048806)	0.0642962	0.215236	0.0568735	0.186009	-2.22415	6.10363	NEUROG1
	ensembl	positive regulation of myotube differentiation (GO:0010831)	0.0642962	0.215236	0.0568735	0.186009	-2.22204	6.09784	LMOD3
	ensembl	negative regulation of secretion (GO:0051048)	0.056949	0.215236	0.050714	0.186009	-2.12084	6.07749	NEUROG1
	ensembl	regulation of neurotransmitter transport (GO:0051588)	0.0532541	0.215236	0.0476195	0.186009	-2.06847	6.06617	CPLX1
	ensembl	cell differentiation in spinal cord (GO:0021515)	0.0307827	0.215236	0.0288442	0.186009	-1.73445	6.03726	LHX1
	ensembl	pathway-restricted SMAD protein phosphorylation (GO:0060389)	0.0532541	0.215236	0.0476195	0.186009	-2.04935	6.01008	GDF6
	ensembl	motile cilium assembly (GO:0044458)	0.0532541	0.215236	0.0476195	0.186009	-2.04465	5.99629	CCDC39
	ensembl	regulation of peptide hormone secretion (GO:0090276)	0.0338494	0.215236	0.0252375	0.186009	-1.76831	5.98719	SNAP25;ADRA2A
	ensembl	mesonephric tubule development (GO:0072164)	0.0679485	0.215236	0.0599386	0.186009	-2.22191	5.97473	LHX1
	ensembl	positive regulation of morphogenesis of an epithelium (GO:1905332)	0.0715868	0.217056	0.0629939	0.186009	-2.24769	5.92681	LHX1
	CXCL8	neuron apoptotic process (GO:0051402)	0.0642962	0.215236	0.0568735	0.186009	-2.15659	5.91823	NGFR
	ensembl	positive regulation of positive chemotaxis (GO:0050927)	0.0642962	0.215236	0.0568735	0.186009	-2.1555	5.91525	CXCL8
	ensembl	neurotransmitter transport (GO:0006836)	0.0642962	0.215236	0.0568735	0.186009	-2.1494	5.8985	SNAP25
		cellular response to inorganic substance (GO:0071241)	0.0679485	0.215236	0.0599386	0.186009	-2.16694	5.82692	DPEP1
		osteoblast development (GO:0002076)	0.0345642	0.215236	0.0319983	0.186009	-1.71217	5.76135	PTHLH
		embryonic cranial skeleton morphogenesis (GO:0048701)	0.0606297	0.215236	0.0537987	0.186009	-2.05521	5.76069	LHX1
		positive regulation of mesonephros development (GO:0061213)	0.0606297	0.215236	0.0537987	0.186009	-2.05439	5.75839	LHX1
		positive regulation of mRNA processing (GO:0050685)	0.0642962	0.215236	0.0568735	0.186009	-2.07824	5.70323	CELF4
		positive regulation of cyclic nucleotide biosynthetic process (GO:0030804)	0.0715868	0.217056	0.0629939	0.186009	-2.14907	5.66678	PTHLH
		positive regulation of membrane protein ectodomain proteolysis (GO:0051044)	0.0606297	0.215236	0.0537987	0.186009	-2.01655	5.65234	ADRA2A
		vesicle cytoskeletal trafficking (GO:0099518)	0.0788213	0.217056	0.0690754	0.186009	-2.22425	5.65087	BICDL1
		endoderm development (GO:0007492)	0.0606297	0.215236	0.0537987	0.186009	-2.01534	5.64894	LHX1
		granulocyte activation (GO:0036230)	0.0383311	0.215236	0.0351425	0.186009	-1.72069	5.61203	CXCL8
		nucleobase-containing compound biosynthetic process (GO:0034654)	0.0679485	0.215236	0.0599386	0.186009	-2.08491	5.60632	AMPD1
		regulation of clathrin-dependent endocytosis (GO:2000369)	0.0606297	0.215236	0.0537987	0.186009	-1.98813	5.57267	UNC119
		adenylate cyclase-activating adrenergic receptor signaling pathway (GO:0071880)	0.0788213	0.217056	0.0690754	0.186009	-2.16908	5.5107	ADRA2A
		negative regulation of insulin secretion (GO:0046676)	0.0606297	0.215236	0.0537987	0.186009	-1.95974	5.4931	ADRA2A
		positive regulation of cilium assembly (GO:0045724)	0.0642962	0.215236	0.0568735	0.186009	-1.99635	5.47849	SAXO1
		NAD biosynthesis via nicotinamide riboside salvage pathway (GO:0034356)	0.0606297	0.215236	0.0537987	0.186009	-1.95388	5.47668	SLC5A8
		adenylate cyclase-inhibiting G-protein coupled receptor signaling pathway (GO:0007193)	0.0259014	0.215236	0.0193868	0.186009	-1.49299	5.45458	MCHR1;ADRA2A
		regulation of cartilage development (GO:0061035)	0.0606297	0.215236	0.0537987	0.186009	-1.94062	5.43951	PTHLH
		embryo development ending in birth or egg hatching (GO:0009792)	0.0679485	0.215236	0.0599386	0.186009	-2.01875	5.42842	CELF4
		inner dynein arm assembly (GO:0036159)	0.0642962	0.215236	0.0568735	0.186009	-1.97316	5.41484	CCDC39
		positive regulation of pri-miRNA transcription from RNA polymerase II promoter (GO:1902895)	0.075211	0.217056	0.0660395	0.186009	-2.06606	5.34584	NGFR
		positive regulation of embryonic development (GO:0040019)	0.0966651	0.226378	0.0841106	0.192309	-2.27768	5.3218	LHX1
		negative regulation of lipid catabolic process (GO:0050995)	0.0606297	0.215236	0.0537987	0.186009	-1.89249	5.30459	ADRA2A
		activin receptor signaling pathway (GO:0032924)	0.075211	0.217056	0.0660395	0.186009	-2.04914	5.30206	GDF6
		vesicle transport along microtubule (GO:0047496)	0.075211	0.217056	0.0660395	0.186009	-2.04578	5.29338	BICDL1
		negative regulation of peptide hormone secretion (GO:0090278)	0.0642962	0.215236	0.0568735	0.186009	-1.92844	5.29213	ADRA2A
		regulation of astrocyte differentiation (GO:0048710)	0.0420835	0.215236	0.0382767	0.186009	-1.64708	5.21811	HES5
		regulation of myelination (GO:0031641)	0.0679485	0.215236	0.0599386	0.186009	-1.93432	5.2014	HES5
		positive regulation of cAMP biosynthetic process (GO:0030819)	0.0788213	0.217056	0.0690754	0.186009	-2.03729	5.17587	PTHLH
		ureteric bud development (GO:0001657)	0.0679485	0.215236	0.0599386	0.186009	-1.91765	5.15656	LHX1
		positive regulation of cell morphogenesis involved in differentiation (GO:0010770)	0.0222587	0.215236	0.01671	0.186009	-1.35323	5.14906	NGFR;OLFM4
		negative regulation of receptor-mediated endocytosis (GO:0048261)	0.056949	0.215236	0.050714	0.186009	-1.79022	5.13005	UNC119
		regulation of calcium ion import (GO:0090279)	0.0860002	0.222302	0.0751183	0.190578	-2.07447	5.08952	SLN
		embryonic digestive tract development (GO:0048566)	0.0788213	0.217056	0.0690754	0.186009	-2.00019	5.08164	CXCL8
		positive regulation of substrate adhesion-dependent cell spreading (GO:1900026)	0.103707	0.229158	0.0900579	0.195066	-2.23487	5.06464	OLFM4
		adrenergic receptor signaling pathway (GO:0071875)	0.0788213	0.217056	0.0690754	0.186009	-1.9907	5.05752	ADRA2A
		carbohydrate homeostasis (GO:0033500)	0.0259014	0.215236	0.0193868	0.186009	-1.38389	5.05599	NGFR;ADRA2A
		leukotriene metabolic process (GO:0006691)	0.075211	0.217056	0.0660395	0.186009	-1.95071	5.04738	DPEP1
		morphogenesis of an epithelium (GO:0002009)	0.075211	0.217056	0.0660395	0.186009	-1.94873	5.04225	LHX1
		regulation of protein complex disassembly (GO:0043244)	0.0606297	0.215236	0.0537987	0.186009	-1.79134	5.02108	SLN
		membrane protein intracellular domain proteolysis (GO:0031293)	0.0931239	0.223824	0.0811227	0.191499	-2.10841	5.005	NGFR
		cAMP-mediated signaling (GO:0019933)	0.0355397	0.215236	0.0264841	0.186009	-1.48503	4.95571	MC2R;PTHLH
		positive regulation of BMP signaling pathway (GO:0030513)	0.0824177	0.222302	0.0721016	0.190578	-1.96757	4.91097	HES5
		positive regulation of p38MAPK cascade (GO:1900745)	0.0715868	0.217056	0.0629939	0.186009	-1.83736	4.84484	GDF6
		camera-type eye development (GO:0043010)	0.0931239	0.223824	0.0811227	0.191499	-2.0383	4.83856	HES5
		cyclic nucleotide metabolic process (GO:0009187)	0.0966651	0.226378	0.0841106	0.192309	-2.07017	4.83695	PTHLH
		epithelial cilium movement (GO:0003351)	0.0606297	0.215236	0.0537987	0.186009	-1.72265	4.82855	CCDC39
		neuromuscular process (GO:0050905)	0.0642962	0.215236	0.0568735	0.186009	-1.75731	4.82251	NEUROG1
		negative regulation of lipid metabolic process (GO:0045833)	0.075211	0.217056	0.0660395	0.186009	-1.85584	4.8019	ADRA2A
		regulation of cAMP biosynthetic process (GO:0030817)	0.075211	0.217056	0.0660395	0.186009	-1.85101	4.7894	PTHLH
		regulation of insulin secretion involved in cellular response to glucose stimulus (GO:0061178)	0.0860002	0.222302	0.0751183	0.190578	-1.94047	4.76075	ADRA2A
		cilium-dependent cell motility (GO:0060285)	0.0931239	0.223824	0.0811227	0.191499	-1.98756	4.71813	CCDC39
		dorsal/ventral pattern formation (GO:0009953)	0.0788213	0.217056	0.0690754	0.186009	-1.84348	4.68349	LHX1
		positive regulation of neutrophil chemotaxis (GO:0090023)	0.0931239	0.223824	0.0811227	0.191499	-1.96584	4.66655	CXCL8
		cellular response to amyloid-beta (GO:1904646)	0.0895689	0.223824	0.0781253	0.191499	-1.92659	4.64837	NGFR
		PERK-mediated unfolded protein response (GO:0036499)	0.0495449	0.215236	0.0445152	0.186009	-1.5461	4.64584	CXCL8
		actin nucleation (GO:0045010)	0.0931239	0.223824	0.0811227	0.191499	-1.93865	4.60202	LMOD3
		negative regulation of endothelial cell proliferation (GO:0001937)	0.114168	0.234321	0.0989081	0.199271	-2.09882	4.55463	NGFR
		cell-cell adhesion mediated by cadherin (GO:0044331)	0.0895689	0.223824	0.0781253	0.191499	-1.88245	4.54186	CDH15
		regulation of lipid catabolic process (GO:0050994)	0.0679485	0.215236	0.0599386	0.186009	-1.68296	4.52549	ADRA2A
		epithelium development (GO:0060429)	0.0753569	0.217056	0.0561276	0.186009	-1.734	4.48329	LHX1;HES5
		sulfur amino acid metabolic process (GO:0000096)	0.0860002	0.222302	0.0751183	0.190578	-1.81624	4.45598	DPEP1
		synaptic transmission glutamatergic (GO:0035249)	0.0824177	0.222302	0.0721016	0.190578	-1.78297	4.4502	GRIA2
		positive regulation of epidermal growth factor receptor signaling pathway (GO:0045742)	0.110694	0.234321	0.0959675	0.199271	-2.01661	4.43854	ADRA2A
		calcium-independent cell-cell adhesion via plasma membrane cell-adhesion molecules (GO:0016338)	0.0788213	0.217056	0.0690754	0.186009	-1.73899	4.41804	CLDN18
		liver development (GO:0001889)	0.117628	0.236117	0.101839	0.201473	-2.06161	4.41232	CCDC39
		urogenital system development (GO:0001655)	0.0860002	0.222302	0.0751183	0.190578	-1.79209	4.39672	LHX1
		cAMP metabolic process (GO:0046058)	0.0931239	0.223824	0.0811227	0.191499	-1.84982	4.39114	PTHLH
		positive regulation of wound healing (GO:0090303)	0.100193	0.228773	0.087089	0.194003	-1.9041	4.38069	ADRA2A
		negative regulation of cysteine-type endopeptidase activity involved in apoptotic process (GO:0043154)	0.0297683	0.215236	0.0222313	0.186009	-1.23333	4.33431	NGFR;DPEP1
		regulation of pri-miRNA transcription from RNA polymerase II promoter (GO:1902893)	0.100193	0.228773	0.087089	0.194003	-1.88284	4.33178	NGFR
		purine-containing compound biosynthetic process (GO:0072522)	0.0860002	0.222302	0.0751183	0.190578	-1.75301	4.30084	AMPD1
		modulation of chemical synaptic transmission (GO:0050804)	0.0417052	0.215236	0.0310383	0.186009	-1.3466	4.27833	GRIA2;CPLX1
		regulation of epidermal growth factor-activated receptor activity (GO:0007176)	0.0931239	0.223824	0.0811227	0.191499	-1.78201	4.23018	ADRA2A
		positive regulation of neutrophil migration (GO:1902624)	0.0966651	0.226378	0.0841106	0.192309	-1.80924	4.22729	CXCL8
		regulation of cell differentiation (GO:0045595)	0.0821726	0.222302	0.061259	0.186009	-1.68543	4.21178	HES5;PTHLH
		negative regulation of sprouting angiogenesis (GO:1903671)	0.0860002	0.222302	0.0751183	0.190578	-1.71153	4.19908	NGFR
		negative regulation of ion transport (GO:0043271)	0.0788213	0.217056	0.0690754	0.186009	-1.64411	4.17699	ADRA2A
		regulation of membrane protein ectodomain proteolysis (GO:0051043)	0.0860002	0.222302	0.0751183	0.190578	-1.69631	4.16173	ADRA2A
		histone lysine methylation (GO:0034968)	0.0860002	0.222302	0.0751183	0.190578	-1.69541	4.15953	DYDC1
		positive regulation of granulocyte chemotaxis (GO:0071624)	0.100193	0.228773	0.087089	0.194003	-1.79529	4.13035	CXCL8
		divalent metal ion transport (GO:0070838)	0.0472847	0.215236	0.0351705	0.186009	-1.35017	4.12013	SLN;NIPAL2
		glucose homeostasis (GO:0042593)	0.0346905	0.215236	0.0258577	0.186009	-1.21173	4.07297	NGFR;ADRA2A
		Rho protein signal transduction (GO:0007266)	0.0330165	0.215236	0.0246236	0.186009	-1.1897	4.05778	NGFR;ADRA2A
		axoneme assembly (GO:0035082)	0.0931239	0.223824	0.0811227	0.191499	-1.69484	4.02326	CCDC39
		positive regulation of purine nucleotide biosynthetic process (GO:1900373)	0.0931239	0.223824	0.0811227	0.191499	-1.69083	4.01374	PTHLH
		respiratory tube development (GO:0030323)	0.0966651	0.226378	0.0841106	0.192309	-1.71693	4.01162	CCDC39
		regulation of MAPK cascade (GO:0043408)	0.0455726	0.215236	0.0294621	0.186009	-1.29419	3.99704	NGFR;GDF6;ADRA2A
		striated muscle cell development (GO:0055002)	0.0788213	0.217056	0.0690754	0.186009	-1.57038	3.98966	LMOD3
		muscle fiber development (GO:0048747)	0.103707	0.229158	0.0900579	0.195066	-1.75593	3.97928	LMOD3
		lung development (GO:0030324)	0.110694	0.234321	0.0959675	0.199271	-1.79934	3.96032	CCDC39
		regulation of fibroblast growth factor receptor signaling pathway (GO:0040036)	0.0788213	0.217056	0.0690754	0.186009	-1.55177	3.94239	LRIT3
		protein export from nucleus (GO:0006611)	0.107207	0.232602	0.0930174	0.197635	-1.76402	3.93904	CRB1
		regulation of leukocyte chemotaxis (GO:0002688)	0.114168	0.234321	0.0989081	0.199271	-1.80315	3.91299	CXCL8
		response to amyloid-beta (GO:1904645)	0.0966651	0.226378	0.0841106	0.192309	-1.6685	3.89845	NGFR
		regulation of protein tyrosine kinase activity (GO:0061097)	0.117628	0.236117	0.101839	0.201473	-1.81739	3.88963	UNC119
		neurotrophin signaling pathway (GO:0038179)	0.0679485	0.215236	0.0599386	0.186009	-1.43301	3.85337	NGFR
		regulation of cilium assembly (GO:1902017)	0.103707	0.229158	0.0900579	0.195066	-1.69495	3.84108	SAXO1
		activation of protein kinase B activity (GO:0032148)	0.114168	0.234321	0.0989081	0.199271	-1.76611	3.83262	ADRA2A
		respiratory system development (GO:0060541)	0.110694	0.234321	0.0959675	0.199271	-1.74027	3.83031	CCDC39
		regulation of protein localization to nucleus (GO:1900180)	0.103707	0.229158	0.0900579	0.195066	-1.68587	3.8205	NGFR
		negative regulation of cysteine-type endopeptidase activity (GO:2000117)	0.0330165	0.215236	0.0246236	0.186009	-1.11986	3.81955	NGFR;DPEP1
		negative regulation of cell morphogenesis involved in differentiation (GO:0010771)	0.114168	0.234321	0.0989081	0.199271	-1.72499	3.74339	NGFR
		regulation of cysteine-type endopeptidase activity involved in apoptotic process (GO:0043281)	0.0521305	0.215236	0.038768	0.186009	-1.25742	3.71443	NGFR;DPEP1
		aminoglycan catabolic process (GO:0006026)	0.121074	0.241268	0.104761	0.205768	-1.75892	3.7137	SDC3
		NAD biosynthetic process (GO:0009435)	0.0860002	0.222302	0.0751183	0.190578	-1.51304	3.71209	SLC5A8
		regulation of neuron differentiation (GO:0045664)	0.0435357	0.215236	0.0323928	0.186009	-1.1798	3.69771	NEUROG1;HES5
		regulation of glucose import (GO:0046324)	0.117628	0.236117	0.101839	0.201473	-1.71441	3.66923	NGFR
		flagellated sperm motility (GO:0030317)	0.131335	0.250772	0.113472	0.213685	-1.80284	3.65976	CCDC39
		regulation of p38MAPK cascade (GO:1900744)	0.100193	0.228773	0.087089	0.194003	-1.58395	3.64412	GDF6
		aminoglycan metabolic process (GO:0006022)	0.114168	0.234321	0.0989081	0.199271	-1.67506	3.63503	SDC3
		positive regulation of transmembrane receptor protein serine/threonine kinase signaling pathway (GO:0090100)	0.0417052	0.215236	0.0310383	0.186009	-1.13605	3.60938	GDF6;HES5
		positive regulation of cAMP metabolic process (GO:0030816)	0.100193	0.228773	0.087089	0.194003	-1.56719	3.60557	PTHLH
		regulation of embryonic development (GO:0045995)	0.110694	0.234321	0.0959675	0.199271	-1.63252	3.59315	LHX1
		regulation of neutrophil chemotaxis (GO:0090022)	0.110694	0.234321	0.0959675	0.199271	-1.63007	3.58775	CXCL8
		negative regulation of endocytosis (GO:0045806)	0.107207	0.232602	0.0930174	0.197635	-1.5903	3.55112	UNC119
		G-protein coupled receptor signaling pathway coupled to cyclic nucleotide second messenger (GO:0007187)	0.0868185	0.223364	0.0647665	0.186009	-1.44226	3.52479	MC2R;ADRA2A
		positive regulation of lipid metabolic process (GO:0045834)	0.0824177	0.222302	0.0721016	0.190578	-1.41109	3.52202	EEF1A2
		regulation of cysteine-type endopeptidase activity (GO:2000116)	0.134729	0.251128	0.116356	0.214691	-1.74668	3.5012	NGFR
		heart looping (GO:0001947)	0.134729	0.251128	0.116356	0.214691	-1.71221	3.4321	CCDC39
		regulation of insulin secretion (GO:0050796)	0.0571458	0.215236	0.0425	0.186009	-1.1955	3.42169	SNAP25;ADRA2A
		regulation of wound healing (GO:0061041)	0.127928	0.246847	0.110577	0.210404	-1.66252	3.41862	ADRA2A
		cellular response to calcium ion (GO:0071277)	0.154819	0.269337	0.133474	0.230193	-1.83088	3.41549	DPEP1
		response to molecule of bacterial origin (GO:0002237)	0.0571458	0.215236	0.0425	0.186009	-1.18536	3.39267	NGFR;CXCL8
		axonemal dynein complex assembly (GO:0070286)	0.124508	0.245433	0.107674	0.209239	-1.6143	3.3632	CCDC39
		positive regulation of lipid kinase activity (GO:0090218)	0.103707	0.229158	0.0900579	0.195066	-1.46653	3.32344	EEF1A2
		regulation of muscle cell differentiation (GO:0051147)	0.134729	0.251128	0.116356	0.214691	-1.65743	3.3223	CDH15
		negative regulation of axonogenesis (GO:0050771)	0.0895689	0.223824	0.0781253	0.191499	-1.37553	3.31881	NGFR
		determination of heart left/right asymmetry (GO:0061371)	0.148174	0.264494	0.127805	0.226657	-1.73756	3.31763	CCDC39
		regulation of nervous system development (GO:0051960)	0.0966651	0.226378	0.0841106	0.192309	-1.41013	3.29477	HES5
		organelle transport along microtubule (GO:0072384)	0.117628	0.236117	0.101839	0.201473	-1.53257	3.28005	BICDL1
		glutamate receptor signaling pathway (GO:0007215)	0.134729	0.251128	0.116356	0.214691	-1.63174	3.2708	GRIA2
		epithelial tube morphogenesis (GO:0060562)	0.127928	0.246847	0.110577	0.210404	-1.57149	3.23143	LHX1
		negative regulation of catalytic activity (GO:0043086)	0.100193	0.228773	0.087089	0.194003	-1.40362	3.22925	SLN
		histone H3-K4 methylation (GO:0051568)	0.0895689	0.223824	0.0781253	0.191499	-1.33442	3.21963	DYDC1
		negative regulation of homeostatic process (GO:0032845)	0.107207	0.232602	0.0930174	0.197635	-1.43119	3.19584	ADRA2A
		connective tissue development (GO:0061448)	0.114168	0.234321	0.0989081	0.199271	-1.46563	3.18055	HES5
		regulation of neurotransmitter secretion (GO:0046928)	0.103707	0.229158	0.0900579	0.195066	-1.40228	3.17782	CPLX1
		positive regulation of smooth muscle cell proliferation (GO:0048661)	0.13811	0.253974	0.119232	0.217074	-1.59891	3.16537	HES5
		negative regulation of cell differentiation (GO:0045596)	0.117479	0.236117	0.0881115	0.195066	-1.47259	3.15355	HES5;PTHLH
		alpha-amino acid metabolic process (GO:1901605)	0.117628	0.236117	0.101839	0.201473	-1.47323	3.15306	DPEP1
		embryonic heart tube morphogenesis (GO:0003143)	0.148174	0.264494	0.127805	0.226657	-1.63419	3.12026	CCDC39
		endoderm formation (GO:0001706)	0.134729	0.251128	0.116356	0.214691	-1.55016	3.10728	LHX1
		cellular response to drug (GO:0035690)	0.114168	0.234321	0.0989081	0.199271	-1.41615	3.07318	DPEP1
		regulation of protein secretion (GO:0050708)	0.0665743	0.215236	0.0495405	0.186009	-1.13297	3.0697	SNAP25;ADRA2A
		central nervous system neuron differentiation (GO:0021953)	0.121074	0.241268	0.104761	0.205768	-1.45078	3.06311	LHX1
		positive regulation of muscle cell differentiation (GO:0051149)	0.127928	0.246847	0.110577	0.210404	-1.45775	2.99755	CDH15
		positive regulation of leukocyte migration (GO:0002687)	0.127928	0.246847	0.110577	0.210404	-1.44838	2.97828	CXCL8
		positive regulation of nucleic acid-templated transcription (GO:1903508)	0.133301	0.251128	0.0814218	0.191499	-1.46706	2.95634	LHX1;GDF6;SOX10;HES5
		regulation of multicellular organismal development (GO:2000026)	0.158123	0.273348	0.136295	0.232678	-1.59899	2.94915	NEUROG1
		smoothened signaling pathway (GO:0007224)	0.114168	0.234321	0.0989081	0.199271	-1.35833	2.94769	HES5
		generation of neurons (GO:0048699)	0.0927346	0.223824	0.0692443	0.186009	-1.23685	2.94124	UNC119;HES5
		positive regulation of RNA metabolic process (GO:0051254)	0.131335	0.250772	0.113472	0.213685	-1.44146	2.92616	RBM20
		positive regulation of peptidyl-tyrosine phosphorylation (GO:0050731)	0.0764796	0.217056	0.0569718	0.186009	-1.13795	2.92536	UNC119;HES5
		negative regulation of neurogenesis (GO:0050768)	0.124508	0.245433	0.107674	0.209239	-1.40134	2.91953	HES5
		regulation of potassium ion transport (GO:0043266)	0.134729	0.251128	0.116356	0.214691	-1.4402	2.88686	ADRA2A
		regulation of substrate adhesion-dependent cell spreading (GO:1900024)	0.151503	0.266958	0.130644	0.228731	-1.5274	2.88244	OLFM4
		positive regulation of protein localization to nucleus (GO:1900182)	0.154819	0.269337	0.133474	0.230193	-1.5449	2.88201	NGFR
		response to lipopolysaccharide (GO:0032496)	0.123904	0.245433	0.0930469	0.197635	-1.35661	2.83294	NGFR;CXCL8
		positive regulation of axonogenesis (GO:0050772)	0.13811	0.253974	0.119232	0.217074	-1.39839	2.76841	NGFR
		positive regulation of receptor activity (GO:2000273)	0.13811	0.253974	0.119232	0.217074	-1.39729	2.76622	ADRA2A
		regulation of alternative mRNA splicing via spliceosome (GO:0000381)	0.144832	0.263682	0.124956	0.22525	-1.41401	2.73211	CELF4
		regulation of cellular amide metabolic process (GO:0034248)	0.141478	0.259297	0.122099	0.221557	-1.39491	2.7279	EEF1A2
		regulation of macromolecule metabolic process (GO:0060255)	0.091542	0.223824	0.0683407	0.186009	-1.13541	2.71472	LHX1;PTHLH
		skeletal system development (GO:0001501)	0.112403	0.234321	0.0842231	0.192309	-1.24083	2.71204	HES5;PTHLH
		determination of left/right symmetry (GO:0007368)	0.154819	0.269337	0.133474	0.230193	-1.43854	2.68358	CCDC39
		skeletal muscle tissue development (GO:0007519)	0.144832	0.263682	0.124956	0.22525	-1.38479	2.67565	LMOD3
		adherens junction organization (GO:0034332)	0.161413	0.277287	0.139107	0.236009	-1.46589	2.67347	CDH15
		response to lipid (GO:0033993)	0.104903	0.230872	0.078495	0.191499	-1.18315	2.66767	NGFR;CXCL8
		regulation of exocytosis (GO:0017157)	0.184094	0.299358	0.158543	0.256288	-1.55062	2.62413	CPLX1
		cellular response to peptide (GO:1901653)	0.151503	0.266958	0.130644	0.228731	-1.38987	2.6229	NGFR
		positive regulation of cell development (GO:0010720)	0.127928	0.246847	0.110577	0.210404	-1.26543	2.60209	LMOD3
		positive regulation of pathway-restricted SMAD protein phosphorylation (GO:0010862)	0.171209	0.286919	0.14749	0.244183	-1.47273	2.59917	GDF6
		axon guidance (GO:0007411)	0.1278	0.246847	0.0960467	0.199271	-1.26266	2.59765	NGFR;LHX1
		regulation of smooth muscle cell proliferation (GO:0048660)	0.161413	0.277287	0.139107	0.236009	-1.42005	2.58986	HES5
		negative regulation of cell projection organization (GO:0031345)	0.151503	0.266958	0.130644	0.228731	-1.36686	2.57947	NGFR
		regulation of tyrosine phosphorylation of STAT protein (GO:0042509)	0.215449	0.319962	0.185566	0.271899	-1.67558	2.57206	HES5
		membrane protein proteolysis (GO:0033619)	0.131335	0.250772	0.113472	0.213685	-1.24544	2.52825	NGFR
		myofibril assembly (GO:0030239)	0.171209	0.286919	0.14749	0.244183	-1.42547	2.51576	LMOD3
		regulation of cellular localization (GO:0060341)	0.148174	0.264494	0.127805	0.226657	-1.31028	2.5018	CPLX1
		nervous system development (GO:0007399)	0.102633	0.229158	0.0614263	0.186009	-1.09272	2.48767	GBX2;LHX1;NEUROG1;HES5
		calcium-dependent cell-cell adhesion via plasma membrane cell adhesion molecules (GO:0016339)	0.151503	0.266958	0.130644	0.228731	-1.30684	2.46621	CDH15
		eye development (GO:0001654)	0.158123	0.273348	0.136295	0.232678	-1.32749	2.44841	HES5
		cilium movement (GO:0003341)	0.177677	0.293273	0.153035	0.250337	-1.41542	2.44555	CCDC39
		cell morphogenesis (GO:0000902)	0.209275	0.315062	0.18023	0.267659	-1.56048	2.44076	CDH15
		negative regulation of protein secretion (GO:0050709)	0.154819	0.269337	0.133474	0.230193	-1.30666	2.43756	ADRA2A
		positive regulation of proteolysis (GO:0045862)	0.187285	0.30162	0.161285	0.257127	-1.44859	2.42658	ADRA2A
		glycosaminoglycan catabolic process (GO:0006027)	0.199923	0.308614	0.172163	0.26207	-1.50551	2.4236	SDC3
		regulation of calcium ion-dependent exocytosis (GO:0017158)	0.190463	0.302532	0.164017	0.25828	-1.46147	2.42356	ADRA2A
		negative regulation of catabolic process (GO:0009895)	0.148174	0.264494	0.127805	0.226657	-1.26294	2.41141	ADRA2A
		Notch signaling pathway (GO:0007219)	0.196782	0.308104	0.169456	0.261583	-1.47975	2.40557	HES5
		regulation of vesicle-mediated transport (GO:0060627)	0.102436	0.229158	0.0766146	0.191499	-1.02276	2.33039	UNC119;CPLX1
		positive regulation of organelle assembly (GO:1902117)	0.171209	0.286919	0.14749	0.244183	-1.30457	2.3024	SAXO1
		regulation of metal ion transport (GO:0010959)	0.13811	0.253974	0.119232	0.217074	-1.16281	2.30201	SLN
		cell-cell adhesion via plasma-membrane adhesion molecules (GO:0098742)	0.107388	0.232602	0.0803901	0.191499	-1.02203	2.28048	CLDN18;CDH15
		glutathione metabolic process (GO:0006749)	0.177677	0.293273	0.153035	0.250337	-1.31947	2.27978	DPEP1
		regulation of ATPase activity (GO:0043462)	0.148174	0.264494	0.127805	0.226657	-1.19367	2.27915	SLN
		calcium-mediated signaling (GO:0019722)	0.242649	0.340082	0.209159	0.292396	-1.60244	2.26927	CXCL8
		positive regulation of tyrosine phosphorylation of STAT protein (GO:0042531)	0.190463	0.302532	0.164017	0.25828	-1.35978	2.25492	HES5
		second-messenger-mediated signaling (GO:0019932)	0.218518	0.320182	0.188221	0.274322	-1.4767	2.24589	CXCL8
		cartilage development (GO:0051216)	0.167956	0.284074	0.144705	0.241763	-1.25799	2.24432	HES5
		regulation of secretion by cell (GO:1903530)	0.199923	0.308614	0.172163	0.26207	-1.39115	2.2395	CPLX1
		positive regulation of ion transport (GO:0043270)	0.167956	0.284074	0.144705	0.241763	-1.24206	2.2159	ADRA2A
		neutrophil chemotaxis (GO:0030593)	0.190463	0.302532	0.164017	0.25828	-1.32639	2.19956	CXCL8
		regulation of BMP signaling pathway (GO:0030510)	0.199923	0.308614	0.172163	0.26207	-1.35509	2.18146	HES5
		embryonic organ development (GO:0048568)	0.190463	0.302532	0.164017	0.25828	-1.31503	2.18071	CXCL8
		regulation of mRNA splicing via spliceosome (GO:0048024)	0.212368	0.318843	0.182903	0.270893	-1.40599	2.17849	CELF4
		icosanoid metabolic process (GO:0006690)	0.167956	0.284074	0.144705	0.241763	-1.20391	2.14784	DPEP1
		purine ribonucleotide metabolic process (GO:0009150)	0.230677	0.328341	0.198757	0.282906	-1.46097	2.14285	PTHLH
		positive regulation of chemotaxis (GO:0050921)	0.174449	0.291457	0.150267	0.248031	-1.22661	2.14181	CXCL8
		kidney development (GO:0001822)	0.221576	0.322935	0.190868	0.276708	-1.4207	2.14098	LHX1
		regulation of axonogenesis (GO:0050770)	0.196782	0.308104	0.169456	0.261583	-1.30398	2.11982	NGFR
		positive regulation of cell-substrate adhesion (GO:0010811)	0.187285	0.30162	0.161285	0.257127	-1.26519	2.11936	OLFM4
		receptor internalization (GO:0031623)	0.180892	0.297684	0.155793	0.254092	-1.23938	2.11917	CXCL8
		positive regulation of protein kinase activity (GO:0045860)	0.146345	0.264494	0.110401	0.210404	-1.10006	2.11409	UNC119;ADRA2A
		positive regulation of multicellular organismal process (GO:0051240)	0.187687	0.30162	0.142849	0.241609	-1.25387	2.0977	LHX1;ADRA2A
		negative regulation of cellular component organization (GO:0051129)	0.193628	0.306672	0.166741	0.260325	-1.27651	2.09579	SLN
		apoptotic process (GO:0006915)	0.228989	0.328341	0.175881	0.266251	-1.41441	2.08496	NGFR;GDF6
		central nervous system development (GO:0007417)	0.208936	0.315062	0.159767	0.257127	-1.31931	2.06568	SOX10;HES5
		regulation of RNA splicing (GO:0043484)	0.196782	0.308104	0.169456	0.261583	-1.25288	2.03676	RBM20
		positive regulation of gene expression (GO:0010628)	0.182876	0.299358	0.105857	0.207178	-1.19762	2.0347	LHX1;RBM20;GDF6;SOX10;HES5
		aminoglycan biosynthetic process (GO:0006023)	0.167956	0.284074	0.144705	0.241763	-1.13901	2.03204	SDC3
		positive regulation of plasma membrane bounded cell projection assembly (GO:0120034)	0.239674	0.338508	0.206571	0.291005	-1.4178	2.02529	SAXO1
		negative regulation of neuron projection development (GO:0010977)	0.184094	0.299358	0.158543	0.256288	-1.18424	2.0041	NGFR
		chemokine-mediated signaling pathway (GO:0070098)	0.187285	0.30162	0.161285	0.257127	-1.18481	1.98471	CXCL8
		receptor metabolic process (GO:0043112)	0.20617	0.315062	0.17755	0.2673	-1.25625	1.98369	CXCL8
		positive regulation of actin filament polymerization (GO:0030838)	0.184094	0.299358	0.158543	0.256288	-1.17161	1.98272	LMOD3
		regulation of JAK-STAT cascade (GO:0046425)	0.227655	0.327441	0.196136	0.280633	-1.33486	1.9755	HES5
		chordate embryonic development (GO:0043009)	0.199923	0.308614	0.172163	0.26207	-1.20544	1.94054	HES5
		positive regulation of protein phosphorylation (GO:0001934)	0.218131	0.320182	0.15208	0.25027	-1.27241	1.93745	NGFR;GDF6;ADRA2A
		positive regulation of leukocyte chemotaxis (GO:0002690)	0.215449	0.319962	0.185566	0.271899	-1.2492	1.91757	CXCL8
		O-glycan processing (GO:0016266)	0.227655	0.327441	0.196136	0.280633	-1.26717	1.87532	MUC6
		positive regulation of JAK-STAT cascade (GO:0046427)	0.224621	0.325641	0.193506	0.279056	-1.23378	1.84246	HES5
		mitotic cytokinesis (GO:0000281)	0.209275	0.315062	0.18023	0.267659	-1.16809	1.82702	UNC119
		regulation of MAP kinase activity (GO:0043405)	0.291512	0.382174	0.251913	0.327905	-1.46217	1.80238	ADRA2A
		axonogenesis (GO:0007409)	0.217509	0.320182	0.166638	0.260325	-1.17129	1.78682	NGFR;SLITRK4
		cell junction assembly (GO:0034329)	0.209275	0.315062	0.18023	0.267659	-1.13437	1.77428	CDH15
		regulation of neurogenesis (GO:0050767)	0.203052	0.312564	0.174861	0.265439	-1.10683	1.7646	HES5
		renal system development (GO:0072001)	0.209275	0.315062	0.18023	0.267659	-1.12565	1.76065	LHX1
		diterpenoid metabolic process (GO:0016101)	0.218518	0.320182	0.188221	0.274322	-1.15341	1.7542	SDC3
		cellular response to tumor necrosis factor (GO:0071356)	0.176489	0.293078	0.133999	0.230193	-1.00677	1.74624	NGFR;CXCL8
		granulocyte chemotaxis (GO:0071621)	0.199923	0.308614	0.172163	0.26207	-1.08269	1.74295	CXCL8
		sensory perception of light stimulus (GO:0050953)	0.274633	0.365288	0.237088	0.314586	-1.34721	1.74103	KRT12
		regulation of cell communication (GO:0010646)	0.245614	0.341615	0.211739	0.293754	-1.23571	1.73493	GRIA2
		fat cell differentiation (GO:0045444)	0.196782	0.308104	0.169456	0.261583	-1.0664	1.7336	GDF6
		sensory perception of mechanical stimulus (GO:0050954)	0.266045	0.362668	0.229568	0.312167	-1.30915	1.73343	MYO3A
		positive regulation of cell differentiation (GO:0045597)	0.176489	0.293078	0.133999	0.230193	-0.992516	1.72152	CDH15;GDF6
		cell-cell junction organization (GO:0045216)	0.248566	0.344846	0.21431	0.296571	-1.23263	1.71588	CDH15
		regulation of stem cell differentiation (GO:2000736)	0.294288	0.384892	0.254356	0.330301	-1.39631	1.70796	HES5
		regulation of endocytosis (GO:0030100)	0.239674	0.338508	0.206571	0.291005	-1.19022	1.7002	UNC119
		glycosaminoglycan metabolic process (GO:0030203)	0.215449	0.319962	0.185566	0.271899	-1.1073	1.69975	SDC3
		regulation of viral genome replication (GO:0045069)	0.221576	0.322935	0.190868	0.276708	-1.12071	1.6889	CXCL8
		cellular response to reactive oxygen species (GO:0034614)	0.227655	0.327441	0.196136	0.280633	-1.13813	1.68434	DPEP1
		homophilic cell adhesion via plasma membrane adhesion molecules (GO:0007156)	0.224621	0.325641	0.193506	0.279056	-1.12321	1.67734	CDH15
		retinoid metabolic process (GO:0001523)	0.257356	0.35435	0.221976	0.304107	-1.22293	1.65987	SDC3
		neutrophil migration (GO:1990266)	0.20617	0.315062	0.17755	0.2673	-1.04688	1.65308	CXCL8
		regulation of pathway-restricted SMAD protein phosphorylation (GO:0060393)	0.209275	0.315062	0.18023	0.267659	-1.05467	1.64962	GDF6
		inflammatory response (GO:0006954)	0.259293	0.356122	0.200514	0.284668	-1.21536	1.64049	NGFR;CXCL8
		cellular response to fibroblast growth factor stimulus (GO:0044344)	0.310716	0.399507	0.268852	0.343428	-1.36297	1.59315	CXCL8
		actomyosin structure organization (GO:0031032)	0.245614	0.341615	0.211739	0.293754	-1.13192	1.58921	LMOD3
		regulation of cell proliferation (GO:0042127)	0.162791	0.278779	0.0928713	0.197635	-0.873339	1.58536	NGFR;CXCL8;HES5;PTHLH;ADRA2A
		positive regulation of cell proliferation (GO:0008284)	0.230434	0.328341	0.161408	0.257127	-1.07124	1.57236	HES5;PTHLH;ADRA2A
		positive regulation of vasculature development (GO:1904018)	0.33726	0.420043	0.292401	0.362525	-1.44393	1.56941	CXCL8
		Ras protein signal transduction (GO:0007265)	0.217509	0.320182	0.166638	0.260325	-1.02678	1.56637	NGFR;ADRA2A
		positive regulation of neurogenesis (GO:0050769)	0.239674	0.338508	0.206571	0.291005	-1.09426	1.56313	NEUROG1
		striated muscle contraction (GO:0006941)	0.215449	0.319962	0.185566	0.271899	-1.01823	1.56302	LMOD3
		epidermis development (GO:0008544)	0.274633	0.365288	0.237088	0.314586	-1.20223	1.55367	PTHLH
		BMP signaling pathway (GO:0030509)	0.274633	0.365288	0.237088	0.314586	-1.18229	1.52789	GDF6
		positive regulation of cellular protein localization (GO:1903829)	0.230677	0.328341	0.198757	0.282906	-1.02863	1.50873	NGFR
		organelle membrane fusion (GO:0090174)	0.245614	0.341615	0.211739	0.293754	-1.07299	1.50648	SNAP25
		neuropeptide signaling pathway (GO:0007218)	0.242649	0.340082	0.209159	0.292396	-1.06077	1.5022	GPR88
		C-terminal protein lipidation (GO:0006501)	0.257356	0.35435	0.221976	0.304107	-1.09854	1.49104	NEGR1
		cellular response to lipopolysaccharide (GO:0071222)	0.302549	0.392884	0.261639	0.33736	-1.23613	1.47781	CXCL8
		cellular response to BMP stimulus (GO:0071773)	0.291512	0.382174	0.251913	0.327905	-1.1974	1.476	GDF6
		activation of cysteine-type endopeptidase activity involved in apoptotic process (GO:0006919)	0.268918	0.36387	0.232083	0.313255	-1.12161	1.47307	NGFR
		regulation of protein catabolic process (GO:0042176)	0.302549	0.392884	0.261639	0.33736	-1.22384	1.46311	EEF1A2
		regulation of G-protein coupled receptor protein signaling pathway (GO:0008277)	0.254438	0.352101	0.219429	0.302307	-1.05614	1.44554	CXCL8
		sensory perception of sound (GO:0007605)	0.274633	0.365288	0.237088	0.314586	-1.08798	1.40602	MYO3A
		cytoskeleton-dependent cytokinesis (GO:0061640)	0.242649	0.340082	0.209159	0.292396	-0.983171	1.39231	UNC119
		regulation of Wnt signaling pathway (GO:0030111)	0.350152	0.429269	0.303896	0.370078	-1.32211	1.38741	AMER3
		response to interleukin-1 (GO:0070555)	0.260264	0.356561	0.224515	0.306818	-1.01948	1.37229	CXCL8
		visual perception (GO:0007601)	0.266045	0.362668	0.229568	0.312167	-1.03528	1.3708	KRT12
		response to calcium ion (GO:0051592)	0.268918	0.36387	0.232083	0.313255	-1.0422	1.36877	DPEP1
		small GTPase mediated signal transduction (GO:0007264)	0.324117	0.408312	0.280721	0.352025	-1.21157	1.36501	ADRA2A
		positive regulation of kinase activity (GO:0033674)	0.360287	0.438749	0.31296	0.379429	-1.32656	1.35423	EEF1A2
		positive regulation of protein catabolic process (GO:0045732)	0.274633	0.365288	0.237088	0.314586	-1.0275	1.32785	ADRA2A
		positive regulation of stress-activated MAPK cascade (GO:0032874)	0.271781	0.365288	0.234589	0.314586	-1.00627	1.31092	GDF6
		nuclear export (GO:0051168)	0.305282	0.395495	0.264051	0.339671	-1.09722	1.30187	CRB1
		C-terminal protein amino acid modification (GO:0018410)	0.277473	0.367283	0.239578	0.316359	-1.01499	1.30125	NEGR1
		negative regulation of binding (GO:0051100)	0.277473	0.367283	0.239578	0.316359	-0.999958	1.28198	SLN
		cellular response to hormone stimulus (GO:0032870)	0.271781	0.365288	0.234589	0.314586	-0.977685	1.27369	ADRA2A
		vesicle fusion (GO:0006906)	0.310716	0.399507	0.268852	0.343428	-1.08945	1.27343	SNAP25
		positive regulation of angiogenesis (GO:0045766)	0.334652	0.418697	0.29008	0.361282	-1.16	1.26982	CXCL8
		cellular response to molecule of bacterial origin (GO:0071219)	0.283122	0.372958	0.244536	0.320154	-0.998728	1.26027	CXCL8
		positive regulation of protein serine/threonine kinase activity (GO:0071902)	0.372736	0.448921	0.324128	0.388669	-1.25458	1.23812	ADRA2A
		protein transport (GO:0015031)	0.365388	0.442993	0.289497	0.361282	-1.22602	1.23436	NGFR;UNC119
		cell-cell junction assembly (GO:0007043)	0.268918	0.36387	0.232083	0.313255	-0.932233	1.22435	CDH15
		circulatory system development (GO:0072359)	0.350152	0.429269	0.303896	0.370078	-1.13675	1.1929	RBM20
		response to tumor necrosis factor (GO:0034612)	0.318787	0.404388	0.275996	0.349297	-1.03343	1.18145	CXCL8
		regulation of programmed cell death (GO:0043067)	0.282439	0.372956	0.219559	0.302307	-0.922827	1.16672	NGFR;GDF6
		axon development (GO:0061564)	0.310716	0.399507	0.268852	0.343428	-0.996165	1.16439	SLITRK4
		cilium assembly (GO:0060271)	0.311294	0.399507	0.243584	0.320105	-0.995902	1.16223	CCDC39;UNC119
		glycosaminoglycan biosynthetic process (GO:0006024)	0.324117	0.408312	0.280721	0.352025	-1.02741	1.15754	SDC3
		translational elongation (GO:0006414)	0.339859	0.422319	0.294715	0.364568	-1.05554	1.13916	EEF1A2
		phospholipase C-activating G-protein coupled receptor signaling pathway (GO:0007200)	0.302549	0.392884	0.261639	0.33736	-0.932643	1.11498	ADRA2A
		cellular response to metal ion (GO:0071248)	0.326766	0.410706	0.283072	0.354163	-0.994106	1.11192	DPEP1
		negative regulation of cell motility (GO:2000146)	0.318787	0.404388	0.275996	0.349297	-0.968866	1.10764	DPEP1
		transmembrane receptor protein serine/threonine kinase signaling pathway (GO:0007178)	0.433716	0.495481	0.379396	0.432243	-1.31414	1.09779	GDF6
		cell morphogenesis involved in neuron differentiation (GO:0048667)	0.318787	0.404388	0.275996	0.349297	-0.958226	1.09547	SLITRK4
		positive regulation of cysteine-type endopeptidase activity involved in apoptotic process (GO:0043280)	0.350152	0.429269	0.303896	0.370078	-1.03238	1.08337	NGFR
		positive regulation of developmental process (GO:0051094)	0.360287	0.438749	0.31296	0.379429	-1.05745	1.0795	LHX1
		response to endoplasmic reticulum stress (GO:0034976)	0.342447	0.423614	0.297021	0.36577	-1.00452	1.07649	CXCL8
		peptide metabolic process (GO:0006518)	0.33726	0.420043	0.292401	0.362525	-0.989599	1.07559	DPEP1
		calcium ion transport (GO:0006816)	0.372736	0.448921	0.324128	0.388669	-1.0635	1.04955	SLN
		positive regulation of cellular process (GO:0048522)	0.330988	0.41506	0.240475	0.316779	-0.928155	1.02624	HES5;PTHLH;ADRA2A
		positive regulation of neuron differentiation (GO:0045666)	0.321457	0.406833	0.278362	0.350672	-0.89854	1.01974	NEUROG1
		positive regulation of neuron projection development (GO:0010976)	0.318787	0.404388	0.275996	0.349297	-0.883428	1.00996	NGFR
		regulation of cytokine production (GO:0001817)	0.347594	0.429012	0.301612	0.369761	-0.949875	1.00375	ADRA2A
		positive regulation of cellular catabolic process (GO:0031331)	0.342447	0.423614	0.297021	0.36577	-0.929007	0.99556	ADRA2A
		negative regulation of cell proliferation (GO:0008285)	0.416508	0.484162	0.333982	0.394444	-1.12675	0.986865	CXCL8;PTHLH
		macromolecular complex assembly (GO:0065003)	0.377648	0.450874	0.328545	0.390548	-1.00783	0.981421	HES5
		intracellular protein transport (GO:0006886)	0.394629	0.462087	0.314808	0.380828	-1.04763	0.97409	NGFR;CRB1
		innate immune response activating cell surface receptor signaling pathway (GO:0002220)	0.387359	0.458473	0.337294	0.396647	-1.02623	0.973275	MUC6
		protein O-linked glycosylation (GO:0006493)	0.365295	0.442993	0.317448	0.383176	-0.956221	0.962962	MUC6
		neuron differentiation (GO:0030182)	0.422462	0.487388	0.369123	0.424066	-1.11672	0.96223	UNC119
		tumor necrosis factor-mediated signaling pathway (GO:0033209)	0.384946	0.456602	0.335117	0.394934	-0.99756	0.952324	NGFR
		positive regulation of MAPK cascade (GO:0043410)	0.312732	0.400414	0.244789	0.320154	-0.792576	0.921296	NGFR;ADRA2A
		stimulatory C-type lectin receptor signaling pathway (GO:0002223)	0.38009	0.451821	0.330743	0.391462	-0.950517	0.91948	MUC6
		vesicle organization (GO:0016050)	0.394544	0.462087	0.343783	0.400837	-0.984258	0.915383	SNAP25
		cellular response to growth factor stimulus (GO:0071363)	0.422462	0.487388	0.369123	0.424066	-1.05806	0.91168	CXCL8
		brain development (GO:0007420)	0.375197	0.449908	0.32634	0.389617	-0.927986	0.90971	HES5
		heart development (GO:0007507)	0.444753	0.506599	0.389506	0.441924	-1.11393	0.902547	RBM20
		regulation of cell migration (GO:0030334)	0.351281	0.429692	0.277411	0.350279	-0.854491	0.893941	DPEP1;ADRA2A
		negative regulation of response to stimulus (GO:0048585)	0.394544	0.462087	0.343783	0.400837	-0.957047	0.890077	ADRA2A
		actin filament organization (GO:0007015)	0.377648	0.450874	0.328545	0.390548	-0.908499	0.884689	LMOD3
		protein lipidation (GO:0006497)	0.394544	0.462087	0.343783	0.400837	-0.943209	0.877207	NEGR1
		plasma membrane bounded cell projection organization (GO:0120036)	0.372736	0.448921	0.324128	0.388669	-0.86064	0.849353	BICDL1
		negative regulation of cell migration (GO:0030336)	0.38009	0.451821	0.330743	0.391462	-0.877173	0.848531	DPEP1
		regulation of neuron projection development (GO:0010975)	0.375197	0.449908	0.32634	0.389617	-0.865457	0.848411	NGFR
		peptide biosynthetic process (GO:0043043)	0.496833	0.556778	0.437684	0.488495	-1.20307	0.84155	EEF1A2
		positive regulation of cytosolic calcium ion concentration (GO:0007204)	0.408666	0.476487	0.356575	0.413115	-0.923546	0.826442	MCHR1
		negative regulation of multicellular organismal process (GO:0051241)	0.389764	0.460324	0.339464	0.398344	-0.852242	0.802995	NEUROG1
		cellular protein complex assembly (GO:0043623)	0.433716	0.495481	0.379396	0.432243	-0.954277	0.797171	CCDC39
		protein autophosphorylation (GO:0046777)	0.498812	0.557855	0.439532	0.48956	-1.13975	0.792728	MYO3A
		positive regulation of hydrolase activity (GO:0051345)	0.49285	0.553446	0.433971	0.485339	-1.08708	0.769163	RGS7
		regulation of angiogenesis (GO:0045765)	0.502749	0.559972	0.443209	0.491657	-1.11742	0.768412	CXCL8
		neuron projection morphogenesis (GO:0048812)	0.47454	0.536181	0.416962	0.470155	-1.01807	0.758876	SLITRK4
		positive regulation of transcription DNA-templated (GO:0045893)	0.445585	0.506599	0.301083	0.369761	-0.935753	0.756432	LHX1;GDF6;NEUROG1;SOX10;HES5
		cellular response to organic substance (GO:0071310)	0.408666	0.476487	0.356575	0.413115	-0.841745	0.753242	ADRA2A
		muscle contraction (GO:0006936)	0.417899	0.484162	0.364967	0.421057	-0.851315	0.742785	LMOD3
		regulation of cytosolic calcium ion concentration (GO:0051480)	0.417899	0.484162	0.364967	0.421057	-0.840819	0.733627	MCHR1
		neuron development (GO:0048666)	0.433716	0.495481	0.379396	0.432243	-0.852467	0.712122	BICDL1
		protein stabilization (GO:0050821)	0.451273	0.510946	0.395494	0.446867	-0.869383	0.691753	SAXO1
		organelle assembly (GO:0070925)	0.433998	0.495481	0.34946	0.40659	-0.828574	0.691625	UNC119;LMOD3
		neutrophil degranulation (GO:0043312)	0.561775	0.610819	0.46694	0.509727	-1.18392	0.682712	SNAP25;OLFM4
		regulation of cellular component organization (GO:0051128)	0.42473	0.488975	0.371191	0.425549	-0.794909	0.680681	UNC119
		cellular response to interleukin-1 (GO:0071347)	0.446935	0.507081	0.391508	0.443278	-0.837895	0.674792	CXCL8
		protein homooligomerization (GO:0051260)	0.527601	0.580573	0.466544	0.509727	-1.02808	0.657368	OLFM4
		receptor-mediated endocytosis (GO:0006898)	0.523859	0.577615	0.463017	0.508484	-1.01069	0.653446	CXCL8
		positive regulation of cytokine production (GO:0001819)	0.580369	0.622392	0.516801	0.549916	-1.20088	0.653386	ADRA2A
		positive regulation of MAP kinase activity (GO:0043406)	0.502749	0.559972	0.443209	0.491657	-0.9486	0.652319	ADRA2A
		neutrophil mediated immunity (GO:0002446)	0.570819	0.615766	0.475578	0.514037	-1.15	0.644784	SNAP25;OLFM4
		neuron projection development (GO:0031175)	0.482757	0.543226	0.424583	0.476785	-0.874152	0.636594	BICDL1
		positive regulation of cell migration (GO:0030335)	0.582024	0.622947	0.518393	0.550542	-1.14843	0.621582	ADRA2A
		negative regulation of programmed cell death (GO:0043069)	0.475842	0.536546	0.38705	0.440049	-0.828874	0.61558	NGFR;DPEP1
		cilium organization (GO:0044782)	0.531314	0.58232	0.470048	0.511084	-0.923806	0.584217	UNC119
		protein oligomerization (GO:0051259)	0.575366	0.618236	0.511991	0.545858	-1.04609	0.578227	OLFM4
		positive regulation of cell motility (GO:2000147)	0.506654	0.562038	0.446863	0.493712	-0.842408	0.572775	ADRA2A
		regulation of GTPase activity (GO:0043087)	0.523859	0.577615	0.463017	0.508484	-0.874911	0.565658	RGS7
		plasma membrane bounded cell projection assembly (GO:0120031)	0.6138	0.649348	0.549192	0.577653	-1.14022	0.556525	UNC119
		cellular response to lipid (GO:0071396)	0.504705	0.561011	0.445039	0.49269	-0.806649	0.551571	CXCL8
		positive regulation of GTPase activity (GO:0043547)	0.531314	0.58232	0.470048	0.511084	-0.859702	0.543678	RGS7
		negative regulation of nucleic acid-templated transcription (GO:1903507)	0.520663	0.57641	0.428244	0.479913	-0.76964	0.502308	LHX1;LHX9
		regulation of canonical Wnt signaling pathway (GO:0060828)	0.568603	0.614584	0.505506	0.541049	-0.888801	0.501793	AMER3
		positive regulation of intracellular signal transduction (GO:1902533)	0.561775	0.610819	0.46694	0.509727	-0.870144	0.501772	NGFR;ADRA2A
		positive regulation of sequence-specific DNA binding transcription factor activity (GO:0051091)	0.571997	0.615824	0.508759	0.54347	-0.896353	0.500722	NEUROG1
		regulation of autophagy (GO:0010506)	0.551226	0.601972	0.48892	0.527418	-0.839455	0.499988	EEF1A2
		mRNA splicing via spliceosome (GO:0000398)	0.643189	0.672648	0.57806	0.604536	-1.07568	0.474714	CELF4
		regulation of transcription DNA-templated (GO:0006355)	0.599788	0.637446	0.422816	0.475776	-0.919235	0.469893	LHX1;GDF6;NEUROG1;SOX10;LHX9;HES5
		neutrophil activation involved in immune response (GO:0002283)	0.566314	0.614534	0.471269	0.511397	-0.82531	0.469277	SNAP25;OLFM4
		regulation of apoptotic process (GO:0042981)	0.622067	0.654304	0.501115	0.538392	-0.949762	0.45086	NGFR;DPEP1;GDF6
		translation (GO:0006412)	0.599807	0.637446	0.535579	0.566032	-0.874004	0.446744	EEF1A2
		regulation of signal transduction (GO:0009966)	0.601386	0.637446	0.537111	0.566032	-0.870037	0.442429	LRIT3
		protein phosphorylation (GO:0006468)	0.551442	0.601972	0.457128	0.504036	-0.736095	0.438138	MYO3A;GDF6
		activation of protein kinase activity (GO:0032147)	0.601386	0.637446	0.537111	0.566032	-0.846519	0.43047	ADRA2A
		negative regulation of transcription DNA-templated (GO:0045892)	0.620392	0.654304	0.499453	0.537721	-0.899003	0.429187	LHX1;LHX9;HES5
		negative regulation of cellular process (GO:0048523)	0.621258	0.654304	0.524638	0.556096	-0.867129	0.412761	CXCL8;PTHLH
		negative regulation of apoptotic process (GO:0043066)	0.568571	0.614584	0.473426	0.512722	-0.686856	0.387819	NGFR;DPEP1
		positive regulation of programmed cell death (GO:0043068)	0.637494	0.669246	0.572435	0.600947	-0.851126	0.383186	NGFR
		positive regulation of apoptotic process (GO:0043065)	0.702666	0.727904	0.637763	0.659423	-1.01564	0.358392	NGFR
		regulation of protein phosphorylation (GO:0001932)	0.643189	0.672648	0.57806	0.604536	-0.805945	0.355676	GDF6
		negative regulation of cellular macromolecule biosynthetic process (GO:2000113)	0.598224	0.637446	0.502041	0.538392	-0.678988	0.348858	LHX1;LHX9
		cellular response to oxygen-containing compound (GO:1901701)	0.661097	0.690059	0.595845	0.621949	-0.800283	0.331201	CXCL8
		negative regulation of signal transduction (GO:0009968)	0.672971	0.701119	0.607727	0.631943	-0.835072	0.330732	CXCL8
		ion transport (GO:0006811)	0.680659	0.707782	0.615457	0.638769	-0.788577	0.303361	SLC5A8
		cytokine-mediated signaling pathway (GO:0019221)	0.712565	0.736765	0.61784	0.640031	-0.859339	0.291217	NGFR;CXCL8
		transcription DNA-templated (GO:0006351)	0.755273	0.777528	0.692266	0.712801	-1.01866	0.285912	LHX1
		cellular macromolecule biosynthetic process (GO:0034645)	0.765756	0.785832	0.70335	0.72179	-1.03324	0.275764	EEF1A2
		negative regulation of gene expression (GO:0010629)	0.699998	0.726513	0.604632	0.629921	-0.734537	0.261993	LHX1;LHX9
		cellular protein localization (GO:0034613)	0.725366	0.748589	0.661064	0.682228	-0.780747	0.250682	NGFR
		regulation of intracellular signal transduction (GO:1902531)	0.811875	0.825431	0.753169	0.764327	-1.08352	0.225814	GDF6
		transmembrane receptor protein tyrosine kinase signaling pathway (GO:0007169)	0.791313	0.810542	0.730733	0.747093	-0.942541	0.220612	NGFR
		post-translational protein modification (GO:0043687)	0.756245	0.777528	0.69329	0.712801	-0.762884	0.213142	KBTBD13
		vesicle-mediated transport (GO:0016192)	0.802646	0.818366	0.743051	0.756331	-0.905441	0.199053	SNAP25
		gene expression (GO:0010467)	0.803432	0.818366	0.743909	0.756331	-0.766709	0.167804	EEF1A2
		positive regulation of transcription from RNA polymerase II promoter (GO:0045944)	0.849276	0.858678	0.772143	0.782133	-1.00278	0.163825	NGFR;NEUROG1
		protein modification by small protein conjugation (GO:0032446)	0.792971	0.810724	0.732527	0.747533	-0.702144	0.162875	KBTBD13
		regulation of transcription from RNA polymerase II promoter (GO:0006357)	0.837903	0.848744	0.723031	0.7406	-0.722306	0.127742	GDF6;NEUROG1;SOX10;HES5
		cellular response to cytokine stimulus (GO:0071345)	0.835772	0.848154	0.779766	0.788398	-0.66434	0.119182	CXCL8
		transcription from RNA polymerase II promoter (GO:0006366)	0.853768	0.860045	0.800218	0.806102	-0.751552	0.118818	LHX1
		cellular protein metabolic process (GO:0044267)	0.853181	0.860045	0.799545	0.806102	-0.728613	0.115692	EEF1A2
		protein ubiquitination (GO:0016567)	0.86557	0.870334	0.813856	0.818336	-0.684144	0.098768	KBTBD13
		regulation of gene expression (GO:0010468)	0.917914	0.919592	0.860837	0.86241	-0.966681	0.0827981	LHX1;PTHLH
		negative regulation of transcription from RNA polymerase II promoter (GO:0000122)	0.893926	0.897201	0.847479	0.850583	-0.652434	0.0731587	HES5
		cellular protein modification process (GO:0006464)	0.981994	0.981994	0.965932	0.965932	-0.94582	0.017186	KBTBD13

## Sheet: Cluster 4 lincRNA
Supplementary File S6. List of GO terms and KEGG pathways for the lncRNAs with the same target genes.
lincRNAs	Target genes	Term	P-value	Adjusted P-value	Old P-value	Old Adjusted P-value	Z-score	Combined Score	Genes					KEGG pathways	P-value	Adjusted P-value	Old P-value	Old Adjusted P-value	Odds Ratio	Combined Score	Genes
lincRNA.9449	GnRH-I	metal ion transport (GO:0030001)	6.62129e-05	0.0145956	7.28357e-05	0.015951	-1.34005	12.8948	SLC12A3;KCNS1;KCND3;KCNS2;KCNQ4					Phototransduction	0.00558347	0.268007	0	0	19.6464	101.925	GNAT2;RHO
lincRNA.16243	ensembl	monovalent inorganic cation transport (GO:0015672)	7.60189e-05	0.0145956	8.30784e-05	0.015951	-1.34901	12.7947	SLC12A3;KCNS1;KCND3;KCNS2;KCNQ4					Other glycan degradation	0.0721517	0.512257	0	0	14.2755	37.53	NEU4
lincRNA.5237	MEIG1	potassium ion transport (GO:0006813)	0.000128074	0.0163935	0.00014793	0.018935	-1.45099	13.0051	KCNS1;KCND3;KCNS2;KCNQ4					Cholinergic synapse	0.0801666	0.512257	0	0	4.40574	11.1185	CHRNA4;KCNQ4
lincRNA.1819	ensembl	regulation of regulated secretory pathway (GO:1903305)	0.000523527	0.0502586	0.000612116	0.0587631	-1.93318	14.605	SYT4;SYT6;SYT17					Ascorbate and aldarate metabolism	0.106274	0.512257	0	0	9.32974	20.9148	MIOX
lincRNA.2032	KCND3	regulation of delayed rectifier potassium channel activity (GO:1902259)	0.0019662	0.0629183	0.00239076	0.0730985	-2.30412	14.3585	KCNS1;KCNS2					Mucin type O-glycan biosynthesis	0.109988	0.512257	0	0	8.98374	19.8306	GALNT15
lincRNA.15921	SLC22A7	fluid transport (GO:0042044)	0.00172506	0.0629183	0.00213068	0.0730985	-2.21192	14.0733	AQP10;SLC26A6					Fatty acid elongation	0.113687	0.512257	0	0	8.66246	18.8349	ELOVL4
lincRNA.13357	AANAT	chloride ion homeostasis (GO:0055064)	0.000913399	0.0629183	0.00123487	0.0730985	-1.84393	12.9044	SLC12A3;SLC12A1					Biosynthesis of unsaturated fatty acids	0.124692	0.512257	0	0	7.82297	16.2867	ELOVL4
lincRNA.10314	SYT6	regulation of calcium ion-dependent exocytosis (GO:0017158)	0.00146754	0.0629183	0.00160439	0.0730985	-1.83219	11.9535	SYT4;SYT6;SYT17					Pyruvate metabolism	0.146299	0.512257	0	0	6.55241	12.5944	ACOT12
lincRNA.11615	RGR	chloride transmembrane transport (GO:1902476)	0.00180398	0.0629183	0.00195081	0.0730985	-1.77318	11.2025	SLC12A3;SLC12A1;SLC26A6					Ferroptosis	0.153384	0.512257	0	0	6.21576	11.6534	SLC7A11
lincRNA.1651	SLC16A14	response to light stimulus (GO:0009416)	0.00189497	0.0629183	0.00204411	0.0730985	-1.62492	10.1859	AANAT;RHO;RGR					Nicotine addiction	0.153384	0.512257	0	0	6.21576	11.6534	CHRNA4
lincRNA.6371	SLC12A3	monovalent inorganic anion homeostasis (GO:0055083)	0.0019662	0.0629183	0.00239076	0.0730985	-1.58581	9.88223	SLC12A3;SLC12A1					Mineral absorption	0.167379	0.512257	0	0	5.63642	10.0751	SLC26A6
lincRNA.6390	KCNS1	monocarboxylic acid transport (GO:0015718)	0.00146754	0.0629183	0.00160439	0.0730985	-1.46277	9.54337	SLC6A1;SLC16A14;SLC26A6					Tryptophan metabolism	0.181146	0.512257	0	0	5.15568	8.80824	AANAT
lincRNA.6650	EYA2	detection of visible light (GO:0009584)	0.00222237	0.0640277	0.00266505	0.0730985	-2.59674	15.864	GNAT2;RHO					Sphingolipid metabolism	0.181146	0.512257	0	0	5.15568	8.80824	NEU4
lincRNA.7260	ensembl	positive regulation of dendrite extension (GO:1903861)	0.00249344	0.0640277	0.00295344	0.075608	-2.04405	12.2522	SYT4;SYT17					Cocaine addiction	0.181146	0.512257	0	0	5.15568	8.80824	GRM3
lincRNA.9300	BMP15	inorganic anion transmembrane transport (GO:0098661)	0.00250108	0.0640277	0.00266233	0.0730985	-1.40247	8.40222	SLC12A3;SLC12A1;SLC26A6					Regulation of lipolysis in adipocytes	0.208008	0.512257	0	0	4.40399	6.91504	PRKG2
lincRNA.9618	SLC6A1	regulation of dendrite extension (GO:1903859)	0.0027793	0.0667031	0.00325581	0.0781394	-2.04412	12.0308	SYT4;SYT17					Ovarian steroidogenesis	0.211304	0.512257	0	0	4.32513	6.72322	BMP15
lincRNA.9806	SLC12A1	organelle membrane fusion (GO:0090174)	0.00334462	0.075549	0.0035157	0.0794134	-1.3061	7.44528	SYT4;SYT6;SYT17					Lysine degradation	0.217856	0.512257	0	0	4.17557	6.36324	PRDM6
lincRNA.3930	PRDM6	chloride transport (GO:0006821)	0.00361381	0.0770945	0.00378675	0.080784	-2.10965	11.8626	SLC12A3;SLC12A1;SLC26A6					Long-term depression	0.224353	0.512257	0	0	4.03598	6.0319	PRKG2
lincRNA.10636	ensembl	melanosome organization (GO:0032438)	0.00442599	0.0772536	0.00497341	0.0868086	-2.30737	12.5066	PMEL;RAB38					Cortisol synthesis and secretion	0.249815	0.512257	0	0	3.55972	4.93746	KCNK2
lincRNA.13912	CHRNA4	negative regulation of extrinsic apoptotic signaling pathway in absence of ligand (GO:2001240)	0.00442599	0.0772536	0.00497341	0.0868086	-1.85288	10.0431	EYA2;EYA4					Melanoma	0.259148	0.512257	0	0	3.40879	4.60308	FGF16
lincRNA.273	RAD21L1	negative regulation of signal transduction in absence of ligand (GO:1901099)	0.00442599	0.0772536	0.00497341	0.0868086	-1.84677	10.01	EYA2;EYA4					Bile secretion	0.259148	0.512257	0	0	3.40879	4.60308	SLC22A7
lincRNA.6724	NEU4	regulation of catecholamine secretion (GO:0050433)	0.00406807	0.0772536	0.00460283	0.0868086	-1.73913	9.57321	SYT4;CHRNA4					Inositol phosphate metabolism	0.262234	0.512257	0	0	3.36128	4.49913	MIOX
lincRNA.7641	ensembl	potassium ion homeostasis (GO:0055075)	0.00518385	0.0824647	0.00575436	0.0910453	-2.09902	11.0455	SLC12A3;SLC12A1					Gastric acid secretion	0.265307	0.512257	0	0	3.31507	4.39866	KCNK2
lincRNA.8799	GRM3	monovalent inorganic cation homeostasis (GO:0055067)	0.00558355	0.0824647	0.00616452	0.0910453	-1.98773	10.3122	SLC12A3;SLC12A1					Renin secretion	0.271415	0.512257	0	0	3.22634	4.20749	PRKG2
	RAB36	sodium ion homeostasis (GO:0055078)	0.00558355	0.0824647	0.00616452	0.0910453	-1.9623	10.1803	SLC12A3;SLC12A1					Synaptic vesicle cycle	0.27445	0.512257	0	0	3.18373	4.11652	SLC6A1
	ensembl	regulation of potassium ion transmembrane transporter activity (GO:1901016)	0.00518385	0.0824647	0.00575436	0.0910453	-1.84157	9.69071	KCNS1;KCNS2					Salivary secretion	0.277473	0.512257	0	0	3.14222	4.02843	PRKG2
	WFIKKN2	regulation of extrinsic apoptotic signaling pathway in absence of ligand (GO:2001239)	0.00599694	0.0852898	0.00658766	0.0936911	-1.86589	9.54686	EYA2;EYA4					Gap junction	0.30121	0.535485	0	0	2.84534	3.41425	PRKG2
	MEGF11	cellular response to cAMP (GO:0071320)	0.00731807	0.0969014	0.00793382	0.105055	-2.00064	9.83798	AANAT;SLC26A6					GABAergic synapse	0.312789	0.536209	0	0	2.71691	3.15767	SLC6A1
	ensembl	vesicle fusion (GO:0006906)	0.00725069	0.0969014	0.00741343	0.10167	-1.41248	6.95879	SYT4;SYT6;SYT17					Circadian entrainment	0.338151	0.559699	0	0	2.46628	2.67409	PRKG2
	ensembl	sodium ion transmembrane transport (GO:0035725)	0.0103143	0.132023	0.010962	0.140313	-1.57284	7.1945	SLC12A3;SLC12A1					Glutamatergic synapse	0.378383	0.605412	0	0	2.13728	2.07711	GRM3
	Fgf16	positive regulation of DNA repair (GO:0045739)	0.0114146	0.132824	0.0120678	0.140425	-2.04155	9.13156	EYA2;EYA4					Platelet activation	0.406341	0.629173	0	0	1.9466	1.75303	PRKG2
	ensembl	potassium ion import (GO:0010107)	0.0114146	0.132824	0.0120678	0.140425	-1.74598	7.80952	SLC12A3;SLC12A1					Neuroactive ligand-receptor interaction	0.42496	0.63216	0	0	1.39663	1.19518	GRM3;CHRNA4
	SATB2	regulation of DNA repair (GO:0006282)	0.0108582	0.132824	0.011509	0.140425	-1.60881	7.27637	EYA2;EYA4					Breast cancer	0.458583	0.63216	0	0	1.65144	1.28748	FGF16
	ensembl	response to cAMP (GO:0051591)	0.0125642	0.141902	0.0132204	0.149313	-1.63561	7.1589	AANAT;SLC26A6					Phospholipase D signaling pathway	0.4631	0.63216	0	0	1.62896	1.25399	GRM3
	ensembl	cellular response to radiation (GO:0071478)	0.0137622	0.150991	0.0144191	0.158198	-1.75081	7.50365	RHO;RGR					Gastric cancer	0.465345	0.63216	0	0	1.61794	1.23769	FGF16
	CERKL	metal ion homeostasis (GO:0055065)	0.0156482	0.158129	0.0163017	0.16051	-1.29375	5.37866	SLC12A3;SLC12A1					Cushing syndrome	0.485136	0.63216	0	0	1.52508	1.10313	KCNK2
	C2orf71	protein dephosphorylation (GO:0006470)	0.0155606	0.158129	0.0155923	0.16051	-1.24562	5.18552	EYA2;PTPRO;EYA4					Wnt signaling pathway	0.48729	0.63216	0	0	1.51542	1.08943	RSPO4
	TMEM117	negative regulation of multicellular organismal process (GO:0051241)	0.0155606	0.158129	0.0155923	0.16051	-1.10478	4.5992	FOXE3;PTPRO;TBX18					cGMP-PKG signaling pathway	0.512452	0.647307	0	0	1.40822	0.941461	PRKG2
	KCNK2	vesicle organization (GO:0016050)	0.0162239	0.159743	0.0162419	0.16051	-1.27501	5.25466	SYT4;SYT6;SYT17					Transcriptional misregulation in cancer	0.534443	0.657776	0	0	1.32237	0.828504	FEV
	SLC7A11	amino acid transport (GO:0006865)	0.0176383	0.169327	0.0182835	0.175522	-1.74425	7.04275	SLC7A11;SLC6A1					Rap1 signaling pathway	0.582601	0.695074	0	0	1.15555	0.624286	FGF16
	GLIS3	positive regulation of response to DNA damage stimulus (GO:2001022)	0.0183243	0.171623	0.0189657	0.17763	-2.36791	9.47052	EYA2;EYA4					Regulation of actin cytoskeleton	0.596404	0.695074	0	0	1.1123	0.574876	FGF16
	WDR64	positive regulation of developmental growth (GO:0048639)	0.0197297	0.176191	0.0203618	0.181836	-2.03012	7.96949	SYT4;SYT17					Thermogenesis	0.619482	0.695074	0	0	1.04385	0.499871	PRKG2
	PRKG2	carboxylic acid transport (GO:0046942)	0.0197297	0.176191	0.0203618	0.181836	-1.37089	5.38162	SLC7A11;SLC16A14					Ras signaling pathway	0.62267	0.695074	0	0	1.03475	0.490199	FGF16
	GALNT15	regulation of endothelial cell chemotaxis to fibroblast growth factor (GO:2000544)	0.0327274	0.187572	0.0360596	0.201676	-3.62936	12.4108	FGF16					Cytokine-cytokine receptor interaction	0.70573	0.755417	0	0	0.822479	0.286652	BMP15
	ensembl	negative regulation of calcium ion-dependent exocytosis (GO:0045955)	0.0286951	0.187572	0.032117	0.201676	-3.44551	12.2351	SYT4					MAPK signaling pathway	0.708204	0.755417	0	0	0.816782	0.281809	FGF16
	ensembl	glycosphingolipid catabolic process (GO:0046479)	0.0327274	0.187572	0.0360596	0.201676	-3.47662	11.8885	NEU4					PI3K-Akt signaling pathway	0.77643	0.810187	0	0	0.670081	0.169564	FGF16
	PTPRO	negative regulation of catecholamine secretion (GO:0033604)	0.0286951	0.187572	0.032117	0.201676	-3.18905	11.3244	SYT4					Pathways in cancer	0.895143	0.914189	0	0	0.442656	0.0490335	FGF16
	ensembl	regulation of glomerular filtration (GO:0003093)	0.0286951	0.187572	0.032117	0.201676	-2.96087	10.5141	PTPRO					Olfactory transduction	0.992174	0.992174	0	0	0.202372	0.00158994	PRKG2
	ensembl	carbohydrate transport (GO:0008643)	0.0286951	0.187572	0.032117	0.201676	-2.82587	10.0348	SLC26A6
	GJA10	renal system process involved in regulation of blood volume (GO:0001977)	0.0286951	0.187572	0.032117	0.201676	-2.81049	9.98014	PTPRO
	ACOT12	fatty acid elongation, saturated fatty acid (GO:0019367)	0.0327274	0.187572	0.0360596	0.201676	-2.89875	9.91239	ELOVL4
	TMEM215	regulation of glucocorticoid receptor signaling pathway (GO:2000322)	0.0327274	0.187572	0.0360596	0.201676	-2.83872	9.70712	LMO3
	ELOVL4	fatty acid elongation, unsaturated fatty acid (GO:0019368)	0.0327274	0.187572	0.0360596	0.201676	-2.72063	9.30332	ELOVL4
	ensembl	fatty acid elongation, polyunsaturated fatty acid (GO:0034626)	0.0327274	0.187572	0.0360596	0.201676	-2.70227	9.24053	ELOVL4
	ensembl	indolalkylamine metabolic process (GO:0006586)	0.0286951	0.187572	0.032117	0.201676	-2.54153	9.02506	AANAT
	MYOM2	skeletal muscle myosin thick filament assembly (GO:0030241)	0.0327274	0.187572	0.0360596	0.201676	-2.60493	8.90765	MYOM2
	ensembl	mesodermal cell fate commitment (GO:0001710)	0.0286951	0.187572	0.032117	0.201676	-2.49841	8.87191	EYA2
	Pax5B	renal filtration cell differentiation (GO:0061318)	0.0286951	0.187572	0.032117	0.201676	-2.45315	8.71122	PTPRO
	KLHL1	metanephric nephron tubule development (GO:0072234)	0.0327274	0.187572	0.0360596	0.201676	-2.5278	8.64392	POU3F3
	ensembl	glomerular epithelial cell differentiation (GO:0072311)	0.0286951	0.187572	0.032117	0.201676	-2.35884	8.37631	PTPRO
	ensembl	intracellular pH elevation (GO:0051454)	0.0286951	0.187572	0.032117	0.201676	-2.17064	7.708	SLC26A6
	CRTAC1	positive regulation of transmembrane transport (GO:0034764)	0.0327274	0.187572	0.0360596	0.201676	-2.22874	7.62126	SLC26A6
	RHO	cellular response to light stimulus (GO:0071482)	0.0316127	0.187572	0.0321133	0.201676	-1.71671	5.92985	RHO;RGR
	ensembl	fatty acid elongation, monounsaturated fatty acid (GO:0034625)	0.0327274	0.187572	0.0360596	0.201676	-1.66907	5.70746	ELOVL4
	ensembl	sodium ion transport (GO:0006814)	0.0249886	0.187572	0.0255723	0.201676	-1.36961	5.05294	SLC12A3;SLC12A1
	RSPO4	oligosaccharide metabolic process (GO:0009311)	0.0290548	0.187572	0.0295898	0.201676	-1.37801	4.87619	NEU4;GALNT15
	IRX6	ion transport (GO:0006811)	0.03261	0.187572	0.0316007	0.201676	-1.11321	3.81067	SLC12A3;CHRNA4;SLC12A1;SLC26A6
	AQP10	transepithelial transport (GO:0070633)	0.0367432	0.190667	0.0399865	0.201676	-2.81922	9.31413	SLC26A6
	SLC26A6	polyol transport (GO:0015791)	0.0367432	0.190667	0.0399865	0.201676	-2.54569	8.41046	SLC26A6
	FOXE3	regulation of peroxisome proliferator activated receptor signaling pathway (GO:0035358)	0.0367432	0.190667	0.0399865	0.201676	-2.52272	8.33458	LMO3
	FEV	ventricular cardiac muscle cell membrane repolarization (GO:0099625)	0.0367432	0.190667	0.0399865	0.201676	-2.13766	7.0624	KCND3
	ensembl	acid secretion (GO:0046717)	0.0367432	0.190667	0.0399865	0.201676	-2.09466	6.92034	SLC26A6
	ensembl	Rab protein signal transduction (GO:0032482)	0.0351559	0.190667	0.0356049	0.201676	-1.21392	4.06415	RAB36;RAB38
	RAB38	regulation of cation channel activity (GO:2001257)	0.0360648	0.190667	0.0364999	0.201676	-1.12744	3.74584	KCNS1;KCNS2
	SLC35F1	oligosaccharide catabolic process (GO:0009313)	0.0407425	0.19276	0.0438976	0.201676	-3.10747	9.94539	NEU4
	cPAD2	ceramide catabolic process (GO:0046514)	0.0447254	0.19276	0.0477931	0.201676	-3.02809	9.40893	NEU4
	ensembl	glycoprotein catabolic process (GO:0006516)	0.0447254	0.19276	0.0477931	0.201676	-2.92371	9.08459	NEU4
	ensembl	endosome to pigment granule transport (GO:0043485)	0.0407425	0.19276	0.0438976	0.201676	-2.80582	8.97998	RAB38
	TMEM200C	positive regulation of intracellular steroid hormone receptor signaling pathway (GO:0033145)	0.0447254	0.19276	0.0477931	0.201676	-2.87487	8.93283	LMO3
	SYT17	cell differentiation involved in metanephros development (GO:0072202)	0.0447254	0.19276	0.0477931	0.201676	-2.74216	8.52048	POU3F3
	ensembl	endosome to melanosome transport (GO:0035646)	0.0407425	0.19276	0.0438976	0.201676	-2.58241	8.26496	RAB38
	EYA4	skeletal muscle thin filament assembly (GO:0030240)	0.0447254	0.19276	0.0477931	0.201676	-2.54685	7.9136	MYOM2
	ensembl	oxalate transport (GO:0019532)	0.0447254	0.19276	0.0477931	0.201676	-2.54035	7.89342	SLC26A6
	ensembl	detection of light stimulus involved in visual perception (GO:0050908)	0.0447254	0.19276	0.0477931	0.201676	-2.51306	7.80861	GNAT2
	TBX18	membrane repolarization during action potential (GO:0086011)	0.048692	0.19276	0.0516729	0.204561	-2.5826	7.80525	KCND3
	POU3F3	potassium ion export (GO:0071435)	0.0407425	0.19276	0.0438976	0.201676	-2.4277	7.76981	KCND3
	ZIC5	cardiac muscle cell membrane repolarization (GO:0099622)	0.048692	0.19276	0.0516729	0.204561	-2.52869	7.6423	KCND3
	PMEL	sulfate transmembrane transport (GO:1902358)	0.048692	0.19276	0.0516729	0.204561	-2.49816	7.55005	SLC26A6
	NKX1-1	inositol metabolic process (GO:0006020)	0.0407425	0.19276	0.0438976	0.201676	-2.30811	7.38707	MIOX
	ensembl	detection of light stimulus involved in sensory perception (GO:0050962)	0.0447254	0.19276	0.0477931	0.201676	-2.3377	7.26372	GNAT2
	SP8	rhodopsin mediated signaling pathway (GO:0016056)	0.048692	0.19276	0.0516729	0.204561	-2.37604	7.18097	RHO
	ensembl	carbohydrate derivative catabolic process (GO:1901136)	0.048692	0.19276	0.0516729	0.204561	-2.29004	6.92105	NEU4
	HOXC13	myosin filament assembly (GO:0031034)	0.048692	0.19276	0.0516729	0.204561	-2.24475	6.78417	MYOM2
	LMO3	sensory perception of light stimulus (GO:0050953)	0.0456373	0.19276	0.0459135	0.201676	-1.77259	5.47204	GNAT2;EYA4
	FAM198A	positive regulation of DNA metabolic process (GO:0051054)	0.046641	0.19276	0.0468995	0.201676	-1.35911	4.16606	EYA2;EYA4
	GPR103	visual perception (GO:0007601)	0.0426757	0.19276	0.0430032	0.201676	-1.23181	3.88527	GNAT2;EYA4
	LRGUK	negative regulation of extrinsic apoptotic signaling pathway (GO:2001237)	0.0407433	0.19276	0.0411034	0.201676	-1.16493	3.72832	EYA2;EYA4
	ensembl	negative regulation of epithelial cell differentiation (GO:0030857)	0.0526423	0.200145	0.0555372	0.209213	-2.77269	8.16346	FOXE3
	GNAT2	cardiac muscle fiber development (GO:0048739)	0.0526423	0.200145	0.0555372	0.209213	-2.55376	7.51888	MYOM2
	ensembl	skeletal myofibril assembly (GO:0014866)	0.0526423	0.200145	0.0555372	0.209213	-2.2671	6.67487	MYOM2
	ensembl	fatty acid elongation (GO:0030497)	0.0526423	0.200145	0.0555372	0.209213	-1.80363	5.31031	ELOVL4
	KCNQ4	intestinal absorption (GO:0050892)	0.0565764	0.201042	0.059386	0.209213	-2.47589	7.11116	SLC26A6
	ensembl	membrane repolarization during cardiac muscle cell action potential (GO:0086013)	0.0643962	0.201042	0.0670375	0.209288	-2.58435	7.08811	KCND3
	TWIST3	acetyl-CoA metabolic process (GO:0006084)	0.0604943	0.201042	0.0632194	0.209288	-2.52377	7.07969	ACOT12
	LSAMP	membrane repolarization (GO:0086009)	0.0565764	0.201042	0.059386	0.209213	-2.40117	6.89655	KCND3
	ZPD	positive regulation of endothelial cell chemotaxis (GO:2001028)	0.0565764	0.201042	0.059386	0.209213	-2.37667	6.82619	FGF16
	ensembl	striated muscle myosin thick filament assembly (GO:0071688)	0.0565764	0.201042	0.059386	0.209213	-2.3504	6.75073	MYOM2
	ensembl	N-terminal protein amino acid acetylation (GO:0006474)	0.0643962	0.201042	0.0670375	0.209288	-2.43434	6.67666	AANAT
	TMEM74	phototransduction, visible light (GO:0007603)	0.0643962	0.201042	0.0670375	0.209288	-2.36256	6.47979	RHO
	PPP1R14C	positive regulation of calcium ion-dependent exocytosis (GO:0045956)	0.0604943	0.201042	0.0632194	0.209288	-2.22837	6.25105	SYT4
	CPA6	sulfate transport (GO:0008272)	0.0643962	0.201042	0.0670375	0.209288	-2.21256	6.0684	SLC26A6
	MIOX	G-protein coupled glutamate receptor signaling pathway (GO:0007216)	0.0643962	0.201042	0.0670375	0.209288	-2.16209	5.92997	GRM3
	TRIM29	very long-chain fatty acid biosynthetic process (GO:0042761)	0.0565764	0.201042	0.059386	0.209213	-1.97918	5.68453	ELOVL4
	EN1	water transport (GO:0006833)	0.0565764	0.201042	0.059386	0.209213	-1.93428	5.55557	AQP10
	SYT4	ganglioside metabolic process (GO:0001573)	0.0643962	0.201042	0.0670375	0.209288	-2.01746	5.5333	NEU4
	ensembl	cellular biogenic amine biosynthetic process (GO:0042401)	0.0643962	0.201042	0.0670375	0.209288	-1.88291	5.16426	AANAT
	GPM6A	transcription, DNA-templated (GO:0006351)	0.0612706	0.201042	0.0591621	0.209213	-1.70359	4.7572	FOXE3;TRIM29;FEV;GLIS3
	KCNS2	ion transmembrane transport (GO:0034220)	0.0636257	0.201042	0.0623737	0.209288	-1.63321	4.49906	CHRNA4;KCND3;SLC12A1
	ensembl	glomerular visceral epithelial cell differentiation (GO:0072112)	0.0565764	0.201042	0.059386	0.209213	-1.48403	4.26237	PTPRO
	KCTD19	cellular response to organonitrogen compound (GO:0071417)	0.0626243	0.201042	0.0625809	0.209288	-1.31536	3.64434	AANAT;SLC26A6
	ensembl	positive regulation of cell growth (GO:0030307)	0.0637481	0.201042	0.0636825	0.209288	-1.2358	3.40192	SYT4;SYT17
	ensembl	histone modification (GO:0016570)	0.0637481	0.201042	0.0636825	0.209288	-1.18424	3.26	EYA2;EYA4
	ensembl	positive regulation of neuron projection development (GO:0010976)	0.0626243	0.201042	0.0625809	0.209288	-1.14433	3.17049	SYT4;SYT17
	ensembl	mRNA transcription from RNA polymerase II promoter (GO:0042789)	0.0682821	0.206459	0.0708402	0.214194	-2.58565	6.94018	FOXE3
	ensembl	stabilization of membrane potential (GO:0030322)	0.0682821	0.206459	0.0708402	0.214194	-2.16143	5.80152	KCNK2
	ensembl	regulation of dopamine secretion (GO:0014059)	0.0682821	0.206459	0.0708402	0.214194	-2.15783	5.79184	CHRNA4
	TMEM81	positive regulation of regulated secretory pathway (GO:1903307)	0.0682821	0.206459	0.0708402	0.214194	-1.83363	4.92165	SYT4
	ensembl	N-terminal protein amino acid modification (GO:0031365)	0.072152	0.213126	0.0746277	0.218756	-2.50237	6.57869	AANAT
	ensembl	negative regulation of axon guidance (GO:1902668)	0.072152	0.213126	0.0746277	0.218756	-1.8875	4.9622	PTPRO
	ensembl	cardiac myofibril assembly (GO:0055003)	0.072152	0.213126	0.0746277	0.218756	-1.8652	4.90359	MYOM2
		fatty acid metabolic process (GO:0006631)	0.0729788	0.213923	0.0727271	0.218181	-1.24757	3.26562	ELOVL4;ACOT12
		regulation of dephosphorylation (GO:0035303)	0.076006	0.221108	0.0784001	0.226358	-1.80583	4.65352	PPP1R14C
		sulfur compound transport (GO:0072348)	0.0798442	0.227113	0.0821573	0.233692	-1.88919	4.77526	SLC26A6
		muscle tissue morphogenesis (GO:0060415)	0.0798442	0.227113	0.0821573	0.233692	-1.85693	4.69373	MYOM2
		anterograde trans-synaptic signaling (GO:0098916)	0.0788231	0.227113	0.0771359	0.224395	-1.10938	2.81844	GRM3;CHRNA4;SLC6A1
		mRNA transcription (GO:0009299)	0.0874735	0.231654	0.0896266	0.237356	-2.30009	5.60399	FOXE3
		negative regulation of cyclase activity (GO:0031280)	0.0836667	0.231654	0.0858994	0.237305	-2.21892	5.50495	GRM3
		dopaminergic neuron differentiation (GO:0071542)	0.0836667	0.231654	0.0858994	0.237305	-2.11175	5.23906	EN1
		response to nicotine (GO:0035094)	0.0874735	0.231654	0.0896266	0.237356	-2.13363	5.19843	CHRNA4
		negative regulation of cell cycle arrest (GO:0071157)	0.0874735	0.231654	0.0896266	0.237356	-1.98313	4.83174	FOXE3
		negative regulation of cAMP biosynthetic process (GO:0030818)	0.0874735	0.231654	0.0896266	0.237356	-1.93315	4.70998	GRM3
		protein O-linked glycosylation via threonine (GO:0018243)	0.0874735	0.231654	0.0896266	0.237356	-1.83688	4.47541	GALNT15
		cellular response to hexose stimulus (GO:0071331)	0.0874735	0.231654	0.0896266	0.237356	-1.82077	4.43616	SLC26A6
		negative regulation of adenylate cyclase activity (GO:0007194)	0.0836667	0.231654	0.0858994	0.237305	-1.46102	3.62466	GRM3
		sphingolipid metabolic process (GO:0006665)	0.0850769	0.231654	0.0845748	0.237305	-1.1625	2.86462	NEU4;ELOVL4
		negative regulation of lyase activity (GO:0051350)	0.0912646	0.236795	0.0933388	0.242176	-2.31214	5.53524	GRM3
		urogenital system development (GO:0001655)	0.0912646	0.236795	0.0933388	0.242176	-1.82849	4.37739	TBX18
		protein O-linked glycosylation via serine (GO:0018242)	0.0912646	0.236795	0.0933388	0.242176	-1.74908	4.18728	GALNT15
		lamellipodium assembly (GO:0030032)	0.0950402	0.241997	0.0970362	0.246767	-1.70471	4.01196	PTPRO
		response to alkaloid (GO:0043279)	0.0950402	0.241997	0.0970362	0.246767	-1.46555	3.44911	CHRNA4
		organic anion transport (GO:0015711)	0.0951604	0.241997	0.094446	0.243404	-1.07014	2.51718	SLC22A7;SLC26A6
		neuromuscular synaptic transmission (GO:0007274)	0.0988003	0.243201	0.100719	0.247923	-2.39797	5.55048	CHRNA4
		camera-type eye development (GO:0043010)	0.0988003	0.243201	0.100719	0.247923	-2.12659	4.92232	FOXE3
		sensory perception of pain (GO:0019233)	0.0988003	0.243201	0.100719	0.247923	-1.93922	4.48864	CHRNA4
		intrinsic apoptotic signaling pathway in response to endoplasmic reticulum stress (GO:0070059)	0.0988003	0.243201	0.100719	0.247923	-1.89171	4.37866	TMEM117
		axoneme assembly (GO:0035082)	0.0988003	0.243201	0.100719	0.247923	-1.73422	4.01413	LRGUK
		peptidyl-tyrosine dephosphorylation (GO:0035335)	0.102545	0.246108	0.104386	0.250527	-2.17546	4.95451	PTPRO
		positive regulation of filopodium assembly (GO:0051491)	0.102545	0.246108	0.104386	0.250527	-1.93857	4.415	GPM6A
		lamellipodium organization (GO:0097581)	0.102545	0.246108	0.104386	0.250527	-1.6972	3.86529	PTPRO
		female gamete generation (GO:0007292)	0.102545	0.246108	0.104386	0.250527	-1.60118	3.64661	BMP15
		regulation of rhodopsin mediated signaling pathway (GO:0022400)	0.106274	0.253474	0.108039	0.257252	-1.99543	4.47321	RHO
		cardiac muscle cell development (GO:0055013)	0.109988	0.255973	0.111678	0.259905	-1.91323	4.22322	MYOM2
		muscle fiber development (GO:0048747)	0.109988	0.255973	0.111678	0.259905	-1.84994	4.08352	MYOM2
		phagosome acidification (GO:0090383)	0.109988	0.255973	0.111678	0.259905	-1.64265	3.62596	RAB38
		cellular response to organic cyclic compound (GO:0071407)	0.109548	0.255973	0.108528	0.257252	-1.17632	2.6013	AANAT;SLC26A6
		regulation of adenylate cyclase activity (GO:0045761)	0.113687	0.259025	0.115302	0.260924	-2.31781	5.03963	GRM3
		amino acid transmembrane transport (GO:0003333)	0.117371	0.259025	0.118911	0.260924	-2.18199	4.67473	SLC7A11
		cardiac muscle cell action potential (GO:0086001)	0.117371	0.259025	0.118911	0.260924	-1.95334	4.18487	KCND3
		synaptic transmission, cholinergic (GO:0007271)	0.113687	0.259025	0.115302	0.260924	-1.87897	4.08545	CHRNA4
		dicarboxylic acid transport (GO:0006835)	0.117371	0.259025	0.118911	0.260924	-1.85514	3.97449	SLC26A6
		very long-chain fatty acid metabolic process (GO:0000038)	0.117371	0.259025	0.118911	0.260924	-1.77678	3.80662	ELOVL4
		synaptic vesicle endocytosis (GO:0048488)	0.117371	0.259025	0.118911	0.260924	-1.33022	2.84988	SYT17
		synaptic vesicle recycling (GO:0036465)	0.117371	0.259025	0.118911	0.260924	-1.21337	2.59955	SYT17
		inorganic cation transmembrane transport (GO:0098662)	0.116268	0.259025	0.115105	0.260924	-1.13619	2.44493	SLC12A3;SLC12A1
		chemical synaptic transmission (GO:0007268)	0.119632	0.262507	0.116807	0.260924	-1.18698	2.52036	GRM3;CHRNA4;SLC6A1
		transmembrane receptor protein serine/threonine kinase signaling pathway (GO:0007178)	0.121718	0.264066	0.12044	0.262779	-1.85845	3.91398	WFIKKN2;BMP15
		negative regulation of secretion by cell (GO:1903531)	0.121039	0.264066	0.122506	0.265775	-1.76336	3.72359	SYT4
		sarcomere organization (GO:0045214)	0.124692	0.268999	0.126086	0.270486	-2.01967	4.20476	MYOM2
		stem cell differentiation (GO:0048863)	0.131954	0.269523	0.133204	0.272076	-1.75377	3.55192	GPM6A
		microtubule bundle formation (GO:0001578)	0.128331	0.269523	0.129652	0.272076	-1.71695	3.52515	LRGUK
		intracellular pH reduction (GO:0051452)	0.131954	0.269523	0.133204	0.272076	-1.73648	3.51689	RAB38
		regulation of cell-substrate adhesion (GO:0010810)	0.131954	0.269523	0.133204	0.272076	-1.6191	3.27916	PTPRO
		phagosome maturation (GO:0090382)	0.128331	0.269523	0.129652	0.272076	-1.41573	2.9067	RAB38
		oligosaccharide biosynthetic process (GO:0009312)	0.131954	0.269523	0.133204	0.272076	-1.43205	2.90033	GALNT15
		regulation of postsynaptic membrane potential (GO:0060078)	0.131954	0.269523	0.133204	0.272076	-1.41187	2.85947	CHRNA4
		protein acetylation (GO:0006473)	0.131954	0.269523	0.133204	0.272076	-1.40401	2.84354	AANAT
		chemical synaptic transmission, postsynaptic (GO:0099565)	0.131954	0.269523	0.133204	0.272076	-1.32923	2.6921	CHRNA4
		negative regulation of canonical Wnt signaling pathway (GO:0090090)	0.12723	0.269523	0.125836	0.270486	-1.24617	2.56929	PTPRO;TBX18
		regulation of filopodium assembly (GO:0051489)	0.142735	0.275201	0.143774	0.276045	-2.09636	4.08112	GPM6A
		cardiac muscle tissue development (GO:0048738)	0.142735	0.275201	0.143774	0.276045	-2.03702	3.9656	MYOM2
		carboxylic acid transmembrane transport (GO:1905039)	0.139156	0.275201	0.140264	0.276045	-1.91169	3.77015	SLC7A11
		carbohydrate catabolic process (GO:0016052)	0.139156	0.275201	0.140264	0.276045	-1.89541	3.73804	NEU4
		regulation of heart rate by cardiac conduction (GO:0086091)	0.139156	0.275201	0.140264	0.276045	-1.75484	3.46082	KCND3
		glutamate receptor signaling pathway (GO:0007215)	0.142735	0.275201	0.143774	0.276045	-1.76434	3.43476	GRM3
		Wnt signaling pathway, calcium modulating pathway (GO:0007223)	0.142735	0.275201	0.143774	0.276045	-1.46917	2.86013	GNAT2
		negative regulation of cell-substrate adhesion (GO:0010812)	0.139156	0.275201	0.140264	0.276045	-1.41762	2.79577	PTPRO
		cardiac muscle tissue morphogenesis (GO:0055008)	0.142735	0.275201	0.143774	0.276045	-1.43339	2.79047	MYOM2
		vesicle-mediated transport in synapse (GO:0099003)	0.142735	0.275201	0.143774	0.276045	-1.38195	2.69033	SYT17
		carbohydrate biosynthetic process (GO:0016051)	0.142735	0.275201	0.143774	0.276045	-1.32413	2.57777	GALNT15
		transcription from RNA polymerase II promoter (GO:0006366)	0.143334	0.275201	0.138419	0.276045	-1.03754	2.0155	FOXE3;TRIM29;FEV;GLIS3
		sodium-independent organic anion transport (GO:0043252)	0.146299	0.279497	0.147269	0.281349	-1.37922	2.651	SLC22A7
		regulation of cellular pH (GO:0030641)	0.149849	0.283458	0.15075	0.285096	-1.71979	3.26438	SLC26A6
		homotypic cell-cell adhesion (GO:0034109)	0.149849	0.283458	0.15075	0.285096	-1.57497	2.98949	MEGF11
		acyl-CoA metabolic process (GO:0006637)	0.153384	0.28386	0.154217	0.285096	-1.87199	3.50962	ACOT12
		regulation of protein dephosphorylation (GO:0035304)	0.156905	0.28386	0.15767	0.285096	-1.7103	3.16767	PPP1R14C
		clathrin-dependent endocytosis (GO:0072583)	0.153384	0.28386	0.154217	0.285096	-1.68709	3.16297	SYT17
		bicarbonate transport (GO:0015701)	0.160411	0.28386	0.161109	0.285096	-1.68683	3.08694	SLC26A6
		peptide transport (GO:0015833)	0.160411	0.28386	0.161109	0.285096	-1.66347	3.04418	RAB38
		sensory organ development (GO:0007423)	0.156905	0.28386	0.15767	0.285096	-1.56271	2.89433	FOXE3
		cognition (GO:0050890)	0.156905	0.28386	0.15767	0.285096	-1.52742	2.82897	CHRNA4
		neuron migration (GO:0001764)	0.156905	0.28386	0.15767	0.285096	-1.50432	2.78617	GPM6A
		positive regulation of fat cell differentiation (GO:0045600)	0.153384	0.28386	0.154217	0.285096	-1.39732	2.61971	LMO3
		detection of chemical stimulus involved in sensory perception of bitter taste (GO:0001580)	0.156905	0.28386	0.15767	0.285096	-1.40792	2.60764	GNAT2
		negative regulation of cell projection organization (GO:0031345)	0.160411	0.28386	0.161109	0.285096	-1.42131	2.60102	PTPRO
		negative regulation of ERK1 and ERK2 cascade (GO:0070373)	0.156905	0.28386	0.15767	0.285096	-1.35165	2.50341	LMO3
		sensory perception of bitter taste (GO:0050913)	0.160411	0.28386	0.161109	0.285096	-1.2456	2.27948	GNAT2
		monocyte chemotaxis (GO:0002548)	0.160411	0.28386	0.161109	0.285096	-1.16162	2.1258	PTPRO
		regulation of protein modification process (GO:0031399)	0.163902	0.288709	0.164535	0.289822	-1.87111	3.38387	PPP1R14C
		eye development (GO:0001654)	0.16738	0.292153	0.167946	0.293143	-1.3936	2.49105	FOXE3
		membrane depolarization (GO:0051899)	0.16738	0.292153	0.167946	0.293143	-1.37223	2.45284	CHRNA4
		regulation of intracellular pH (GO:0051453)	0.170843	0.292873	0.171344	0.293733	-1.45937	2.57872	SLC26A6
		amide biosynthetic process (GO:0043604)	0.170843	0.292873	0.171344	0.293733	-1.35038	2.38614	AANAT
		detection of chemical stimulus involved in sensory perception of taste (GO:0050912)	0.170843	0.292873	0.171344	0.293733	-1.3406	2.36886	GNAT2
		inorganic anion transport (GO:0015698)	0.170843	0.292873	0.171344	0.293733	-1.2971	2.29199	SLC26A6
		regulation of synaptic transmission, glutamatergic (GO:0051966)	0.174291	0.297457	0.174729	0.298204	-1.2906	2.25472	GRM3
		inositol phosphate metabolic process (GO:0043647)	0.181146	0.302436	0.181457	0.302954	-2.19731	3.75399	MIOX
		positive regulation of pathway-restricted SMAD protein phosphorylation (GO:0010862)	0.181146	0.302436	0.181457	0.302954	-1.59738	2.72905	BMP15
		myofibril assembly (GO:0030239)	0.181146	0.302436	0.181457	0.302954	-1.54427	2.63831	MYOM2
		polyol metabolic process (GO:0019751)	0.181146	0.302436	0.181457	0.302954	-1.38228	2.36156	MIOX
		fatty acid biosynthetic process (GO:0006633)	0.181146	0.302436	0.181457	0.302954	-1.23225	2.10523	ELOVL4
		cellular macromolecule catabolic process (GO:0044265)	0.184553	0.304156	0.184801	0.304564	-1.98631	3.35651	NEU4
		regulation of cell cycle arrest (GO:0071156)	0.184553	0.304156	0.184801	0.304564	-1.90686	3.22224	FOXE3
		glycoprotein metabolic process (GO:0009100)	0.184553	0.304156	0.184801	0.304564	-1.61775	2.73371	NEU4
		regulation of ion transport (GO:0043269)	0.191324	0.312631	0.191448	0.312834	-1.68441	2.78566	CHRNA4
		heart morphogenesis (GO:0003007)	0.191324	0.312631	0.191448	0.312834	-1.37553	2.27484	MYOM2
		coenzyme metabolic process (GO:0006732)	0.194688	0.315444	0.194751	0.315547	-2.07429	3.39427	ACOT12
		negative regulation of neuron projection development (GO:0010977)	0.194688	0.315444	0.194751	0.315547	-1.25566	2.05471	PTPRO
		plasma membrane bounded cell projection morphogenesis (GO:0120039)	0.198039	0.319525	0.198042	0.31953	-1.34499	2.17793	GPM6A
		negative regulation of cellular response to transforming growth factor beta stimulus (GO:1903845)	0.201376	0.32355	0.201319	0.323292	-1.49491	2.39571	WFIKKN2
		glycosphingolipid metabolic process (GO:0006687)	0.204699	0.324812	0.204583	0.323292	-1.95314	3.0981	NEU4
		sensory perception (GO:0007600)	0.204699	0.324812	0.204583	0.323292	-1.76848	2.80519	CHRNA4
		action potential (GO:0001508)	0.204699	0.324812	0.204583	0.323292	-1.5511	2.46038	CHRNA4
		negative regulation of transforming growth factor beta receptor signaling pathway (GO:0030512)	0.208009	0.327889	0.207834	0.327083	-1.23137	1.93346	WFIKKN2
		transmembrane transport (GO:0055085)	0.208346	0.327889	0.203338	0.323292	-1.14503	1.79604	CHRNA4;SLC12A1;SLC22A7
		anion transport (GO:0006820)	0.211305	0.331188	0.211072	0.329478	-1.49032	2.31663	SLC22A7
		positive regulation of signal transduction (GO:0009967)	0.212186	0.331217	0.209078	0.327698	-1.02673	1.59173	LMO3;RSPO4
		cell morphogenesis (GO:0000902)	0.221112	0.340992	0.220707	0.340368	-1.72589	2.60452	PTPRO
		renal system development (GO:0072001)	0.221112	0.340992	0.220707	0.340368	-1.21497	1.83349	TBX18
		regulation of pathway-restricted SMAD protein phosphorylation (GO:0060393)	0.221112	0.340992	0.220707	0.340368	-1.1211	1.69183	BMP15
		membrane lipid biosynthetic process (GO:0046467)	0.224354	0.344607	0.223893	0.3439	-1.67365	2.50133	ELOVL4
		striated muscle contraction (GO:0006941)	0.227583	0.348174	0.227067	0.347385	-1.08591	1.60741	MYOM2
		diterpenoid metabolic process (GO:0016101)	0.230798	0.351692	0.230227	0.350822	-1.24092	1.81945	RHO
		synapse assembly (GO:0007416)	0.234	0.355163	0.233375	0.354213	-1.48169	2.15206	GPM6A
		negative regulation of neuron differentiation (GO:0045665)	0.237189	0.357753	0.23651	0.355285	-1.7075	2.45691	PTPRO
		negative regulation of cell adhesion (GO:0007162)	0.240365	0.357753	0.239633	0.355285	-1.52448	2.17329	PTPRO
		O-glycan processing (GO:0016266)	0.240365	0.357753	0.239633	0.355285	-1.41816	2.02172	GALNT15
		glycolipid metabolic process (GO:0006664)	0.240365	0.357753	0.239633	0.355285	-1.32349	1.88676	NEU4
		Ras protein signal transduction (GO:0007265)	0.238151	0.357753	0.234566	0.354619	-1.12176	1.60955	RAB36;RAB38
		vesicle-mediated transport (GO:0016192)	0.243271	0.359673	0.237532	0.355285	-1.30116	1.8393	SYT4;SYT6;SYT17
		sphingolipid biosynthetic process (GO:0030148)	0.243528	0.359673	0.242743	0.358512	-1.11827	1.57959	ELOVL4
		monocarboxylic acid biosynthetic process (GO:0072330)	0.249815	0.366141	0.248925	0.364837	-1.68962	2.34356	ELOVL4
		response to interferon-gamma (GO:0034341)	0.249815	0.366141	0.248925	0.364837	-1.12177	1.55593	SLC26A6
		positive regulation of plasma membrane bounded cell projection assembly (GO:0120034)	0.252939	0.367912	0.251998	0.366542	-1.5936	2.19057	GPM6A
		response to organic cyclic compound (GO:0014070)	0.252939	0.367912	0.251998	0.366542	-1.21532	1.67058	CHRNA4
		negative regulation of developmental process (GO:0051093)	0.25605	0.371032	0.255058	0.369593	-1.15085	1.56789	TBX18
		actomyosin structure organization (GO:0031032)	0.259149	0.37411	0.258106	0.372604	-1.23869	1.67267	MYOM2
		lipid biosynthetic process (GO:0008610)	0.262235	0.375739	0.261142	0.374173	-1.19366	1.59774	ELOVL4
		regulation of fat cell differentiation (GO:0045598)	0.262235	0.375739	0.261142	0.374173	-1.07736	1.44207	LMO3
		B cell activation (GO:0042113)	0.265307	0.378729	0.264165	0.377098	-1.3183	1.74921	CHRNA4
		nitrogen compound transport (GO:0071705)	0.268368	0.38027	0.267176	0.378582	-1.56936	2.06433	SLC7A11
		regulation of G-protein coupled receptor protein signaling pathway (GO:0008277)	0.268368	0.38027	0.267176	0.378582	-1.13426	1.49201	RHO
		retinoid metabolic process (GO:0001523)	0.271415	0.381771	0.270176	0.380027	-1.3119	1.71086	RHO
		C-terminal protein lipidation (GO:0006501)	0.271415	0.381771	0.270176	0.380027	-1.19211	1.55463	LSAMP
		transforming growth factor beta receptor signaling pathway (GO:0007179)	0.274451	0.384632	0.273163	0.382827	-1.25339	1.62061	WFIKKN2
		negative regulation of transmembrane receptor protein serine/threonine kinase signaling pathway (GO:0090101)	0.277473	0.387454	0.276138	0.385589	-1.36458	1.74943	WFIKKN2
		fibroblast growth factor receptor signaling pathway (GO:0008543)	0.280484	0.390238	0.279101	0.388315	-1.26158	1.60377	FGF16
		regulation of transforming growth factor beta receptor signaling pathway (GO:0017015)	0.283481	0.392985	0.282052	0.390492	-1.63558	2.06183	WFIKKN2
		negative regulation of MAPK cascade (GO:0043409)	0.286467	0.393972	0.284992	0.390492	-1.41027	1.76302	LMO3
		BMP signaling pathway (GO:0030509)	0.28944	0.393972	0.287919	0.390492	-1.32769	1.64608	BMP15
		positive regulation of cell cycle (GO:0045787)	0.292401	0.393972	0.290835	0.390492	-1.22772	1.50964	FOXE3
		negative regulation of cell cycle process (GO:0010948)	0.28944	0.393972	0.287919	0.390492	-1.18703	1.47169	FOXE3
		modulation of chemical synaptic transmission (GO:0050804)	0.292401	0.393972	0.290835	0.390492	-1.18671	1.45921	GRM3
		protein catabolic process (GO:0030163)	0.28944	0.393972	0.287919	0.390492	-1.15053	1.42644	NEU4
		C-terminal protein amino acid modification (GO:0018410)	0.292401	0.393972	0.290835	0.390492	-1.09356	1.34467	LSAMP
		positive regulation of transmembrane receptor protein serine/threonine kinase signaling pathway (GO:0090100)	0.292401	0.393972	0.290835	0.390492	-1.02029	1.25458	BMP15
		nervous system development (GO:0007399)	0.293804	0.394479	0.287143	0.390492	-1.05002	1.28611	GPM6A;LSAMP;POU3F3
		cellular response to BMP stimulus (GO:0071773)	0.307024	0.409365	0.305238	0.406985	-1.347	1.59058	BMP15
		organic substance transport (GO:0071702)	0.307024	0.409365	0.305238	0.406985	-1.13121	1.33577	SLC22A7
		divalent metal ion transport (GO:0070838)	0.309913	0.411787	0.308084	0.409358	-1.22559	1.43574	CHRNA4
		peptidyl-threonine modification (GO:0018210)	0.312789	0.414176	0.310919	0.411226	-1.36637	1.58803	GALNT15
		cellular response to oxygen-containing compound (GO:1901701)	0.316493	0.41764	0.311632	0.411226	-0.962571	1.1074	AANAT;SLC26A6
		cellular response to fibroblast growth factor stimulus (GO:0044344)	0.326996	0.430022	0.324921	0.427294	-1.52529	1.70498	FGF16
		DNA repair (GO:0006281)	0.337798	0.442712	0.332638	0.435949	-1.32916	1.44254	CHRNA4;RAD21L1
		small GTPase mediated signal transduction (GO:0007264)	0.340912	0.445273	0.338644	0.44231	-1.38885	1.49459	RAB38
		cellular response to transforming growth factor beta stimulus (GO:0071560)	0.343661	0.447342	0.341355	0.44434	-1.57034	1.67728	WFIKKN2
		intrinsic apoptotic signaling pathway (GO:0097193)	0.346399	0.449382	0.344056	0.446343	-1.40471	1.48922	TMEM117
		response to endoplasmic reticulum stress (GO:0034976)	0.359919	0.465349	0.357396	0.462088	-1.08951	1.11335	TMEM117
		positive regulation of epithelial cell proliferation (GO:0050679)	0.362589	0.465666	0.360032	0.462382	-1.13066	1.14704	FOXE3
		regulation of response to external stimulus (GO:0032101)	0.362589	0.465666	0.360032	0.462382	-1.01776	1.03251	RHO
		monocarboxylic acid metabolic process (GO:0032787)	0.365249	0.467518	0.362657	0.464201	-1.33595	1.34554	ACOT12
		regulation of Wnt signaling pathway (GO:0030111)	0.367897	0.469344	0.365271	0.465994	-1.51934	1.51927	RSPO4
		macroautophagy (GO:0016236)	0.370535	0.471144	0.367875	0.467762	-1.05778	1.05017	TMEM74
		positive regulation of developmental process (GO:0051094)	0.378383	0.479535	0.375625	0.476039	-1.17422	1.14116	FOXE3
		protein O-linked glycosylation (GO:0006493)	0.383562	0.484499	0.380739	0.480934	-1.06735	1.02279	GALNT15
		cellular response to interferon-gamma (GO:0071346)	0.386135	0.48615	0.383281	0.482557	-1.48733	1.4153	SLC26A6
		protein transport (GO:0015031)	0.394526	0.489349	0.388673	0.484143	-1.4025	1.30443	RAB36;RAB38
		calcium ion transport (GO:0006816)	0.391249	0.489349	0.388333	0.484143	-1.15079	1.07991	CHRNA4
		actin filament organization (GO:0007015)	0.396322	0.489349	0.393345	0.485674	-0.993403	0.919424	MYOM2
		regulation of neuron projection development (GO:0010975)	0.393791	0.489349	0.390844	0.484143	-0.962075	0.896592	PTPRO
		plasma membrane bounded cell projection organization (GO:0120036)	0.391249	0.489349	0.388333	0.484143	-0.951908	0.89328	GPM6A
		cellular protein localization (GO:0034613)	0.395992	0.489349	0.390123	0.484143	-0.944163	0.874636	RAB36;RAB38
		dephosphorylation (GO:0016311)	0.406341	0.500113	0.403248	0.49472	-1.08365	0.975893	PTPRO
		G-protein coupled receptor signaling pathway, coupled to cyclic nucleotide second messenger (GO:0007187)	0.408821	0.501556	0.405699	0.496141	-1.30731	1.16936	GNAT2
		non-canonical Wnt signaling pathway (GO:0035567)	0.413748	0.502783	0.410571	0.497348	-1.40927	1.24368	GNAT2
		protein lipidation (GO:0006497)	0.413748	0.502783	0.410571	0.497348	-1.0455	0.922647	LSAMP
		positive regulation of protein kinase B signaling (GO:0051897)	0.413748	0.502783	0.410571	0.497348	-0.98001	0.864856	FGF16
		regulation of transcription from RNA polymerase II promoter (GO:0006357)	0.416638	0.504697	0.40197	0.49472	-0.99432	0.870565	FOXE3;SATB2;FEV;GLIS3;EN1;SP8;BMP15
		generation of neurons (GO:0048699)	0.421064	0.508455	0.417805	0.504138	-1.14508	0.990462	GPM6A
		intracellular protein transport (GO:0006886)	0.42496	0.511551	0.418802	0.504138	-1.24131	1.06226	RAB36;RAB38
		adenylate cyclase-modulating G-protein coupled receptor signaling pathway (GO:0007188)	0.430678	0.516813	0.427316	0.512779	-1.04233	0.878056	GNAT2
		muscle contraction (GO:0006936)	0.437785	0.523705	0.434348	0.51798	-0.955405	0.789191	MYOM2
		post-translational protein modification (GO:0043687)	0.439181	0.523744	0.432896	0.517857	-0.921111	0.757929	RAB38;BMP15
		neuron differentiation (GO:0030182)	0.442474	0.526037	0.438989	0.521894	-1.32648	1.08157	EN1
		positive regulation of Wnt signaling pathway (GO:0030177)	0.444804	0.527175	0.441295	0.523017	-1.05955	0.858365	RSPO4
		double-strand break repair (GO:0006302)	0.447124	0.528295	0.443593	0.524122	-1.53386	1.23463	RAD21L1
		neuron development (GO:0048666)	0.454028	0.534806	0.450428	0.530566	-0.949352	0.749605	GPM6A
		skeletal system development (GO:0001501)	0.458583	0.53852	0.45494	0.534241	-1.17929	0.919389	EN1
		spermatogenesis (GO:0007283)	0.474233	0.5552	0.470444	0.550764	-1.06778	0.796623	LRGUK
		male gamete generation (GO:0048232)	0.476432	0.556079	0.472623	0.551633	-0.928525	0.688436	LRGUK
		axon guidance (GO:0007411)	0.485137	0.564523	0.481253	0.560003	-1.20549	0.871959	PTPRO
		protein localization to membrane (GO:0072657)	0.489436	0.567804	0.485515	0.563256	-1.14304	0.816702	RAB38
		neuron projection morphogenesis (GO:0048812)	0.495817	0.571753	0.491844	0.567171	-1.19763	0.840193	GPM6A
		regulation of protein kinase B signaling (GO:0051896)	0.495817	0.571753	0.491844	0.567171	-0.994528	0.697709	FGF16
		neuron projection development (GO:0031175)	0.504204	0.577953	0.500164	0.573322	-1.05306	0.721107	GPM6A
		mitochondrion organization (GO:0007005)	0.504204	0.577953	0.500164	0.573322	-0.99896	0.684063	RAB38
		negative regulation of programmed cell death (GO:0043069)	0.508614	0.581273	0.501868	0.573563	-0.968482	0.654758	FOXE3;POU3F3
		peptidyl-serine modification (GO:0018209)	0.510403	0.581587	0.506316	0.576929	-1.09676	0.73763	GALNT15
		negative regulation of Wnt signaling pathway (GO:0030178)	0.51855	0.589121	0.514403	0.58441	-1.31054	0.860659	PTPRO
		organonitrogen compound biosynthetic process (GO:1901566)	0.532485	0.603169	0.528242	0.598363	-0.983314	0.619684	ELOVL4
		phosphate-containing compound metabolic process (GO:0006796)	0.536393	0.605809	0.532125	0.600988	-1.07258	0.668097	MIOX
		positive regulation of cell differentiation (GO:0045597)	0.557317	0.627594	0.552924	0.622647	-0.985071	0.575893	LMO3
		positive regulation of multicellular organismal process (GO:0051240)	0.571945	0.642184	0.567476	0.637167	-1.25244	0.699751	FOXE3
		regulation of MAPK cascade (GO:0043408)	0.57374	0.642321	0.569262	0.637308	-1.08449	0.602523	BMP15
		regulation of canonical Wnt signaling pathway (GO:0060828)	0.591282	0.660036	0.586729	0.654953	-1.03589	0.544322	PTPRO
		central nervous system development (GO:0007417)	0.598098	0.665709	0.593519	0.658703	-1.33521	0.686301	POU3F3
		cellular protein modification process (GO:0006464)	0.602861	0.667143	0.592936	0.658703	-1.2408	0.62793	PTPRO;PRKG2;RAB38;BMP15
		negative regulation of apoptotic process (GO:0043066)	0.602467	0.667143	0.59554	0.659041	-0.805804	0.40832	FOXE3;POU3F3
		axonogenesis (GO:0007409)	0.608111	0.671019	0.603498	0.665929	-1.20368	0.598705	PTPRO
		plasma membrane bounded cell projection assembly (GO:0120031)	0.636696	0.700548	0.632014	0.695397	-1.35181	0.610292	PTPRO
		regulation of ERK1 and ERK2 cascade (GO:0070372)	0.645759	0.708489	0.641064	0.703339	-0.814518	0.356213	LMO3
		regulation of apoptotic process (GO:0042981)	0.663783	0.724127	0.655642	0.715245	-1.22333	0.50132	FOXE3;POU3F3;BMP15
		negative regulation of transcription, DNA-templated (GO:0045892)	0.662141	0.724127	0.653983	0.715245	-1.18029	0.486606	GLIS3;EN1;POU3F3
		regulation of protein phosphorylation (GO:0001932)	0.666045	0.724536	0.661338	0.719416	-0.922158	0.374763	BMP15
		regulation of programmed cell death (GO:0043067)	0.675754	0.733021	0.671048	0.727917	-0.961792	0.376952	BMP15
		positive regulation of macromolecule metabolic process (GO:0010604)	0.686508	0.740503	0.681811	0.735436	-1.29685	0.487794	POU3F3
		negative regulation of transcription from RNA polymerase II promoter (GO:0000122)	0.685226	0.740503	0.678609	0.734045	-0.80497	0.304284	GLIS3;EN1
		MAPK cascade (GO:0000165)	0.689141	0.741261	0.684447	0.736212	-0.869224	0.32362	FGF16
		cilium assembly (GO:0060271)	0.701982	0.752964	0.697309	0.747951	-1.07126	0.379062	LRGUK
		proteolysis (GO:0006508)	0.705731	0.754877	0.701066	0.749887	-1.29538	0.451466	CPA6
		DNA metabolic process (GO:0006259)	0.732967	0.781832	0.728387	0.776946	-1.0273	0.319135	CHRNA4
		cellular response to DNA damage stimulus (GO:0006974)	0.749372	0.797116	0.744866	0.792323	-1.03701	0.299197	CHRNA4
		organelle assembly (GO:0070925)	0.794593	0.842883	0.790392	0.838427	-0.917887	0.211045	RAB38
		regulation of transcription, DNA-templated (GO:0006355)	0.803256	0.847391	0.796506	0.842585	-1.18818	0.260308	FOXE3;SATB2;FEV;SP8;POU3F3
		phosphorylation (GO:0016310)	0.80312	0.847391	0.798994	0.842894	-1.12503	0.246665	PRKG2
		transmembrane receptor protein tyrosine kinase signaling pathway (GO:0007169)	0.811296	0.852869	0.807248	0.848639	-1.19723	0.250366	FGF16
		protein modification by small protein conjugation (GO:0032446)	0.812891	0.852869	0.808859	0.848639	-0.841732	0.174372	KLHL1
		positive regulation of protein phosphorylation (GO:0001934)	0.823687	0.861841	0.819767	0.85774	-1.28099	0.248467	BMP15
		regulation of intracellular signal transduction (GO:1902531)	0.831019	0.866288	0.827182	0.862313	-1.36741	0.253111	BMP15
		positive regulation of cell proliferation (GO:0008284)	0.832448	0.866288	0.828629	0.862313	-1.08929	0.199759	POU3F3
		negative regulation of nucleic acid-templated transcription (GO:1903507)	0.846105	0.87812	0.842455	0.874332	-0.890537	0.148819	POU3F3
		cellular response to cytokine stimulus (GO:0071345)	0.853766	0.883682	0.850219	0.880011	-0.82284	0.13009	SLC26A6
		protein phosphorylation (GO:0006468)	0.862227	0.890041	0.858801	0.886505	-0.829871	0.123017	PRKG2
		positive regulation of intracellular signal transduction (GO:1902533)	0.867409	0.89299	0.864061	0.889543	-1.06164	0.151013	FGF16
		cellular protein metabolic process (GO:0044267)	0.870205	0.893472	0.8669	0.890079	-0.869242	0.120848	BMP15
		positive regulation of nucleic acid-templated transcription (GO:1903508)	0.879794	0.900591	0.876645	0.897409	-1.30304	0.166877	POU3F3
		protein ubiquitination (GO:0016567)	0.881828	0.900591	0.878713	0.897409	-0.81251	0.10218	KLHL1
		negative regulation of cellular macromolecule biosynthetic process (GO:2000113)	0.884816	0.901245	0.881752	0.898124	-0.78254	0.095764	POU3F3
		positive regulation of cellular process (GO:0048522)	0.888207	0.902305	0.885202	0.899253	-0.986298	0.116926	POU3F3
		negative regulation of gene expression (GO:0010629)	0.926824	0.939052	0.924606	0.936804	-0.883084	0.0671067	POU3F3
		positive regulation of transcription, DNA-templated (GO:0045893)	0.950923	0.960933	0.949246	0.959238	-1.10122	0.0554155	GLIS3;POU3F3
		regulation of cell proliferation (GO:0042127)	0.956723	0.964256	0.955279	0.962801	-0.82389	0.0364502	POU3F3
		positive regulation of gene expression (GO:0010628)	0.96215	0.967187	0.960866	0.965896	-1.12935	0.0435761	POU3F3
		positive regulation of transcription from RNA polymerase II promoter (GO:0045944)	0.972891	0.975431	0.971944	0.974481	-1.26601	0.0347943	GLIS3
		regulation of gene expression (GO:0010468)	0.988119	0.988119	0.987703	0.987703	-1.23841	0.0148012	POU3F3

## Sheet: Cluster 1 ilncRNA
Supplementary File S6. List of GO terms and KEGG pathways for the lncRNAs with the same target genes.
ilncRNAs	Target genes	Term	P-value	Adjusted P-value	Old P-value	Old Adjusted P-value	Z-score	Combined Score	Genes			KEGG pathways	P-value	Adjusted P-value	Old P-value	Old Adjusted P-value	Odds Ratio	Combined Score	Genes
ilncRNA.15145	GnRH-I	negative regulation of calcium ion transmembrane transport (GO:1903170)	0.000531061	0.0727553	0.000556686	0.0610128	-3.12204	23.5422	SLN;ADRA2A			Phototransduction	0.00558347	0.268007	0	0	19.6464	101.925	GNAT2;RHO
ilncRNA.1804	ensembl	central nervous system myelination (GO:0022010)	0.000531061	0.0727553	0.000556686	0.0610128	-2.97884	22.4624	SOX10;HES5			Other glycan degradation	0.0721517	0.512257	0	0	14.2755	37.53	NEU4
ilncRNA.6587	MEIG1	regulation of relaxation of muscle (GO:1901077)	0.000414094	0.0727553	0.000456415	0.0610128	-2.31729	18.0504	SLN;NEUROG1			Cholinergic synapse	0.0801666	0.512257	0	0	4.40574	11.1185	CHRNA4;KCNQ4
	ensembl	microtubule anchoring (GO:0034453)	0.00113904	0.0780244	0.001054	0.064177	-2.61406	17.717	SAXO1;SAXO2			Ascorbate and aldarate metabolism	0.106274	0.512257	0	0	9.32974	20.9148	MIOX
	KCND3	oligodendrocyte development (GO:0014003)	0.00113904	0.0780244	0.001054	0.064177	-2.37807	16.1175	SOX10;HES5			Mucin type O-glycan biosynthesis	0.109988	0.512257	0	0	8.98374	19.8306	GALNT15
	SLC22A7	oligodendrocyte differentiation (GO:0048709)	0.00152559	0.0928916	0.00135955	0.0745032	-2.48406	16.1101	SOX10;HES5			Fatty acid elongation	0.113687	0.512257	0	0	8.66246	18.8349	ELOVL4
	AANAT	cochlea morphogenesis (GO:0090103)	0.000966246	0.0780244	0.000915361	0.064177	-2.22115	15.4194	MYO3A;NEUROG1			Biosynthesis of unsaturated fatty acids	0.124692	0.512257	0	0	7.82297	16.2867	ELOVL4
	SYT6	glial cell development (GO:0021782)	0.00300529	0.111045	0.00249799	0.0898062	-2.22879	12.9434	SOX10;HES5			Pyruvate metabolism	0.146299	0.512257	0	0	6.55241	12.5944	ACOT12
	RGR	gastrulation (GO:0007369)	0.00220622	0.10991	0.00188763	0.0898062	-2.09274	12.8002	LHX1;GSC			Ferroptosis	0.153384	0.512257	0	0	6.21576	11.6534	SLC7A11
	SLC16A14	astrocyte differentiation (GO:0048708)	0.0269867	0.215236	0.0256799	0.186009	-3.52324	12.7274	HES5			Nicotine addiction	0.153384	0.512257	0	0	6.21576	11.6534	CHRNA4
	SLC12A3	negative regulation of calcium ion-dependent exocytosis (GO:0045955)	0.0269867	0.215236	0.0256799	0.186009	-3.45313	12.4741	ADRA2A			Mineral absorption	0.167379	0.512257	0	0	5.63642	10.0751	SLC26A6
	KCNS1	positive regulation of RNA splicing (GO:0033120)	0.00360244	0.111045	0.00294984	0.0898062	-2.19849	12.369	CELF4;RBM20			Tryptophan metabolism	0.181146	0.512257	0	0	5.15568	8.80824	AANAT
	EYA2	regulation of chondrocyte differentiation (GO:0032330)	0.00392004	0.113062	0.00318907	0.0919794	-2.21161	12.256	GDF6;PTHLH			Sphingolipid metabolism	0.181146	0.512257	0	0	5.15568	8.80824	NEU4
	ensembl	negative regulation of G-protein coupled receptor protein signaling pathway (GO:0045744)	0.00329749	0.111045	0.00271946	0.0898062	-2.13787	12.2171	CXCL8;ADRA2A			Cocaine addiction	0.181146	0.512257	0	0	5.15568	8.80824	GRM3
	BMP15	negative regulation of ion transmembrane transporter activity (GO:0032413)	0.00329749	0.111045	0.00271946	0.0898062	-2.13726	12.2136	SLN;ADRA2A			Regulation of lipolysis in adipocytes	0.208008	0.512257	0	0	4.40399	6.91504	PRKG2
	SLC6A1	regulation of protein depolymerization (GO:1901879)	0.0269867	0.215236	0.0256799	0.186009	-3.29108	11.8887	SLN			Ovarian steroidogenesis	0.211304	0.512257	0	0	4.32513	6.72322	BMP15
	SLC12A1	regulation of entry of bacterium into host cell (GO:2000535)	0.0307827	0.215236	0.0288442	0.186009	-3.3854	11.7839	CXCL8			Lysine degradation	0.217856	0.512257	0	0	4.17557	6.36324	PRDM6
	PRDM6	regulation of norepinephrine secretion (GO:0014061)	0.0307827	0.215236	0.0288442	0.186009	-3.35967	11.6943	ADRA2A			Long-term depression	0.224353	0.512257	0	0	4.03598	6.0319	PRKG2
	ensembl	negative regulation of catecholamine secretion (GO:0033604)	0.0269867	0.215236	0.0256799	0.186009	-3.20283	11.5699	ADRA2A			Cortisol synthesis and secretion	0.249815	0.512257	0	0	3.55972	4.93746	KCNK2
	CHRNA4	ear morphogenesis (GO:0042471)	0.00425018	0.116455	0.00343709	0.0941763	-2.09545	11.4428	GSC;NEUROG1			Melanoma	0.259148	0.512257	0	0	3.40879	4.60308	FGF16
	RAD21L1	cellular response to cold (GO:0070417)	0.0269867	0.215236	0.0256799	0.186009	-3.1509	11.3824	SAXO1			Bile secretion	0.259148	0.512257	0	0	3.40879	4.60308	SLC22A7
	NEU4	regulation of skeletal muscle fiber development (GO:0048742)	0.0307827	0.215236	0.0288442	0.186009	-3.26981	11.3815	LMOD3			Inositol phosphate metabolism	0.262234	0.512257	0	0	3.36128	4.49913	MIOX
	ensembl	negative regulation of oligodendrocyte differentiation (GO:0048715)	0.0269867	0.215236	0.0256799	0.186009	-3.13892	11.3391	HES5			Gastric acid secretion	0.265307	0.512257	0	0	3.31507	4.39866	KCNK2
	GRM3	regulation of calcium ion transmembrane transporter activity (GO:1901019)	0.0053149	0.132389	0.00423336	0.105449	-2.08125	10.9	SLN;ADRA2A			Renin secretion	0.271415	0.512257	0	0	3.22634	4.20749	PRKG2
	RAB36	auditory receptor cell differentiation (GO:0042491)	0.0307827	0.215236	0.0288442	0.186009	-3.05198	10.6233	HES5			Synaptic vesicle cycle	0.27445	0.512257	0	0	3.18373	4.11652	SLC6A1
	ensembl	negative regulation of calcium ion import (GO:0090281)	0.0307827	0.215236	0.0288442	0.186009	-3.04424	10.5964	SLN			Salivary secretion	0.277473	0.512257	0	0	3.14222	4.02843	PRKG2
	WFIKKN2	negative regulation of calcium ion transport (GO:0051926)	0.00272595	0.111045	0.00228549	0.0898062	-1.77345	10.4721	SLN;ADRA2A			Gap junction	0.30121	0.535485	0	0	2.84534	3.41425	PRKG2
	MEGF11	chromatin silencing at telomere (GO:0006348)	0.0269867	0.215236	0.0256799	0.186009	-2.89677	10.4643	DYDC1			GABAergic synapse	0.312789	0.536209	0	0	2.71691	3.15767	SLC6A1
	ensembl	negative regulation of glial cell differentiation (GO:0045686)	0.0345642	0.215236	0.0319983	0.186009	-3.02936	10.1936	HES5			Circadian entrainment	0.338151	0.559699	0	0	2.46628	2.67409	PRKG2
	ensembl	determination of digestive tract left/right asymmetry (GO:0071907)	0.0307827	0.215236	0.0288442	0.186009	-2.91195	10.1359	CCDC39			Glutamatergic synapse	0.378383	0.605412	0	0	2.13728	2.07711	GRM3
	Fgf16	positive regulation of skeletal muscle fiber development (GO:0048743)	0.0269867	0.215236	0.0256799	0.186009	-2.80056	10.1168	LMOD3			Platelet activation	0.406341	0.629173	0	0	1.9466	1.75303	PRKG2
	ensembl	regulation of saliva secretion (GO:0046877)	0.0269867	0.215236	0.0256799	0.186009	-2.79974	10.1138	NEUROG1			Neuroactive ligand-receptor interaction	0.42496	0.63216	0	0	1.39663	1.19518	GRM3;CHRNA4
	SATB2	myelination (GO:0042552)	0.00963911	0.203163	0.00743608	0.15673	-2.15764	10.0156	SOX10;HES5			Breast cancer	0.458583	0.63216	0	0	1.65144	1.28748	FGF16
	ensembl	regulation of chaperone-mediated autophagy (GO:1904714)	0.0345642	0.215236	0.0319983	0.186009	-2.96692	9.9835	EEF1A2			Phospholipase D signaling pathway	0.4631	0.63216	0	0	1.62896	1.25399	GRM3
	ensembl	glial cell differentiation (GO:0010001)	0.00459277	0.119849	0.00369385	0.096392	-1.85249	9.97248	SOX10;HES5			Gastric cancer	0.465345	0.63216	0	0	1.61794	1.23769	FGF16
	CERKL	heterocycle catabolic process (GO:0046700)	0.0269867	0.215236	0.0256799	0.186009	-2.69344	9.72982	DPEP1			Cushing syndrome	0.485136	0.63216	0	0	1.52508	1.10313	KCNK2
	C2orf71	female genitalia development (GO:0030540)	0.0307827	0.215236	0.0288442	0.186009	-2.7812	9.6808	LHX1			Wnt signaling pathway	0.48729	0.63216	0	0	1.51542	1.08943	RSPO4
	TMEM117	anterograde trans-synaptic signaling (GO:0098916)	0.000358176	0.0727553	0.000138581	0.0610128	-1.20867	9.5902	SNAP25;GRIA2;GPR88;UNC119;CPLX1;MCHR1			cGMP-PKG signaling pathway	0.512452	0.647307	0	0	1.40822	0.941461	PRKG2
	KCNK2	chemical synaptic transmission (GO:0007268)	0.000945575	0.0780244	0.00036804	0.0610128	-1.34861	9.39133	SNAP25;GRIA2;GPR88;UNC119;CPLX1;MCHR1			Transcriptional misregulation in cancer	0.534443	0.657776	0	0	1.32237	0.828504	FEV
	SLC7A11	adenylate cyclase-activating G-protein coupled receptor signaling pathway (GO:0007189)	0.00364746	0.111045	0.00237192	0.0898062	-1.66864	9.36726	MC2R;PTHLH;ADRA2A			Rap1 signaling pathway	0.582601	0.695074	0	0	1.15555	0.624286	FGF16
	GLIS3	trigeminal nerve development (GO:0021559)	0.0269867	0.215236	0.0256799	0.186009	-2.58489	9.33768	NEUROG1			Regulation of actin cytoskeleton	0.596404	0.695074	0	0	1.1123	0.574876	FGF16
	WDR64	negative regulation of digestive system process (GO:0060457)	0.0269867	0.215236	0.0256799	0.186009	-2.57861	9.31499	NEUROG1			Thermogenesis	0.619482	0.695074	0	0	1.04385	0.499871	PRKG2
	PRKG2	positive regulation of protein tyrosine kinase activity (GO:0061098)	0.00569424	0.135671	0.004516	0.107599	-1.80199	9.31322	UNC119;ADRA2A			Ras signaling pathway	0.62267	0.695074	0	0	1.03475	0.490199	FGF16
	GALNT15	gastrulation with mouth forming second (GO:0001702)	0.0269867	0.215236	0.0256799	0.186009	-2.5758	9.30486	LHX1			Cytokine-cytokine receptor interaction	0.70573	0.755417	0	0	0.822479	0.286652	BMP15
	ensembl	regulation of muscle system process (GO:0090257)	0.0383311	0.215236	0.0351425	0.186009	-2.84467	9.27787	SLN			MAPK signaling pathway	0.708204	0.755417	0	0	0.816782	0.281809	FGF16
	ensembl	inner ear receptor cell differentiation (GO:0060113)	0.0269867	0.215236	0.0256799	0.186009	-2.55343	9.22406	HES5			PI3K-Akt signaling pathway	0.77643	0.810187	0	0	0.670081	0.169564	FGF16
	PTPRO	anterior/posterior pattern specification (GO:0009952)	0.00822	0.180182	0.0063886	0.140038	-1.9143	9.19092	LHX1;NEUROG1			Pathways in cancer	0.895143	0.914189	0	0	0.442656	0.0490335	FGF16
	ensembl	positive regulation of chondrocyte differentiation (GO:0032332)	0.0458214	0.215236	0.0414009	0.186009	-2.90165	8.94581	GDF6			Olfactory transduction	0.992174	0.992174	0	0	0.202372	0.00158994	PRKG2
	ensembl	regulation of cellular response to insulin stimulus (GO:1900076)	0.0307827	0.215236	0.0288442	0.186009	-2.56274	8.9204	NGFR
	GJA10	epithelial cilium movement involved in determination of left/right asymmetry (GO:0060287)	0.0383311	0.215236	0.0351425	0.186009	-2.73343	8.91508	CCDC39
	ACOT12	positive regulation of epithelial cell differentiation involved in kidney development (GO:2000698)	0.0307827	0.215236	0.0288442	0.186009	-2.52911	8.80333	LHX1
	TMEM215	forebrain regionalization (GO:0021871)	0.0269867	0.215236	0.0256799	0.186009	-2.43612	8.80026	LHX1
	ELOVL4	inner ear morphogenesis (GO:0042472)	0.00360244	0.111045	0.00294984	0.0898062	-1.52922	8.60359	MYO3A;NEUROG1
	ensembl	lipoprotein localization (GO:0044872)	0.0345642	0.215236	0.0319983	0.186009	-2.49895	8.4088	UNC119
	ensembl	negative regulation of stem cell differentiation (GO:2000737)	0.0420835	0.215236	0.0382767	0.186009	-2.63776	8.35667	HES5
	MYOM2	negative regulation of calcium ion transmembrane transporter activity (GO:1901020)	0.00733115	0.167395	0.00573109	0.13086	-1.68939	8.30441	SLN;ADRA2A
	ensembl	regulation of single stranded viral RNA replication via double stranded DNA intermediate (GO:0045091)	0.0420835	0.215236	0.0382767	0.186009	-2.61075	8.27113	CXCL8
	Pax5B	cellular response to nitric oxide (GO:0071732)	0.0345642	0.215236	0.0319983	0.186009	-2.45575	8.26346	DPEP1
	KLHL1	ectoderm development (GO:0007398)	0.0420835	0.215236	0.0382767	0.186009	-2.59508	8.22148	LHX1
	ensembl	adenylate cyclase-modulating G-protein coupled receptor signaling pathway (GO:0007188)	0.00192481	0.10548	0.00105317	0.064177	-1.30332	8.14958	MC2R;MCHR1;PTHLH;ADRA2A
	ensembl	positive regulation of skeletal muscle tissue development (GO:0048643)	0.0495449	0.215236	0.0445152	0.186009	-2.6976	8.10594	LMOD3
	CRTAC1	skeletal muscle thin filament assembly (GO:0030240)	0.0420835	0.215236	0.0382767	0.186009	-2.53756	8.03926	LMOD3
	RHO	regulation of muscle organ development (GO:0048634)	0.0345642	0.215236	0.0319983	0.186009	-2.38799	8.03542	NEUROG1
	ensembl	positive regulation of gastrulation (GO:2000543)	0.0307827	0.215236	0.0288442	0.186009	-2.30467	8.02211	LHX1
	ensembl	motor neuron axon guidance (GO:0008045)	0.0420835	0.215236	0.0382767	0.186009	-2.53104	8.01859	LHX1
	RSPO4	negative regulation of cartilage development (GO:0061037)	0.0532541	0.215236	0.0476195	0.186009	-2.71769	7.97011	PTHLH
	IRX6	neurotrophin TRK receptor signaling pathway (GO:0048011)	0.0383311	0.215236	0.0351425	0.186009	-2.44071	7.96038	NGFR
	AQP10	skeletal muscle fiber development (GO:0048741)	0.0495449	0.215236	0.0445152	0.186009	-2.64125	7.93663	LMOD3
	SLC26A6	ionotropic glutamate receptor signaling pathway (GO:0035235)	0.0383311	0.215236	0.0351425	0.186009	-2.39897	7.82423	GRIA2
	FOXE3	negative regulation of protein complex disassembly (GO:0043242)	0.0345642	0.215236	0.0319983	0.186009	-2.32051	7.80838	SLN
	FEV	determination of liver left/right asymmetry (GO:0071910)	0.0269867	0.215236	0.0256799	0.186009	-2.15428	7.78215	CCDC39
	ensembl	positive regulation of branching involved in ureteric bud morphogenesis (GO:0090190)	0.0495449	0.215236	0.0445152	0.186009	-2.58002	7.75264	LHX1
	ensembl	homocysteine metabolic process (GO:0050667)	0.0383311	0.215236	0.0351425	0.186009	-2.37597	7.7492	DPEP1
	RAB38	hair cell differentiation (GO:0035315)	0.0420835	0.215236	0.0382767	0.186009	-2.43383	7.71063	HES5
	SLC35F1	regulation of symbiosis, encompassing mutualism through parasitism (GO:0043903)	0.0458214	0.215236	0.0414009	0.186009	-2.49113	7.68016	CXCL8
	cPAD2	regulation of nephron tubule epithelial cell differentiation (GO:0072182)	0.0383311	0.215236	0.0351425	0.186009	-2.35124	7.66856	LHX1
	ensembl	lipoprotein transport (GO:0042953)	0.0345642	0.215236	0.0319983	0.186009	-2.27841	7.66671	UNC119
	ensembl	digestive tract development (GO:0048565)	0.0127772	0.215236	0.00974611	0.186009	-1.74703	7.61723	CCDC39;CXCL8
	TMEM200C	cellular response to reactive nitrogen species (GO:1902170)	0.0345642	0.215236	0.0319983	0.186009	-2.25695	7.59448	DPEP1
	SYT17	regulation of lipid kinase activity (GO:0043550)	0.0458214	0.215236	0.0414009	0.186009	-2.45836	7.57915	EEF1A2
	ensembl	negative regulation of neuron differentiation (GO:0045665)	0.0266572	0.215236	0.0199425	0.186009	-2.08378	7.55306	NGFR;HES5
	EYA4	response to nitric oxide (GO:0071731)	0.0458214	0.215236	0.0414009	0.186009	-2.43603	7.5103	DPEP1
	ensembl	induction of positive chemotaxis (GO:0050930)	0.0420835	0.215236	0.0382767	0.186009	-2.33545	7.39894	CXCL8
	ensembl	neuroepithelial cell differentiation (GO:0060563)	0.0420835	0.215236	0.0382767	0.186009	-2.31654	7.33905	HES5
	TBX18	negative regulation of chondrocyte differentiation (GO:0032331)	0.0495449	0.215236	0.0445152	0.186009	-2.44011	7.33223	PTHLH
	POU3F3	cranial nerve development (GO:0021545)	0.0532541	0.215236	0.0476195	0.186009	-2.46488	7.22869	NEUROG1
	ZIC5	intestinal absorption (GO:0050892)	0.0532541	0.215236	0.0476195	0.186009	-2.45731	7.2065	ADRA2A
	PMEL	alternative mRNA splicing, via spliceosome (GO:0000380)	0.0495449	0.215236	0.0445152	0.186009	-2.39716	7.20316	CELF4
	NKX1-1	regulation of blood vessel endothelial cell proliferation involved in sprouting angiogenesis (GO:1903587)	0.0458214	0.215236	0.0414009	0.186009	-2.30816	7.11608	NGFR
	ensembl	regulation of glucose import in response to insulin stimulus (GO:2001273)	0.0532541	0.215236	0.0476195	0.186009	-2.42542	7.11297	NGFR
	SP8	positive regulation of mRNA splicing, via spliceosome (GO:0048026)	0.0420835	0.215236	0.0382767	0.186009	-2.24238	7.1041	CELF4
	ensembl	magnesium ion transport (GO:0015693)	0.0458214	0.215236	0.0414009	0.186009	-2.265	6.98301	NIPAL2
	HOXC13	cell differentiation in hindbrain (GO:0021533)	0.0495449	0.215236	0.0445152	0.186009	-2.32032	6.97228	LHX1
	LMO3	positive regulation of epidermal growth factor-activated receptor activity (GO:0045741)	0.0420835	0.215236	0.0382767	0.186009	-2.19891	6.96637	ADRA2A
	FAM198A	epithelial structure maintenance (GO:0010669)	0.0495449	0.215236	0.0445152	0.186009	-2.31677	6.9616	MUC6
	GPR103	regulation of branching involved in ureteric bud morphogenesis (GO:0090189)	0.0606297	0.215236	0.0537987	0.186009	-2.46405	6.90667	LHX1
	LRGUK	positive regulation of protein depolymerization (GO:1901881)	0.0495449	0.215236	0.0445152	0.186009	-2.29814	6.90562	SLN
	ensembl	myotube cell development (GO:0014904)	0.056949	0.215236	0.050714	0.186009	-2.40602	6.89468	LMOD3
	GNAT2	neutrophil activation (GO:0042119)	0.056949	0.215236	0.050714	0.186009	-2.38777	6.84239	CXCL8
	ensembl	positive regulation of response to wounding (GO:1903036)	0.0606297	0.215236	0.0537987	0.186009	-2.42315	6.792	ADRA2A
	ensembl	skeletal myofibril assembly (GO:0014866)	0.0495449	0.215236	0.0445152	0.186009	-2.25073	6.76315	LMOD3
	KCNQ4	negative regulation of hormone secretion (GO:0046888)	0.0532541	0.215236	0.0476195	0.186009	-2.30023	6.74584	ADRA2A
	ensembl	regulation of cellular response to growth factor stimulus (GO:0090287)	0.0715868	0.217056	0.0629939	0.186009	-2.54075	6.69958	LRIT3
	TWIST3	anterior/posterior axis specification (GO:0009948)	0.0715868	0.217056	0.0629939	0.186009	-2.4816	6.5436	LHX1
	LSAMP	sarcoplasmic reticulum calcium ion transport (GO:0070296)	0.0383311	0.215236	0.0351425	0.186009	-2.00071	6.5253	SLN
	ZPD	neuromuscular process controlling balance (GO:0050885)	0.056949	0.215236	0.050714	0.186009	-2.26556	6.4922	NEUROG1
	ensembl	positive regulation of STAT cascade (GO:1904894)	0.075211	0.217056	0.0660395	0.186009	-2.50904	6.49204	HES5
	ensembl	maintenance of gastrointestinal epithelium (GO:0030277)	0.0532541	0.215236	0.0476195	0.186009	-2.20354	6.46226	MUC6
	TMEM74	regulation of calcium ion transport (GO:0051924)	0.0181973	0.215236	0.0137275	0.186009	-1.60712	6.43888	SLN;ADRA2A
	PPP1R14C	phasic smooth muscle contraction (GO:0014821)	0.0495449	0.215236	0.0445152	0.186009	-2.13903	6.42753	NEUROG1
	CPA6	regulation of cilium movement (GO:0003352)	0.0345642	0.215236	0.0319983	0.186009	-1.90734	6.41807	CCDC39
	MIOX	regulation of oligodendrocyte differentiation (GO:0048713)	0.0495449	0.215236	0.0445152	0.186009	-2.13535	6.41647	HES5
	TRIM29	purine-containing compound salvage (GO:0043101)	0.056949	0.215236	0.050714	0.186009	-2.22909	6.38769	AMPD1
	EN1	positive regulation of protein complex disassembly (GO:0043243)	0.0532541	0.215236	0.0476195	0.186009	-2.17475	6.37786	SLN
	SYT4	positive regulation of cartilage development (GO:0061036)	0.0679485	0.215236	0.0599386	0.186009	-2.35694	6.33782	GDF6
	ensembl	positive regulation of potassium ion transport (GO:0043268)	0.0606297	0.215236	0.0537987	0.186009	-2.25371	6.31708	ADRA2A
	GPM6A	pancreas development (GO:0031016)	0.056949	0.215236	0.050714	0.186009	-2.19654	6.29441	CCDC39
	KCNS2	regulation of cell development (GO:0060284)	0.0788213	0.217056	0.0690754	0.186009	-2.44418	6.20961	HES5
	ensembl	regulation of gastrulation (GO:0010470)	0.056949	0.215236	0.050714	0.186009	-2.13609	6.12118	LHX1
	KCTD19	neural tube development (GO:0021915)	0.0642962	0.215236	0.0568735	0.186009	-2.22552	6.1074	HES5
	ensembl	genitalia development (GO:0048806)	0.0642962	0.215236	0.0568735	0.186009	-2.22415	6.10363	NEUROG1
	ensembl	positive regulation of myotube differentiation (GO:0010831)	0.0642962	0.215236	0.0568735	0.186009	-2.22204	6.09784	LMOD3
	ensembl	negative regulation of secretion (GO:0051048)	0.056949	0.215236	0.050714	0.186009	-2.12084	6.07749	NEUROG1
	ensembl	regulation of neurotransmitter transport (GO:0051588)	0.0532541	0.215236	0.0476195	0.186009	-2.06847	6.06617	CPLX1
	ensembl	cell differentiation in spinal cord (GO:0021515)	0.0307827	0.215236	0.0288442	0.186009	-1.73445	6.03726	LHX1
	ensembl	pathway-restricted SMAD protein phosphorylation (GO:0060389)	0.0532541	0.215236	0.0476195	0.186009	-2.04935	6.01008	GDF6
	TMEM81	motile cilium assembly (GO:0044458)	0.0532541	0.215236	0.0476195	0.186009	-2.04465	5.99629	CCDC39
	ensembl	regulation of peptide hormone secretion (GO:0090276)	0.0338494	0.215236	0.0252375	0.186009	-1.76831	5.98719	SNAP25;ADRA2A
	ensembl	mesonephric tubule development (GO:0072164)	0.0679485	0.215236	0.0599386	0.186009	-2.22191	5.97473	LHX1
	ensembl	positive regulation of morphogenesis of an epithelium (GO:1905332)	0.0715868	0.217056	0.0629939	0.186009	-2.24769	5.92681	LHX1
		neuron apoptotic process (GO:0051402)	0.0642962	0.215236	0.0568735	0.186009	-2.15659	5.91823	NGFR
		positive regulation of positive chemotaxis (GO:0050927)	0.0642962	0.215236	0.0568735	0.186009	-2.1555	5.91525	CXCL8
		neurotransmitter transport (GO:0006836)	0.0642962	0.215236	0.0568735	0.186009	-2.1494	5.8985	SNAP25
		cellular response to inorganic substance (GO:0071241)	0.0679485	0.215236	0.0599386	0.186009	-2.16694	5.82692	DPEP1
		osteoblast development (GO:0002076)	0.0345642	0.215236	0.0319983	0.186009	-1.71217	5.76135	PTHLH
		embryonic cranial skeleton morphogenesis (GO:0048701)	0.0606297	0.215236	0.0537987	0.186009	-2.05521	5.76069	LHX1
		positive regulation of mesonephros development (GO:0061213)	0.0606297	0.215236	0.0537987	0.186009	-2.05439	5.75839	LHX1
		positive regulation of mRNA processing (GO:0050685)	0.0642962	0.215236	0.0568735	0.186009	-2.07824	5.70323	CELF4
		positive regulation of cyclic nucleotide biosynthetic process (GO:0030804)	0.0715868	0.217056	0.0629939	0.186009	-2.14907	5.66678	PTHLH
		positive regulation of membrane protein ectodomain proteolysis (GO:0051044)	0.0606297	0.215236	0.0537987	0.186009	-2.01655	5.65234	ADRA2A
		vesicle cytoskeletal trafficking (GO:0099518)	0.0788213	0.217056	0.0690754	0.186009	-2.22425	5.65087	BICDL1
		endoderm development (GO:0007492)	0.0606297	0.215236	0.0537987	0.186009	-2.01534	5.64894	LHX1
		granulocyte activation (GO:0036230)	0.0383311	0.215236	0.0351425	0.186009	-1.72069	5.61203	CXCL8
		nucleobase-containing compound biosynthetic process (GO:0034654)	0.0679485	0.215236	0.0599386	0.186009	-2.08491	5.60632	AMPD1
		regulation of clathrin-dependent endocytosis (GO:2000369)	0.0606297	0.215236	0.0537987	0.186009	-1.98813	5.57267	UNC119
		adenylate cyclase-activating adrenergic receptor signaling pathway (GO:0071880)	0.0788213	0.217056	0.0690754	0.186009	-2.16908	5.5107	ADRA2A
		negative regulation of insulin secretion (GO:0046676)	0.0606297	0.215236	0.0537987	0.186009	-1.95974	5.4931	ADRA2A
		positive regulation of cilium assembly (GO:0045724)	0.0642962	0.215236	0.0568735	0.186009	-1.99635	5.47849	SAXO1
		NAD biosynthesis via nicotinamide riboside salvage pathway (GO:0034356)	0.0606297	0.215236	0.0537987	0.186009	-1.95388	5.47668	SLC5A8
		adenylate cyclase-inhibiting G-protein coupled receptor signaling pathway (GO:0007193)	0.0259014	0.215236	0.0193868	0.186009	-1.49299	5.45458	MCHR1;ADRA2A
		regulation of cartilage development (GO:0061035)	0.0606297	0.215236	0.0537987	0.186009	-1.94062	5.43951	PTHLH
		embryo development ending in birth or egg hatching (GO:0009792)	0.0679485	0.215236	0.0599386	0.186009	-2.01875	5.42842	CELF4
		inner dynein arm assembly (GO:0036159)	0.0642962	0.215236	0.0568735	0.186009	-1.97316	5.41484	CCDC39
		positive regulation of pri-miRNA transcription from RNA polymerase II promoter (GO:1902895)	0.075211	0.217056	0.0660395	0.186009	-2.06606	5.34584	NGFR
		positive regulation of embryonic development (GO:0040019)	0.0966651	0.226378	0.0841106	0.192309	-2.27768	5.3218	LHX1
		negative regulation of lipid catabolic process (GO:0050995)	0.0606297	0.215236	0.0537987	0.186009	-1.89249	5.30459	ADRA2A
		activin receptor signaling pathway (GO:0032924)	0.075211	0.217056	0.0660395	0.186009	-2.04914	5.30206	GDF6
		vesicle transport along microtubule (GO:0047496)	0.075211	0.217056	0.0660395	0.186009	-2.04578	5.29338	BICDL1
		negative regulation of peptide hormone secretion (GO:0090278)	0.0642962	0.215236	0.0568735	0.186009	-1.92844	5.29213	ADRA2A
		regulation of astrocyte differentiation (GO:0048710)	0.0420835	0.215236	0.0382767	0.186009	-1.64708	5.21811	HES5
		regulation of myelination (GO:0031641)	0.0679485	0.215236	0.0599386	0.186009	-1.93432	5.2014	HES5
		positive regulation of cAMP biosynthetic process (GO:0030819)	0.0788213	0.217056	0.0690754	0.186009	-2.03729	5.17587	PTHLH
		ureteric bud development (GO:0001657)	0.0679485	0.215236	0.0599386	0.186009	-1.91765	5.15656	LHX1
		positive regulation of cell morphogenesis involved in differentiation (GO:0010770)	0.0222587	0.215236	0.01671	0.186009	-1.35323	5.14906	NGFR;OLFM4
		negative regulation of receptor-mediated endocytosis (GO:0048261)	0.056949	0.215236	0.050714	0.186009	-1.79022	5.13005	UNC119
		regulation of calcium ion import (GO:0090279)	0.0860002	0.222302	0.0751183	0.190578	-2.07447	5.08952	SLN
		embryonic digestive tract development (GO:0048566)	0.0788213	0.217056	0.0690754	0.186009	-2.00019	5.08164	CXCL8
		positive regulation of substrate adhesion-dependent cell spreading (GO:1900026)	0.103707	0.229158	0.0900579	0.195066	-2.23487	5.06464	OLFM4
		adrenergic receptor signaling pathway (GO:0071875)	0.0788213	0.217056	0.0690754	0.186009	-1.9907	5.05752	ADRA2A
		carbohydrate homeostasis (GO:0033500)	0.0259014	0.215236	0.0193868	0.186009	-1.38389	5.05599	NGFR;ADRA2A
		leukotriene metabolic process (GO:0006691)	0.075211	0.217056	0.0660395	0.186009	-1.95071	5.04738	DPEP1
		morphogenesis of an epithelium (GO:0002009)	0.075211	0.217056	0.0660395	0.186009	-1.94873	5.04225	LHX1
		regulation of protein complex disassembly (GO:0043244)	0.0606297	0.215236	0.0537987	0.186009	-1.79134	5.02108	SLN
		membrane protein intracellular domain proteolysis (GO:0031293)	0.0931239	0.223824	0.0811227	0.191499	-2.10841	5.005	NGFR
		cAMP-mediated signaling (GO:0019933)	0.0355397	0.215236	0.0264841	0.186009	-1.48503	4.95571	MC2R;PTHLH
		positive regulation of BMP signaling pathway (GO:0030513)	0.0824177	0.222302	0.0721016	0.190578	-1.96757	4.91097	HES5
		positive regulation of p38MAPK cascade (GO:1900745)	0.0715868	0.217056	0.0629939	0.186009	-1.83736	4.84484	GDF6
		camera-type eye development (GO:0043010)	0.0931239	0.223824	0.0811227	0.191499	-2.0383	4.83856	HES5
		cyclic nucleotide metabolic process (GO:0009187)	0.0966651	0.226378	0.0841106	0.192309	-2.07017	4.83695	PTHLH
		epithelial cilium movement (GO:0003351)	0.0606297	0.215236	0.0537987	0.186009	-1.72265	4.82855	CCDC39
		neuromuscular process (GO:0050905)	0.0642962	0.215236	0.0568735	0.186009	-1.75731	4.82251	NEUROG1
		negative regulation of lipid metabolic process (GO:0045833)	0.075211	0.217056	0.0660395	0.186009	-1.85584	4.8019	ADRA2A
		regulation of cAMP biosynthetic process (GO:0030817)	0.075211	0.217056	0.0660395	0.186009	-1.85101	4.7894	PTHLH
		regulation of insulin secretion involved in cellular response to glucose stimulus (GO:0061178)	0.0860002	0.222302	0.0751183	0.190578	-1.94047	4.76075	ADRA2A
		cilium-dependent cell motility (GO:0060285)	0.0931239	0.223824	0.0811227	0.191499	-1.98756	4.71813	CCDC39
		dorsal/ventral pattern formation (GO:0009953)	0.0788213	0.217056	0.0690754	0.186009	-1.84348	4.68349	LHX1
		positive regulation of neutrophil chemotaxis (GO:0090023)	0.0931239	0.223824	0.0811227	0.191499	-1.96584	4.66655	CXCL8
		cellular response to amyloid-beta (GO:1904646)	0.0895689	0.223824	0.0781253	0.191499	-1.92659	4.64837	NGFR
		PERK-mediated unfolded protein response (GO:0036499)	0.0495449	0.215236	0.0445152	0.186009	-1.5461	4.64584	CXCL8
		actin nucleation (GO:0045010)	0.0931239	0.223824	0.0811227	0.191499	-1.93865	4.60202	LMOD3
		negative regulation of endothelial cell proliferation (GO:0001937)	0.114168	0.234321	0.0989081	0.199271	-2.09882	4.55463	NGFR
		cell-cell adhesion mediated by cadherin (GO:0044331)	0.0895689	0.223824	0.0781253	0.191499	-1.88245	4.54186	CDH15
		regulation of lipid catabolic process (GO:0050994)	0.0679485	0.215236	0.0599386	0.186009	-1.68296	4.52549	ADRA2A
		epithelium development (GO:0060429)	0.0753569	0.217056	0.0561276	0.186009	-1.734	4.48329	LHX1;HES5
		sulfur amino acid metabolic process (GO:0000096)	0.0860002	0.222302	0.0751183	0.190578	-1.81624	4.45598	DPEP1
		synaptic transmission, glutamatergic (GO:0035249)	0.0824177	0.222302	0.0721016	0.190578	-1.78297	4.4502	GRIA2
		positive regulation of epidermal growth factor receptor signaling pathway (GO:0045742)	0.110694	0.234321	0.0959675	0.199271	-2.01661	4.43854	ADRA2A
		calcium-independent cell-cell adhesion via plasma membrane cell-adhesion molecules (GO:0016338)	0.0788213	0.217056	0.0690754	0.186009	-1.73899	4.41804	CLDN18
		liver development (GO:0001889)	0.117628	0.236117	0.101839	0.201473	-2.06161	4.41232	CCDC39
		urogenital system development (GO:0001655)	0.0860002	0.222302	0.0751183	0.190578	-1.79209	4.39672	LHX1
		cAMP metabolic process (GO:0046058)	0.0931239	0.223824	0.0811227	0.191499	-1.84982	4.39114	PTHLH
		positive regulation of wound healing (GO:0090303)	0.100193	0.228773	0.087089	0.194003	-1.9041	4.38069	ADRA2A
		negative regulation of cysteine-type endopeptidase activity involved in apoptotic process (GO:0043154)	0.0297683	0.215236	0.0222313	0.186009	-1.23333	4.33431	NGFR;DPEP1
		regulation of pri-miRNA transcription from RNA polymerase II promoter (GO:1902893)	0.100193	0.228773	0.087089	0.194003	-1.88284	4.33178	NGFR
		purine-containing compound biosynthetic process (GO:0072522)	0.0860002	0.222302	0.0751183	0.190578	-1.75301	4.30084	AMPD1
		modulation of chemical synaptic transmission (GO:0050804)	0.0417052	0.215236	0.0310383	0.186009	-1.3466	4.27833	GRIA2;CPLX1
		regulation of epidermal growth factor-activated receptor activity (GO:0007176)	0.0931239	0.223824	0.0811227	0.191499	-1.78201	4.23018	ADRA2A
		positive regulation of neutrophil migration (GO:1902624)	0.0966651	0.226378	0.0841106	0.192309	-1.80924	4.22729	CXCL8
		regulation of cell differentiation (GO:0045595)	0.0821726	0.222302	0.061259	0.186009	-1.68543	4.21178	HES5;PTHLH
		negative regulation of sprouting angiogenesis (GO:1903671)	0.0860002	0.222302	0.0751183	0.190578	-1.71153	4.19908	NGFR
		negative regulation of ion transport (GO:0043271)	0.0788213	0.217056	0.0690754	0.186009	-1.64411	4.17699	ADRA2A
		regulation of membrane protein ectodomain proteolysis (GO:0051043)	0.0860002	0.222302	0.0751183	0.190578	-1.69631	4.16173	ADRA2A
		histone lysine methylation (GO:0034968)	0.0860002	0.222302	0.0751183	0.190578	-1.69541	4.15953	DYDC1
		positive regulation of granulocyte chemotaxis (GO:0071624)	0.100193	0.228773	0.087089	0.194003	-1.79529	4.13035	CXCL8
		divalent metal ion transport (GO:0070838)	0.0472847	0.215236	0.0351705	0.186009	-1.35017	4.12013	SLN;NIPAL2
		glucose homeostasis (GO:0042593)	0.0346905	0.215236	0.0258577	0.186009	-1.21173	4.07297	NGFR;ADRA2A
		Rho protein signal transduction (GO:0007266)	0.0330165	0.215236	0.0246236	0.186009	-1.1897	4.05778	NGFR;ADRA2A
		axoneme assembly (GO:0035082)	0.0931239	0.223824	0.0811227	0.191499	-1.69484	4.02326	CCDC39
		positive regulation of purine nucleotide biosynthetic process (GO:1900373)	0.0931239	0.223824	0.0811227	0.191499	-1.69083	4.01374	PTHLH
		respiratory tube development (GO:0030323)	0.0966651	0.226378	0.0841106	0.192309	-1.71693	4.01162	CCDC39
		regulation of MAPK cascade (GO:0043408)	0.0455726	0.215236	0.0294621	0.186009	-1.29419	3.99704	NGFR;GDF6;ADRA2A
		striated muscle cell development (GO:0055002)	0.0788213	0.217056	0.0690754	0.186009	-1.57038	3.98966	LMOD3
		muscle fiber development (GO:0048747)	0.103707	0.229158	0.0900579	0.195066	-1.75593	3.97928	LMOD3
		lung development (GO:0030324)	0.110694	0.234321	0.0959675	0.199271	-1.79934	3.96032	CCDC39
		regulation of fibroblast growth factor receptor signaling pathway (GO:0040036)	0.0788213	0.217056	0.0690754	0.186009	-1.55177	3.94239	LRIT3
		protein export from nucleus (GO:0006611)	0.107207	0.232602	0.0930174	0.197635	-1.76402	3.93904	CRB1
		regulation of leukocyte chemotaxis (GO:0002688)	0.114168	0.234321	0.0989081	0.199271	-1.80315	3.91299	CXCL8
		response to amyloid-beta (GO:1904645)	0.0966651	0.226378	0.0841106	0.192309	-1.6685	3.89845	NGFR
		regulation of protein tyrosine kinase activity (GO:0061097)	0.117628	0.236117	0.101839	0.201473	-1.81739	3.88963	UNC119
		neurotrophin signaling pathway (GO:0038179)	0.0679485	0.215236	0.0599386	0.186009	-1.43301	3.85337	NGFR
		regulation of cilium assembly (GO:1902017)	0.103707	0.229158	0.0900579	0.195066	-1.69495	3.84108	SAXO1
		activation of protein kinase B activity (GO:0032148)	0.114168	0.234321	0.0989081	0.199271	-1.76611	3.83262	ADRA2A
		respiratory system development (GO:0060541)	0.110694	0.234321	0.0959675	0.199271	-1.74027	3.83031	CCDC39
		regulation of protein localization to nucleus (GO:1900180)	0.103707	0.229158	0.0900579	0.195066	-1.68587	3.8205	NGFR
		negative regulation of cysteine-type endopeptidase activity (GO:2000117)	0.0330165	0.215236	0.0246236	0.186009	-1.11986	3.81955	NGFR;DPEP1
		negative regulation of cell morphogenesis involved in differentiation (GO:0010771)	0.114168	0.234321	0.0989081	0.199271	-1.72499	3.74339	NGFR
		regulation of cysteine-type endopeptidase activity involved in apoptotic process (GO:0043281)	0.0521305	0.215236	0.038768	0.186009	-1.25742	3.71443	NGFR;DPEP1
		aminoglycan catabolic process (GO:0006026)	0.121074	0.241268	0.104761	0.205768	-1.75892	3.7137	SDC3
		NAD biosynthetic process (GO:0009435)	0.0860002	0.222302	0.0751183	0.190578	-1.51304	3.71209	SLC5A8
		regulation of neuron differentiation (GO:0045664)	0.0435357	0.215236	0.0323928	0.186009	-1.1798	3.69771	NEUROG1;HES5
		regulation of glucose import (GO:0046324)	0.117628	0.236117	0.101839	0.201473	-1.71441	3.66923	NGFR
		flagellated sperm motility (GO:0030317)	0.131335	0.250772	0.113472	0.213685	-1.80284	3.65976	CCDC39
		regulation of p38MAPK cascade (GO:1900744)	0.100193	0.228773	0.087089	0.194003	-1.58395	3.64412	GDF6
		aminoglycan metabolic process (GO:0006022)	0.114168	0.234321	0.0989081	0.199271	-1.67506	3.63503	SDC3
		positive regulation of transmembrane receptor protein serine/threonine kinase signaling pathway (GO:0090100)	0.0417052	0.215236	0.0310383	0.186009	-1.13605	3.60938	GDF6;HES5
		positive regulation of cAMP metabolic process (GO:0030816)	0.100193	0.228773	0.087089	0.194003	-1.56719	3.60557	PTHLH
		regulation of embryonic development (GO:0045995)	0.110694	0.234321	0.0959675	0.199271	-1.63252	3.59315	LHX1
		regulation of neutrophil chemotaxis (GO:0090022)	0.110694	0.234321	0.0959675	0.199271	-1.63007	3.58775	CXCL8
		negative regulation of endocytosis (GO:0045806)	0.107207	0.232602	0.0930174	0.197635	-1.5903	3.55112	UNC119
		G-protein coupled receptor signaling pathway, coupled to cyclic nucleotide second messenger (GO:0007187)	0.0868185	0.223364	0.0647665	0.186009	-1.44226	3.52479	MC2R;ADRA2A
		positive regulation of lipid metabolic process (GO:0045834)	0.0824177	0.222302	0.0721016	0.190578	-1.41109	3.52202	EEF1A2
		regulation of cysteine-type endopeptidase activity (GO:2000116)	0.134729	0.251128	0.116356	0.214691	-1.74668	3.5012	NGFR
		heart looping (GO:0001947)	0.134729	0.251128	0.116356	0.214691	-1.71221	3.4321	CCDC39
		regulation of insulin secretion (GO:0050796)	0.0571458	0.215236	0.0425	0.186009	-1.1955	3.42169	SNAP25;ADRA2A
		regulation of wound healing (GO:0061041)	0.127928	0.246847	0.110577	0.210404	-1.66252	3.41862	ADRA2A
		cellular response to calcium ion (GO:0071277)	0.154819	0.269337	0.133474	0.230193	-1.83088	3.41549	DPEP1
		response to molecule of bacterial origin (GO:0002237)	0.0571458	0.215236	0.0425	0.186009	-1.18536	3.39267	NGFR;CXCL8
		axonemal dynein complex assembly (GO:0070286)	0.124508	0.245433	0.107674	0.209239	-1.6143	3.3632	CCDC39
		positive regulation of lipid kinase activity (GO:0090218)	0.103707	0.229158	0.0900579	0.195066	-1.46653	3.32344	EEF1A2
		regulation of muscle cell differentiation (GO:0051147)	0.134729	0.251128	0.116356	0.214691	-1.65743	3.3223	CDH15
		negative regulation of axonogenesis (GO:0050771)	0.0895689	0.223824	0.0781253	0.191499	-1.37553	3.31881	NGFR
		determination of heart left/right asymmetry (GO:0061371)	0.148174	0.264494	0.127805	0.226657	-1.73756	3.31763	CCDC39
		regulation of nervous system development (GO:0051960)	0.0966651	0.226378	0.0841106	0.192309	-1.41013	3.29477	HES5
		organelle transport along microtubule (GO:0072384)	0.117628	0.236117	0.101839	0.201473	-1.53257	3.28005	BICDL1
		glutamate receptor signaling pathway (GO:0007215)	0.134729	0.251128	0.116356	0.214691	-1.63174	3.2708	GRIA2
		epithelial tube morphogenesis (GO:0060562)	0.127928	0.246847	0.110577	0.210404	-1.57149	3.23143	LHX1
		negative regulation of catalytic activity (GO:0043086)	0.100193	0.228773	0.087089	0.194003	-1.40362	3.22925	SLN
		histone H3-K4 methylation (GO:0051568)	0.0895689	0.223824	0.0781253	0.191499	-1.33442	3.21963	DYDC1
		negative regulation of homeostatic process (GO:0032845)	0.107207	0.232602	0.0930174	0.197635	-1.43119	3.19584	ADRA2A
		connective tissue development (GO:0061448)	0.114168	0.234321	0.0989081	0.199271	-1.46563	3.18055	HES5
		regulation of neurotransmitter secretion (GO:0046928)	0.103707	0.229158	0.0900579	0.195066	-1.40228	3.17782	CPLX1
		positive regulation of smooth muscle cell proliferation (GO:0048661)	0.13811	0.253974	0.119232	0.217074	-1.59891	3.16537	HES5
		negative regulation of cell differentiation (GO:0045596)	0.117479	0.236117	0.0881115	0.195066	-1.47259	3.15355	HES5;PTHLH
		alpha-amino acid metabolic process (GO:1901605)	0.117628	0.236117	0.101839	0.201473	-1.47323	3.15306	DPEP1
		embryonic heart tube morphogenesis (GO:0003143)	0.148174	0.264494	0.127805	0.226657	-1.63419	3.12026	CCDC39
		endoderm formation (GO:0001706)	0.134729	0.251128	0.116356	0.214691	-1.55016	3.10728	LHX1
		cellular response to drug (GO:0035690)	0.114168	0.234321	0.0989081	0.199271	-1.41615	3.07318	DPEP1
		regulation of protein secretion (GO:0050708)	0.0665743	0.215236	0.0495405	0.186009	-1.13297	3.0697	SNAP25;ADRA2A
		central nervous system neuron differentiation (GO:0021953)	0.121074	0.241268	0.104761	0.205768	-1.45078	3.06311	LHX1
		positive regulation of muscle cell differentiation (GO:0051149)	0.127928	0.246847	0.110577	0.210404	-1.45775	2.99755	CDH15
		positive regulation of leukocyte migration (GO:0002687)	0.127928	0.246847	0.110577	0.210404	-1.44838	2.97828	CXCL8
		positive regulation of nucleic acid-templated transcription (GO:1903508)	0.133301	0.251128	0.0814218	0.191499	-1.46706	2.95634	LHX1;GDF6;SOX10;HES5
		regulation of multicellular organismal development (GO:2000026)	0.158123	0.273348	0.136295	0.232678	-1.59899	2.94915	NEUROG1
		smoothened signaling pathway (GO:0007224)	0.114168	0.234321	0.0989081	0.199271	-1.35833	2.94769	HES5
		generation of neurons (GO:0048699)	0.0927346	0.223824	0.0692443	0.186009	-1.23685	2.94124	UNC119;HES5
		positive regulation of RNA metabolic process (GO:0051254)	0.131335	0.250772	0.113472	0.213685	-1.44146	2.92616	RBM20
		positive regulation of peptidyl-tyrosine phosphorylation (GO:0050731)	0.0764796	0.217056	0.0569718	0.186009	-1.13795	2.92536	UNC119;HES5
		negative regulation of neurogenesis (GO:0050768)	0.124508	0.245433	0.107674	0.209239	-1.40134	2.91953	HES5
		regulation of potassium ion transport (GO:0043266)	0.134729	0.251128	0.116356	0.214691	-1.4402	2.88686	ADRA2A
		regulation of substrate adhesion-dependent cell spreading (GO:1900024)	0.151503	0.266958	0.130644	0.228731	-1.5274	2.88244	OLFM4
		positive regulation of protein localization to nucleus (GO:1900182)	0.154819	0.269337	0.133474	0.230193	-1.5449	2.88201	NGFR
		response to lipopolysaccharide (GO:0032496)	0.123904	0.245433	0.0930469	0.197635	-1.35661	2.83294	NGFR;CXCL8
		positive regulation of axonogenesis (GO:0050772)	0.13811	0.253974	0.119232	0.217074	-1.39839	2.76841	NGFR
		positive regulation of receptor activity (GO:2000273)	0.13811	0.253974	0.119232	0.217074	-1.39729	2.76622	ADRA2A
		regulation of alternative mRNA splicing, via spliceosome (GO:0000381)	0.144832	0.263682	0.124956	0.22525	-1.41401	2.73211	CELF4
		regulation of cellular amide metabolic process (GO:0034248)	0.141478	0.259297	0.122099	0.221557	-1.39491	2.7279	EEF1A2
		regulation of macromolecule metabolic process (GO:0060255)	0.091542	0.223824	0.0683407	0.186009	-1.13541	2.71472	LHX1;PTHLH
		skeletal system development (GO:0001501)	0.112403	0.234321	0.0842231	0.192309	-1.24083	2.71204	HES5;PTHLH
		determination of left/right symmetry (GO:0007368)	0.154819	0.269337	0.133474	0.230193	-1.43854	2.68358	CCDC39
		skeletal muscle tissue development (GO:0007519)	0.144832	0.263682	0.124956	0.22525	-1.38479	2.67565	LMOD3
		adherens junction organization (GO:0034332)	0.161413	0.277287	0.139107	0.236009	-1.46589	2.67347	CDH15
		response to lipid (GO:0033993)	0.104903	0.230872	0.078495	0.191499	-1.18315	2.66767	NGFR;CXCL8
		regulation of exocytosis (GO:0017157)	0.184094	0.299358	0.158543	0.256288	-1.55062	2.62413	CPLX1
		cellular response to peptide (GO:1901653)	0.151503	0.266958	0.130644	0.228731	-1.38987	2.6229	NGFR
		positive regulation of cell development (GO:0010720)	0.127928	0.246847	0.110577	0.210404	-1.26543	2.60209	LMOD3
		positive regulation of pathway-restricted SMAD protein phosphorylation (GO:0010862)	0.171209	0.286919	0.14749	0.244183	-1.47273	2.59917	GDF6
		axon guidance (GO:0007411)	0.1278	0.246847	0.0960467	0.199271	-1.26266	2.59765	NGFR;LHX1
		regulation of smooth muscle cell proliferation (GO:0048660)	0.161413	0.277287	0.139107	0.236009	-1.42005	2.58986	HES5
		negative regulation of cell projection organization (GO:0031345)	0.151503	0.266958	0.130644	0.228731	-1.36686	2.57947	NGFR
		regulation of tyrosine phosphorylation of STAT protein (GO:0042509)	0.215449	0.319962	0.185566	0.271899	-1.67558	2.57206	HES5
		membrane protein proteolysis (GO:0033619)	0.131335	0.250772	0.113472	0.213685	-1.24544	2.52825	NGFR
		myofibril assembly (GO:0030239)	0.171209	0.286919	0.14749	0.244183	-1.42547	2.51576	LMOD3
		regulation of cellular localization (GO:0060341)	0.148174	0.264494	0.127805	0.226657	-1.31028	2.5018	CPLX1
		nervous system development (GO:0007399)	0.102633	0.229158	0.0614263	0.186009	-1.09272	2.48767	GBX2;LHX1;NEUROG1;HES5
		calcium-dependent cell-cell adhesion via plasma membrane cell adhesion molecules (GO:0016339)	0.151503	0.266958	0.130644	0.228731	-1.30684	2.46621	CDH15
		eye development (GO:0001654)	0.158123	0.273348	0.136295	0.232678	-1.32749	2.44841	HES5
		cilium movement (GO:0003341)	0.177677	0.293273	0.153035	0.250337	-1.41542	2.44555	CCDC39
		cell morphogenesis (GO:0000902)	0.209275	0.315062	0.18023	0.267659	-1.56048	2.44076	CDH15
		negative regulation of protein secretion (GO:0050709)	0.154819	0.269337	0.133474	0.230193	-1.30666	2.43756	ADRA2A
		positive regulation of proteolysis (GO:0045862)	0.187285	0.30162	0.161285	0.257127	-1.44859	2.42658	ADRA2A
		glycosaminoglycan catabolic process (GO:0006027)	0.199923	0.308614	0.172163	0.26207	-1.50551	2.4236	SDC3
		regulation of calcium ion-dependent exocytosis (GO:0017158)	0.190463	0.302532	0.164017	0.25828	-1.46147	2.42356	ADRA2A
		negative regulation of catabolic process (GO:0009895)	0.148174	0.264494	0.127805	0.226657	-1.26294	2.41141	ADRA2A
		Notch signaling pathway (GO:0007219)	0.196782	0.308104	0.169456	0.261583	-1.47975	2.40557	HES5
		regulation of vesicle-mediated transport (GO:0060627)	0.102436	0.229158	0.0766146	0.191499	-1.02276	2.33039	UNC119;CPLX1
		positive regulation of organelle assembly (GO:1902117)	0.171209	0.286919	0.14749	0.244183	-1.30457	2.3024	SAXO1
		regulation of metal ion transport (GO:0010959)	0.13811	0.253974	0.119232	0.217074	-1.16281	2.30201	SLN
		cell-cell adhesion via plasma-membrane adhesion molecules (GO:0098742)	0.107388	0.232602	0.0803901	0.191499	-1.02203	2.28048	CLDN18;CDH15
		glutathione metabolic process (GO:0006749)	0.177677	0.293273	0.153035	0.250337	-1.31947	2.27978	DPEP1
		regulation of ATPase activity (GO:0043462)	0.148174	0.264494	0.127805	0.226657	-1.19367	2.27915	SLN
		calcium-mediated signaling (GO:0019722)	0.242649	0.340082	0.209159	0.292396	-1.60244	2.26927	CXCL8
		positive regulation of tyrosine phosphorylation of STAT protein (GO:0042531)	0.190463	0.302532	0.164017	0.25828	-1.35978	2.25492	HES5
		second-messenger-mediated signaling (GO:0019932)	0.218518	0.320182	0.188221	0.274322	-1.4767	2.24589	CXCL8
		cartilage development (GO:0051216)	0.167956	0.284074	0.144705	0.241763	-1.25799	2.24432	HES5
		regulation of secretion by cell (GO:1903530)	0.199923	0.308614	0.172163	0.26207	-1.39115	2.2395	CPLX1
		positive regulation of ion transport (GO:0043270)	0.167956	0.284074	0.144705	0.241763	-1.24206	2.2159	ADRA2A
		neutrophil chemotaxis (GO:0030593)	0.190463	0.302532	0.164017	0.25828	-1.32639	2.19956	CXCL8
		regulation of BMP signaling pathway (GO:0030510)	0.199923	0.308614	0.172163	0.26207	-1.35509	2.18146	HES5
		embryonic organ development (GO:0048568)	0.190463	0.302532	0.164017	0.25828	-1.31503	2.18071	CXCL8
		regulation of mRNA splicing, via spliceosome (GO:0048024)	0.212368	0.318843	0.182903	0.270893	-1.40599	2.17849	CELF4
		icosanoid metabolic process (GO:0006690)	0.167956	0.284074	0.144705	0.241763	-1.20391	2.14784	DPEP1
		purine ribonucleotide metabolic process (GO:0009150)	0.230677	0.328341	0.198757	0.282906	-1.46097	2.14285	PTHLH
		positive regulation of chemotaxis (GO:0050921)	0.174449	0.291457	0.150267	0.248031	-1.22661	2.14181	CXCL8
		kidney development (GO:0001822)	0.221576	0.322935	0.190868	0.276708	-1.4207	2.14098	LHX1
		regulation of axonogenesis (GO:0050770)	0.196782	0.308104	0.169456	0.261583	-1.30398	2.11982	NGFR
		positive regulation of cell-substrate adhesion (GO:0010811)	0.187285	0.30162	0.161285	0.257127	-1.26519	2.11936	OLFM4
		receptor internalization (GO:0031623)	0.180892	0.297684	0.155793	0.254092	-1.23938	2.11917	CXCL8
		positive regulation of protein kinase activity (GO:0045860)	0.146345	0.264494	0.110401	0.210404	-1.10006	2.11409	UNC119;ADRA2A
		positive regulation of multicellular organismal process (GO:0051240)	0.187687	0.30162	0.142849	0.241609	-1.25387	2.0977	LHX1;ADRA2A
		negative regulation of cellular component organization (GO:0051129)	0.193628	0.306672	0.166741	0.260325	-1.27651	2.09579	SLN
		apoptotic process (GO:0006915)	0.228989	0.328341	0.175881	0.266251	-1.41441	2.08496	NGFR;GDF6
		central nervous system development (GO:0007417)	0.208936	0.315062	0.159767	0.257127	-1.31931	2.06568	SOX10;HES5
		regulation of RNA splicing (GO:0043484)	0.196782	0.308104	0.169456	0.261583	-1.25288	2.03676	RBM20
		positive regulation of gene expression (GO:0010628)	0.182876	0.299358	0.105857	0.207178	-1.19762	2.0347	LHX1;RBM20;GDF6;SOX10;HES5
		aminoglycan biosynthetic process (GO:0006023)	0.167956	0.284074	0.144705	0.241763	-1.13901	2.03204	SDC3
		positive regulation of plasma membrane bounded cell projection assembly (GO:0120034)	0.239674	0.338508	0.206571	0.291005	-1.4178	2.02529	SAXO1
		negative regulation of neuron projection development (GO:0010977)	0.184094	0.299358	0.158543	0.256288	-1.18424	2.0041	NGFR
		chemokine-mediated signaling pathway (GO:0070098)	0.187285	0.30162	0.161285	0.257127	-1.18481	1.98471	CXCL8
		receptor metabolic process (GO:0043112)	0.20617	0.315062	0.17755	0.2673	-1.25625	1.98369	CXCL8
		positive regulation of actin filament polymerization (GO:0030838)	0.184094	0.299358	0.158543	0.256288	-1.17161	1.98272	LMOD3
		regulation of JAK-STAT cascade (GO:0046425)	0.227655	0.327441	0.196136	0.280633	-1.33486	1.9755	HES5
		chordate embryonic development (GO:0043009)	0.199923	0.308614	0.172163	0.26207	-1.20544	1.94054	HES5
		positive regulation of protein phosphorylation (GO:0001934)	0.218131	0.320182	0.15208	0.25027	-1.27241	1.93745	NGFR;GDF6;ADRA2A
		positive regulation of leukocyte chemotaxis (GO:0002690)	0.215449	0.319962	0.185566	0.271899	-1.2492	1.91757	CXCL8
		O-glycan processing (GO:0016266)	0.227655	0.327441	0.196136	0.280633	-1.26717	1.87532	MUC6
		positive regulation of JAK-STAT cascade (GO:0046427)	0.224621	0.325641	0.193506	0.279056	-1.23378	1.84246	HES5
		mitotic cytokinesis (GO:0000281)	0.209275	0.315062	0.18023	0.267659	-1.16809	1.82702	UNC119
		regulation of MAP kinase activity (GO:0043405)	0.291512	0.382174	0.251913	0.327905	-1.46217	1.80238	ADRA2A
		axonogenesis (GO:0007409)	0.217509	0.320182	0.166638	0.260325	-1.17129	1.78682	NGFR;SLITRK4
		cell junction assembly (GO:0034329)	0.209275	0.315062	0.18023	0.267659	-1.13437	1.77428	CDH15
		regulation of neurogenesis (GO:0050767)	0.203052	0.312564	0.174861	0.265439	-1.10683	1.7646	HES5
		renal system development (GO:0072001)	0.209275	0.315062	0.18023	0.267659	-1.12565	1.76065	LHX1
		diterpenoid metabolic process (GO:0016101)	0.218518	0.320182	0.188221	0.274322	-1.15341	1.7542	SDC3
		cellular response to tumor necrosis factor (GO:0071356)	0.176489	0.293078	0.133999	0.230193	-1.00677	1.74624	NGFR;CXCL8
		granulocyte chemotaxis (GO:0071621)	0.199923	0.308614	0.172163	0.26207	-1.08269	1.74295	CXCL8
		sensory perception of light stimulus (GO:0050953)	0.274633	0.365288	0.237088	0.314586	-1.34721	1.74103	KRT12
		regulation of cell communication (GO:0010646)	0.245614	0.341615	0.211739	0.293754	-1.23571	1.73493	GRIA2
		fat cell differentiation (GO:0045444)	0.196782	0.308104	0.169456	0.261583	-1.0664	1.7336	GDF6
		sensory perception of mechanical stimulus (GO:0050954)	0.266045	0.362668	0.229568	0.312167	-1.30915	1.73343	MYO3A
		positive regulation of cell differentiation (GO:0045597)	0.176489	0.293078	0.133999	0.230193	-0.992516	1.72152	CDH15;GDF6
		cell-cell junction organization (GO:0045216)	0.248566	0.344846	0.21431	0.296571	-1.23263	1.71588	CDH15
		regulation of stem cell differentiation (GO:2000736)	0.294288	0.384892	0.254356	0.330301	-1.39631	1.70796	HES5
		regulation of endocytosis (GO:0030100)	0.239674	0.338508	0.206571	0.291005	-1.19022	1.7002	UNC119
		glycosaminoglycan metabolic process (GO:0030203)	0.215449	0.319962	0.185566	0.271899	-1.1073	1.69975	SDC3
		regulation of viral genome replication (GO:0045069)	0.221576	0.322935	0.190868	0.276708	-1.12071	1.6889	CXCL8
		cellular response to reactive oxygen species (GO:0034614)	0.227655	0.327441	0.196136	0.280633	-1.13813	1.68434	DPEP1
		homophilic cell adhesion via plasma membrane adhesion molecules (GO:0007156)	0.224621	0.325641	0.193506	0.279056	-1.12321	1.67734	CDH15
		retinoid metabolic process (GO:0001523)	0.257356	0.35435	0.221976	0.304107	-1.22293	1.65987	SDC3
		neutrophil migration (GO:1990266)	0.20617	0.315062	0.17755	0.2673	-1.04688	1.65308	CXCL8
		regulation of pathway-restricted SMAD protein phosphorylation (GO:0060393)	0.209275	0.315062	0.18023	0.267659	-1.05467	1.64962	GDF6
		inflammatory response (GO:0006954)	0.259293	0.356122	0.200514	0.284668	-1.21536	1.64049	NGFR;CXCL8
		cellular response to fibroblast growth factor stimulus (GO:0044344)	0.310716	0.399507	0.268852	0.343428	-1.36297	1.59315	CXCL8
		actomyosin structure organization (GO:0031032)	0.245614	0.341615	0.211739	0.293754	-1.13192	1.58921	LMOD3
		regulation of cell proliferation (GO:0042127)	0.162791	0.278779	0.0928713	0.197635	-0.873339	1.58536	NGFR;CXCL8;HES5;PTHLH;ADRA2A
		positive regulation of cell proliferation (GO:0008284)	0.230434	0.328341	0.161408	0.257127	-1.07124	1.57236	HES5;PTHLH;ADRA2A
		positive regulation of vasculature development (GO:1904018)	0.33726	0.420043	0.292401	0.362525	-1.44393	1.56941	CXCL8
		Ras protein signal transduction (GO:0007265)	0.217509	0.320182	0.166638	0.260325	-1.02678	1.56637	NGFR;ADRA2A
		positive regulation of neurogenesis (GO:0050769)	0.239674	0.338508	0.206571	0.291005	-1.09426	1.56313	NEUROG1
		striated muscle contraction (GO:0006941)	0.215449	0.319962	0.185566	0.271899	-1.01823	1.56302	LMOD3
		epidermis development (GO:0008544)	0.274633	0.365288	0.237088	0.314586	-1.20223	1.55367	PTHLH
		BMP signaling pathway (GO:0030509)	0.274633	0.365288	0.237088	0.314586	-1.18229	1.52789	GDF6
		positive regulation of cellular protein localization (GO:1903829)	0.230677	0.328341	0.198757	0.282906	-1.02863	1.50873	NGFR
		organelle membrane fusion (GO:0090174)	0.245614	0.341615	0.211739	0.293754	-1.07299	1.50648	SNAP25
		neuropeptide signaling pathway (GO:0007218)	0.242649	0.340082	0.209159	0.292396	-1.06077	1.5022	GPR88
		C-terminal protein lipidation (GO:0006501)	0.257356	0.35435	0.221976	0.304107	-1.09854	1.49104	NEGR1
		cellular response to lipopolysaccharide (GO:0071222)	0.302549	0.392884	0.261639	0.33736	-1.23613	1.47781	CXCL8
		cellular response to BMP stimulus (GO:0071773)	0.291512	0.382174	0.251913	0.327905	-1.1974	1.476	GDF6
		activation of cysteine-type endopeptidase activity involved in apoptotic process (GO:0006919)	0.268918	0.36387	0.232083	0.313255	-1.12161	1.47307	NGFR
		regulation of protein catabolic process (GO:0042176)	0.302549	0.392884	0.261639	0.33736	-1.22384	1.46311	EEF1A2
		regulation of G-protein coupled receptor protein signaling pathway (GO:0008277)	0.254438	0.352101	0.219429	0.302307	-1.05614	1.44554	CXCL8
		sensory perception of sound (GO:0007605)	0.274633	0.365288	0.237088	0.314586	-1.08798	1.40602	MYO3A
		cytoskeleton-dependent cytokinesis (GO:0061640)	0.242649	0.340082	0.209159	0.292396	-0.983171	1.39231	UNC119
		regulation of Wnt signaling pathway (GO:0030111)	0.350152	0.429269	0.303896	0.370078	-1.32211	1.38741	AMER3
		response to interleukin-1 (GO:0070555)	0.260264	0.356561	0.224515	0.306818	-1.01948	1.37229	CXCL8
		visual perception (GO:0007601)	0.266045	0.362668	0.229568	0.312167	-1.03528	1.3708	KRT12
		response to calcium ion (GO:0051592)	0.268918	0.36387	0.232083	0.313255	-1.0422	1.36877	DPEP1
		small GTPase mediated signal transduction (GO:0007264)	0.324117	0.408312	0.280721	0.352025	-1.21157	1.36501	ADRA2A
		positive regulation of kinase activity (GO:0033674)	0.360287	0.438749	0.31296	0.379429	-1.32656	1.35423	EEF1A2
		positive regulation of protein catabolic process (GO:0045732)	0.274633	0.365288	0.237088	0.314586	-1.0275	1.32785	ADRA2A
		positive regulation of stress-activated MAPK cascade (GO:0032874)	0.271781	0.365288	0.234589	0.314586	-1.00627	1.31092	GDF6
		nuclear export (GO:0051168)	0.305282	0.395495	0.264051	0.339671	-1.09722	1.30187	CRB1
		C-terminal protein amino acid modification (GO:0018410)	0.277473	0.367283	0.239578	0.316359	-1.01499	1.30125	NEGR1
		negative regulation of binding (GO:0051100)	0.277473	0.367283	0.239578	0.316359	-0.999958	1.28198	SLN
		cellular response to hormone stimulus (GO:0032870)	0.271781	0.365288	0.234589	0.314586	-0.977685	1.27369	ADRA2A
		vesicle fusion (GO:0006906)	0.310716	0.399507	0.268852	0.343428	-1.08945	1.27343	SNAP25
		positive regulation of angiogenesis (GO:0045766)	0.334652	0.418697	0.29008	0.361282	-1.16	1.26982	CXCL8
		cellular response to molecule of bacterial origin (GO:0071219)	0.283122	0.372958	0.244536	0.320154	-0.998728	1.26027	CXCL8
		positive regulation of protein serine/threonine kinase activity (GO:0071902)	0.372736	0.448921	0.324128	0.388669	-1.25458	1.23812	ADRA2A
		protein transport (GO:0015031)	0.365388	0.442993	0.289497	0.361282	-1.22602	1.23436	NGFR;UNC119
		cell-cell junction assembly (GO:0007043)	0.268918	0.36387	0.232083	0.313255	-0.932233	1.22435	CDH15
		circulatory system development (GO:0072359)	0.350152	0.429269	0.303896	0.370078	-1.13675	1.1929	RBM20
		response to tumor necrosis factor (GO:0034612)	0.318787	0.404388	0.275996	0.349297	-1.03343	1.18145	CXCL8
		regulation of programmed cell death (GO:0043067)	0.282439	0.372956	0.219559	0.302307	-0.922827	1.16672	NGFR;GDF6
		axon development (GO:0061564)	0.310716	0.399507	0.268852	0.343428	-0.996165	1.16439	SLITRK4
		cilium assembly (GO:0060271)	0.311294	0.399507	0.243584	0.320105	-0.995902	1.16223	CCDC39;UNC119
		glycosaminoglycan biosynthetic process (GO:0006024)	0.324117	0.408312	0.280721	0.352025	-1.02741	1.15754	SDC3
		translational elongation (GO:0006414)	0.339859	0.422319	0.294715	0.364568	-1.05554	1.13916	EEF1A2
		phospholipase C-activating G-protein coupled receptor signaling pathway (GO:0007200)	0.302549	0.392884	0.261639	0.33736	-0.932643	1.11498	ADRA2A
		cellular response to metal ion (GO:0071248)	0.326766	0.410706	0.283072	0.354163	-0.994106	1.11192	DPEP1
		negative regulation of cell motility (GO:2000146)	0.318787	0.404388	0.275996	0.349297	-0.968866	1.10764	DPEP1
		transmembrane receptor protein serine/threonine kinase signaling pathway (GO:0007178)	0.433716	0.495481	0.379396	0.432243	-1.31414	1.09779	GDF6
		cell morphogenesis involved in neuron differentiation (GO:0048667)	0.318787	0.404388	0.275996	0.349297	-0.958226	1.09547	SLITRK4
		positive regulation of cysteine-type endopeptidase activity involved in apoptotic process (GO:0043280)	0.350152	0.429269	0.303896	0.370078	-1.03238	1.08337	NGFR
		positive regulation of developmental process (GO:0051094)	0.360287	0.438749	0.31296	0.379429	-1.05745	1.0795	LHX1
		response to endoplasmic reticulum stress (GO:0034976)	0.342447	0.423614	0.297021	0.36577	-1.00452	1.07649	CXCL8
		peptide metabolic process (GO:0006518)	0.33726	0.420043	0.292401	0.362525	-0.989599	1.07559	DPEP1
		calcium ion transport (GO:0006816)	0.372736	0.448921	0.324128	0.388669	-1.0635	1.04955	SLN
		positive regulation of cellular process (GO:0048522)	0.330988	0.41506	0.240475	0.316779	-0.928155	1.02624	HES5;PTHLH;ADRA2A
		positive regulation of neuron differentiation (GO:0045666)	0.321457	0.406833	0.278362	0.350672	-0.89854	1.01974	NEUROG1
		positive regulation of neuron projection development (GO:0010976)	0.318787	0.404388	0.275996	0.349297	-0.883428	1.00996	NGFR
		regulation of cytokine production (GO:0001817)	0.347594	0.429012	0.301612	0.369761	-0.949875	1.00375	ADRA2A
		positive regulation of cellular catabolic process (GO:0031331)	0.342447	0.423614	0.297021	0.36577	-0.929007	0.99556	ADRA2A
		negative regulation of cell proliferation (GO:0008285)	0.416508	0.484162	0.333982	0.394444	-1.12675	0.986865	CXCL8;PTHLH
		macromolecular complex assembly (GO:0065003)	0.377648	0.450874	0.328545	0.390548	-1.00783	0.981421	HES5
		intracellular protein transport (GO:0006886)	0.394629	0.462087	0.314808	0.380828	-1.04763	0.97409	NGFR;CRB1
		innate immune response activating cell surface receptor signaling pathway (GO:0002220)	0.387359	0.458473	0.337294	0.396647	-1.02623	0.973275	MUC6
		protein O-linked glycosylation (GO:0006493)	0.365295	0.442993	0.317448	0.383176	-0.956221	0.962962	MUC6
		neuron differentiation (GO:0030182)	0.422462	0.487388	0.369123	0.424066	-1.11672	0.96223	UNC119
		tumor necrosis factor-mediated signaling pathway (GO:0033209)	0.384946	0.456602	0.335117	0.394934	-0.99756	0.952324	NGFR
		positive regulation of MAPK cascade (GO:0043410)	0.312732	0.400414	0.244789	0.320154	-0.792576	0.921296	NGFR;ADRA2A
		stimulatory C-type lectin receptor signaling pathway (GO:0002223)	0.38009	0.451821	0.330743	0.391462	-0.950517	0.91948	MUC6
		vesicle organization (GO:0016050)	0.394544	0.462087	0.343783	0.400837	-0.984258	0.915383	SNAP25
		cellular response to growth factor stimulus (GO:0071363)	0.422462	0.487388	0.369123	0.424066	-1.05806	0.91168	CXCL8
		brain development (GO:0007420)	0.375197	0.449908	0.32634	0.389617	-0.927986	0.90971	HES5
		heart development (GO:0007507)	0.444753	0.506599	0.389506	0.441924	-1.11393	0.902547	RBM20
		regulation of cell migration (GO:0030334)	0.351281	0.429692	0.277411	0.350279	-0.854491	0.893941	DPEP1;ADRA2A
		negative regulation of response to stimulus (GO:0048585)	0.394544	0.462087	0.343783	0.400837	-0.957047	0.890077	ADRA2A
		actin filament organization (GO:0007015)	0.377648	0.450874	0.328545	0.390548	-0.908499	0.884689	LMOD3
		protein lipidation (GO:0006497)	0.394544	0.462087	0.343783	0.400837	-0.943209	0.877207	NEGR1
		plasma membrane bounded cell projection organization (GO:0120036)	0.372736	0.448921	0.324128	0.388669	-0.86064	0.849353	BICDL1
		negative regulation of cell migration (GO:0030336)	0.38009	0.451821	0.330743	0.391462	-0.877173	0.848531	DPEP1
		regulation of neuron projection development (GO:0010975)	0.375197	0.449908	0.32634	0.389617	-0.865457	0.848411	NGFR
		peptide biosynthetic process (GO:0043043)	0.496833	0.556778	0.437684	0.488495	-1.20307	0.84155	EEF1A2
		positive regulation of cytosolic calcium ion concentration (GO:0007204)	0.408666	0.476487	0.356575	0.413115	-0.923546	0.826442	MCHR1
		negative regulation of multicellular organismal process (GO:0051241)	0.389764	0.460324	0.339464	0.398344	-0.852242	0.802995	NEUROG1
		cellular protein complex assembly (GO:0043623)	0.433716	0.495481	0.379396	0.432243	-0.954277	0.797171	CCDC39
		protein autophosphorylation (GO:0046777)	0.498812	0.557855	0.439532	0.48956	-1.13975	0.792728	MYO3A
		positive regulation of hydrolase activity (GO:0051345)	0.49285	0.553446	0.433971	0.485339	-1.08708	0.769163	RGS7
		regulation of angiogenesis (GO:0045765)	0.502749	0.559972	0.443209	0.491657	-1.11742	0.768412	CXCL8
		neuron projection morphogenesis (GO:0048812)	0.47454	0.536181	0.416962	0.470155	-1.01807	0.758876	SLITRK4
		positive regulation of transcription, DNA-templated (GO:0045893)	0.445585	0.506599	0.301083	0.369761	-0.935753	0.756432	LHX1;GDF6;NEUROG1;SOX10;HES5
		cellular response to organic substance (GO:0071310)	0.408666	0.476487	0.356575	0.413115	-0.841745	0.753242	ADRA2A
		muscle contraction (GO:0006936)	0.417899	0.484162	0.364967	0.421057	-0.851315	0.742785	LMOD3
		regulation of cytosolic calcium ion concentration (GO:0051480)	0.417899	0.484162	0.364967	0.421057	-0.840819	0.733627	MCHR1
		neuron development (GO:0048666)	0.433716	0.495481	0.379396	0.432243	-0.852467	0.712122	BICDL1
		protein stabilization (GO:0050821)	0.451273	0.510946	0.395494	0.446867	-0.869383	0.691753	SAXO1
		organelle assembly (GO:0070925)	0.433998	0.495481	0.34946	0.40659	-0.828574	0.691625	UNC119;LMOD3
		neutrophil degranulation (GO:0043312)	0.561775	0.610819	0.46694	0.509727	-1.18392	0.682712	SNAP25;OLFM4
		regulation of cellular component organization (GO:0051128)	0.42473	0.488975	0.371191	0.425549	-0.794909	0.680681	UNC119
		cellular response to interleukin-1 (GO:0071347)	0.446935	0.507081	0.391508	0.443278	-0.837895	0.674792	CXCL8
		protein homooligomerization (GO:0051260)	0.527601	0.580573	0.466544	0.509727	-1.02808	0.657368	OLFM4
		receptor-mediated endocytosis (GO:0006898)	0.523859	0.577615	0.463017	0.508484	-1.01069	0.653446	CXCL8
		positive regulation of cytokine production (GO:0001819)	0.580369	0.622392	0.516801	0.549916	-1.20088	0.653386	ADRA2A
		positive regulation of MAP kinase activity (GO:0043406)	0.502749	0.559972	0.443209	0.491657	-0.9486	0.652319	ADRA2A
		neutrophil mediated immunity (GO:0002446)	0.570819	0.615766	0.475578	0.514037	-1.15	0.644784	SNAP25;OLFM4
		neuron projection development (GO:0031175)	0.482757	0.543226	0.424583	0.476785	-0.874152	0.636594	BICDL1
		positive regulation of cell migration (GO:0030335)	0.582024	0.622947	0.518393	0.550542	-1.14843	0.621582	ADRA2A
		negative regulation of programmed cell death (GO:0043069)	0.475842	0.536546	0.38705	0.440049	-0.828874	0.61558	NGFR;DPEP1
		cilium organization (GO:0044782)	0.531314	0.58232	0.470048	0.511084	-0.923806	0.584217	UNC119
		protein oligomerization (GO:0051259)	0.575366	0.618236	0.511991	0.545858	-1.04609	0.578227	OLFM4
		positive regulation of cell motility (GO:2000147)	0.506654	0.562038	0.446863	0.493712	-0.842408	0.572775	ADRA2A
		regulation of GTPase activity (GO:0043087)	0.523859	0.577615	0.463017	0.508484	-0.874911	0.565658	RGS7
		plasma membrane bounded cell projection assembly (GO:0120031)	0.6138	0.649348	0.549192	0.577653	-1.14022	0.556525	UNC119
		cellular response to lipid (GO:0071396)	0.504705	0.561011	0.445039	0.49269	-0.806649	0.551571	CXCL8
		positive regulation of GTPase activity (GO:0043547)	0.531314	0.58232	0.470048	0.511084	-0.859702	0.543678	RGS7
		negative regulation of nucleic acid-templated transcription (GO:1903507)	0.520663	0.57641	0.428244	0.479913	-0.76964	0.502308	LHX1;LHX9
		regulation of canonical Wnt signaling pathway (GO:0060828)	0.568603	0.614584	0.505506	0.541049	-0.888801	0.501793	AMER3
		positive regulation of intracellular signal transduction (GO:1902533)	0.561775	0.610819	0.46694	0.509727	-0.870144	0.501772	NGFR;ADRA2A
		positive regulation of sequence-specific DNA binding transcription factor activity (GO:0051091)	0.571997	0.615824	0.508759	0.54347	-0.896353	0.500722	NEUROG1
		regulation of autophagy (GO:0010506)	0.551226	0.601972	0.48892	0.527418	-0.839455	0.499988	EEF1A2
		mRNA splicing, via spliceosome (GO:0000398)	0.643189	0.672648	0.57806	0.604536	-1.07568	0.474714	CELF4
		regulation of transcription, DNA-templated (GO:0006355)	0.599788	0.637446	0.422816	0.475776	-0.919235	0.469893	LHX1;GDF6;NEUROG1;SOX10;LHX9;HES5
		neutrophil activation involved in immune response (GO:0002283)	0.566314	0.614534	0.471269	0.511397	-0.82531	0.469277	SNAP25;OLFM4
		regulation of apoptotic process (GO:0042981)	0.622067	0.654304	0.501115	0.538392	-0.949762	0.45086	NGFR;DPEP1;GDF6
		translation (GO:0006412)	0.599807	0.637446	0.535579	0.566032	-0.874004	0.446744	EEF1A2
		regulation of signal transduction (GO:0009966)	0.601386	0.637446	0.537111	0.566032	-0.870037	0.442429	LRIT3
		protein phosphorylation (GO:0006468)	0.551442	0.601972	0.457128	0.504036	-0.736095	0.438138	MYO3A;GDF6
		activation of protein kinase activity (GO:0032147)	0.601386	0.637446	0.537111	0.566032	-0.846519	0.43047	ADRA2A
		negative regulation of transcription, DNA-templated (GO:0045892)	0.620392	0.654304	0.499453	0.537721	-0.899003	0.429187	LHX1;LHX9;HES5
		negative regulation of cellular process (GO:0048523)	0.621258	0.654304	0.524638	0.556096	-0.867129	0.412761	CXCL8;PTHLH
		negative regulation of apoptotic process (GO:0043066)	0.568571	0.614584	0.473426	0.512722	-0.686856	0.387819	NGFR;DPEP1
		positive regulation of programmed cell death (GO:0043068)	0.637494	0.669246	0.572435	0.600947	-0.851126	0.383186	NGFR
		positive regulation of apoptotic process (GO:0043065)	0.702666	0.727904	0.637763	0.659423	-1.01564	0.358392	NGFR
		regulation of protein phosphorylation (GO:0001932)	0.643189	0.672648	0.57806	0.604536	-0.805945	0.355676	GDF6
		negative regulation of cellular macromolecule biosynthetic process (GO:2000113)	0.598224	0.637446	0.502041	0.538392	-0.678988	0.348858	LHX1;LHX9
		cellular response to oxygen-containing compound (GO:1901701)	0.661097	0.690059	0.595845	0.621949	-0.800283	0.331201	CXCL8
		negative regulation of signal transduction (GO:0009968)	0.672971	0.701119	0.607727	0.631943	-0.835072	0.330732	CXCL8
		ion transport (GO:0006811)	0.680659	0.707782	0.615457	0.638769	-0.788577	0.303361	SLC5A8
		cytokine-mediated signaling pathway (GO:0019221)	0.712565	0.736765	0.61784	0.640031	-0.859339	0.291217	NGFR;CXCL8
		transcription, DNA-templated (GO:0006351)	0.755273	0.777528	0.692266	0.712801	-1.01866	0.285912	LHX1
		cellular macromolecule biosynthetic process (GO:0034645)	0.765756	0.785832	0.70335	0.72179	-1.03324	0.275764	EEF1A2
		negative regulation of gene expression (GO:0010629)	0.699998	0.726513	0.604632	0.629921	-0.734537	0.261993	LHX1;LHX9
		cellular protein localization (GO:0034613)	0.725366	0.748589	0.661064	0.682228	-0.780747	0.250682	NGFR
		regulation of intracellular signal transduction (GO:1902531)	0.811875	0.825431	0.753169	0.764327	-1.08352	0.225814	GDF6
		transmembrane receptor protein tyrosine kinase signaling pathway (GO:0007169)	0.791313	0.810542	0.730733	0.747093	-0.942541	0.220612	NGFR
		post-translational protein modification (GO:0043687)	0.756245	0.777528	0.69329	0.712801	-0.762884	0.213142	KBTBD13
		vesicle-mediated transport (GO:0016192)	0.802646	0.818366	0.743051	0.756331	-0.905441	0.199053	SNAP25
		gene expression (GO:0010467)	0.803432	0.818366	0.743909	0.756331	-0.766709	0.167804	EEF1A2
		positive regulation of transcription from RNA polymerase II promoter (GO:0045944)	0.849276	0.858678	0.772143	0.782133	-1.00278	0.163825	NGFR;NEUROG1
		protein modification by small protein conjugation (GO:0032446)	0.792971	0.810724	0.732527	0.747533	-0.702144	0.162875	KBTBD13
		regulation of transcription from RNA polymerase II promoter (GO:0006357)	0.837903	0.848744	0.723031	0.7406	-0.722306	0.127742	GDF6;NEUROG1;SOX10;HES5
		cellular response to cytokine stimulus (GO:0071345)	0.835772	0.848154	0.779766	0.788398	-0.66434	0.119182	CXCL8
		transcription from RNA polymerase II promoter (GO:0006366)	0.853768	0.860045	0.800218	0.806102	-0.751552	0.118818	LHX1
		cellular protein metabolic process (GO:0044267)	0.853181	0.860045	0.799545	0.806102	-0.728613	0.115692	EEF1A2
		protein ubiquitination (GO:0016567)	0.86557	0.870334	0.813856	0.818336	-0.684144	0.098768	KBTBD13
		regulation of gene expression (GO:0010468)	0.917914	0.919592	0.860837	0.86241	-0.966681	0.0827981	LHX1;PTHLH
		negative regulation of transcription from RNA polymerase II promoter (GO:0000122)	0.893926	0.897201	0.847479	0.850583	-0.652434	0.0731587	HES5
		cellular protein modification process (GO:0006464)	0.981994	0.981994	0.965932	0.965932	-0.94582	0.017186	KBTBD13

## Sheet: Cluster 2 ilncRNA
Supplementary File S6. List of GO terms and KEGG pathways for the lncRNAs with the same target genes.
ilncRNAs	Target genes	Term	P-value	Adjusted P-value	Old P-value	Old Adjusted P-value	Z-score	Combined Score	Genes					KEGG pathways	P-value	Adjusted P-value	Old P-value	Old Adjusted P-value	Odds Ratio	Combined Score	Genes
ilncRNA.13172	GnRH-I	metal ion transport (GO:0030001)	6.62129e-05	0.0145956	7.28357e-05	0.015951	-1.34005	12.8948	SLC12A3;KCNS1;KCND3;KCNS2;KCNQ4					Phototransduction	0.00558347	0.268007	0	0	19.6464	101.925	GNAT2;RHO
ilncRNA.1518	ensembl	monovalent inorganic cation transport (GO:0015672)	7.60189e-05	0.0145956	8.30784e-05	0.015951	-1.34901	12.7947	SLC12A3;KCNS1;KCND3;KCNS2;KCNQ4					Other glycan degradation	0.0721517	0.512257	0	0	14.2755	37.53	NEU4
ilncRNA.1721	MEIG1	potassium ion transport (GO:0006813)	0.000128074	0.0163935	0.00014793	0.018935	-1.45099	13.0051	KCNS1;KCND3;KCNS2;KCNQ4					Cholinergic synapse	0.0801666	0.512257	0	0	4.40574	11.1185	CHRNA4;KCNQ4
ilncRNA.2425	ensembl	regulation of regulated secretory pathway (GO:1903305)	0.000523527	0.0502586	0.000612116	0.0587631	-1.93318	14.605	SYT4;SYT6;SYT17					Ascorbate and aldarate metabolism	0.106274	0.512257	0	0	9.32974	20.9148	MIOX
	KCND3	regulation of delayed rectifier potassium channel activity (GO:1902259)	0.0019662	0.0629183	0.00239076	0.0730985	-2.30412	14.3585	KCNS1;KCNS2					Mucin type O-glycan biosynthesis	0.109988	0.512257	0	0	8.98374	19.8306	GALNT15
	SLC22A7	fluid transport (GO:0042044)	0.00172506	0.0629183	0.00213068	0.0730985	-2.21192	14.0733	AQP10;SLC26A6					Fatty acid elongation	0.113687	0.512257	0	0	8.66246	18.8349	ELOVL4
	AANAT	chloride ion homeostasis (GO:0055064)	0.000913399	0.0629183	0.00123487	0.0730985	-1.84393	12.9044	SLC12A3;SLC12A1					Biosynthesis of unsaturated fatty acids	0.124692	0.512257	0	0	7.82297	16.2867	ELOVL4
	SYT6	regulation of calcium ion-dependent exocytosis (GO:0017158)	0.00146754	0.0629183	0.00160439	0.0730985	-1.83219	11.9535	SYT4;SYT6;SYT17					Pyruvate metabolism	0.146299	0.512257	0	0	6.55241	12.5944	ACOT12
	RGR	chloride transmembrane transport (GO:1902476)	0.00180398	0.0629183	0.00195081	0.0730985	-1.77318	11.2025	SLC12A3;SLC12A1;SLC26A6					Ferroptosis	0.153384	0.512257	0	0	6.21576	11.6534	SLC7A11
	SLC16A14	response to light stimulus (GO:0009416)	0.00189497	0.0629183	0.00204411	0.0730985	-1.62492	10.1859	AANAT;RHO;RGR					Nicotine addiction	0.153384	0.512257	0	0	6.21576	11.6534	CHRNA4
	SLC12A3	monovalent inorganic anion homeostasis (GO:0055083)	0.0019662	0.0629183	0.00239076	0.0730985	-1.58581	9.88223	SLC12A3;SLC12A1					Mineral absorption	0.167379	0.512257	0	0	5.63642	10.0751	SLC26A6
	KCNS1	monocarboxylic acid transport (GO:0015718)	0.00146754	0.0629183	0.00160439	0.0730985	-1.46277	9.54337	SLC6A1;SLC16A14;SLC26A6					Tryptophan metabolism	0.181146	0.512257	0	0	5.15568	8.80824	AANAT
	EYA2	detection of visible light (GO:0009584)	0.00222237	0.0640277	0.00266505	0.0730985	-2.59674	15.864	GNAT2;RHO					Sphingolipid metabolism	0.181146	0.512257	0	0	5.15568	8.80824	NEU4
	ensembl	positive regulation of dendrite extension (GO:1903861)	0.00249344	0.0640277	0.00295344	0.075608	-2.04405	12.2522	SYT4;SYT17					Cocaine addiction	0.181146	0.512257	0	0	5.15568	8.80824	GRM3
	BMP15	inorganic anion transmembrane transport (GO:0098661)	0.00250108	0.0640277	0.00266233	0.0730985	-1.40247	8.40222	SLC12A3;SLC12A1;SLC26A6					Regulation of lipolysis in adipocytes	0.208008	0.512257	0	0	4.40399	6.91504	PRKG2
	SLC6A1	regulation of dendrite extension (GO:1903859)	0.0027793	0.0667031	0.00325581	0.0781394	-2.04412	12.0308	SYT4;SYT17					Ovarian steroidogenesis	0.211304	0.512257	0	0	4.32513	6.72322	BMP15
	SLC12A1	organelle membrane fusion (GO:0090174)	0.00334462	0.075549	0.0035157	0.0794134	-1.3061	7.44528	SYT4;SYT6;SYT17					Lysine degradation	0.217856	0.512257	0	0	4.17557	6.36324	PRDM6
	PRDM6	chloride transport (GO:0006821)	0.00361381	0.0770945	0.00378675	0.080784	-2.10965	11.8626	SLC12A3;SLC12A1;SLC26A6					Long-term depression	0.224353	0.512257	0	0	4.03598	6.0319	PRKG2
	ensembl	melanosome organization (GO:0032438)	0.00442599	0.0772536	0.00497341	0.0868086	-2.30737	12.5066	PMEL;RAB38					Cortisol synthesis and secretion	0.249815	0.512257	0	0	3.55972	4.93746	KCNK2
	CHRNA4	negative regulation of extrinsic apoptotic signaling pathway in absence of ligand (GO:2001240)	0.00442599	0.0772536	0.00497341	0.0868086	-1.85288	10.0431	EYA2;EYA4					Melanoma	0.259148	0.512257	0	0	3.40879	4.60308	FGF16
	RAD21L1	negative regulation of signal transduction in absence of ligand (GO:1901099)	0.00442599	0.0772536	0.00497341	0.0868086	-1.84677	10.01	EYA2;EYA4					Bile secretion	0.259148	0.512257	0	0	3.40879	4.60308	SLC22A7
	NEU4	regulation of catecholamine secretion (GO:0050433)	0.00406807	0.0772536	0.00460283	0.0868086	-1.73913	9.57321	SYT4;CHRNA4					Inositol phosphate metabolism	0.262234	0.512257	0	0	3.36128	4.49913	MIOX
	ensembl	potassium ion homeostasis (GO:0055075)	0.00518385	0.0824647	0.00575436	0.0910453	-2.09902	11.0455	SLC12A3;SLC12A1					Gastric acid secretion	0.265307	0.512257	0	0	3.31507	4.39866	KCNK2
	GRM3	monovalent inorganic cation homeostasis (GO:0055067)	0.00558355	0.0824647	0.00616452	0.0910453	-1.98773	10.3122	SLC12A3;SLC12A1					Renin secretion	0.271415	0.512257	0	0	3.22634	4.20749	PRKG2
	RAB36	sodium ion homeostasis (GO:0055078)	0.00558355	0.0824647	0.00616452	0.0910453	-1.9623	10.1803	SLC12A3;SLC12A1					Synaptic vesicle cycle	0.27445	0.512257	0	0	3.18373	4.11652	SLC6A1
	ensembl	regulation of potassium ion transmembrane transporter activity (GO:1901016)	0.00518385	0.0824647	0.00575436	0.0910453	-1.84157	9.69071	KCNS1;KCNS2					Salivary secretion	0.277473	0.512257	0	0	3.14222	4.02843	PRKG2
	WFIKKN2	regulation of extrinsic apoptotic signaling pathway in absence of ligand (GO:2001239)	0.00599694	0.0852898	0.00658766	0.0936911	-1.86589	9.54686	EYA2;EYA4					Gap junction	0.30121	0.535485	0	0	2.84534	3.41425	PRKG2
	MEGF11	cellular response to cAMP (GO:0071320)	0.00731807	0.0969014	0.00793382	0.105055	-2.00064	9.83798	AANAT;SLC26A6					GABAergic synapse	0.312789	0.536209	0	0	2.71691	3.15767	SLC6A1
	ensembl	vesicle fusion (GO:0006906)	0.00725069	0.0969014	0.00741343	0.10167	-1.41248	6.95879	SYT4;SYT6;SYT17					Circadian entrainment	0.338151	0.559699	0	0	2.46628	2.67409	PRKG2
	ensembl	sodium ion transmembrane transport (GO:0035725)	0.0103143	0.132023	0.010962	0.140313	-1.57284	7.1945	SLC12A3;SLC12A1					Glutamatergic synapse	0.378383	0.605412	0	0	2.13728	2.07711	GRM3
	Fgf16	positive regulation of DNA repair (GO:0045739)	0.0114146	0.132824	0.0120678	0.140425	-2.04155	9.13156	EYA2;EYA4					Platelet activation	0.406341	0.629173	0	0	1.9466	1.75303	PRKG2
	ensembl	potassium ion import (GO:0010107)	0.0114146	0.132824	0.0120678	0.140425	-1.74598	7.80952	SLC12A3;SLC12A1					Neuroactive ligand-receptor interaction	0.42496	0.63216	0	0	1.39663	1.19518	GRM3;CHRNA4
	SATB2	regulation of DNA repair (GO:0006282)	0.0108582	0.132824	0.011509	0.140425	-1.60881	7.27637	EYA2;EYA4					Breast cancer	0.458583	0.63216	0	0	1.65144	1.28748	FGF16
	ensembl	response to cAMP (GO:0051591)	0.0125642	0.141902	0.0132204	0.149313	-1.63561	7.1589	AANAT;SLC26A6					Phospholipase D signaling pathway	0.4631	0.63216	0	0	1.62896	1.25399	GRM3
	ensembl	cellular response to radiation (GO:0071478)	0.0137622	0.150991	0.0144191	0.158198	-1.75081	7.50365	RHO;RGR					Gastric cancer	0.465345	0.63216	0	0	1.61794	1.23769	FGF16
	CERKL	metal ion homeostasis (GO:0055065)	0.0156482	0.158129	0.0163017	0.16051	-1.29375	5.37866	SLC12A3;SLC12A1					Cushing syndrome	0.485136	0.63216	0	0	1.52508	1.10313	KCNK2
	C2orf71	protein dephosphorylation (GO:0006470)	0.0155606	0.158129	0.0155923	0.16051	-1.24562	5.18552	EYA2;PTPRO;EYA4					Wnt signaling pathway	0.48729	0.63216	0	0	1.51542	1.08943	RSPO4
	TMEM117	negative regulation of multicellular organismal process (GO:0051241)	0.0155606	0.158129	0.0155923	0.16051	-1.10478	4.5992	FOXE3;PTPRO;TBX18					cGMP-PKG signaling pathway	0.512452	0.647307	0	0	1.40822	0.941461	PRKG2
	KCNK2	vesicle organization (GO:0016050)	0.0162239	0.159743	0.0162419	0.16051	-1.27501	5.25466	SYT4;SYT6;SYT17					Transcriptional misregulation in cancer	0.534443	0.657776	0	0	1.32237	0.828504	FEV
	SLC7A11	amino acid transport (GO:0006865)	0.0176383	0.169327	0.0182835	0.175522	-1.74425	7.04275	SLC7A11;SLC6A1					Rap1 signaling pathway	0.582601	0.695074	0	0	1.15555	0.624286	FGF16
	GLIS3	positive regulation of response to DNA damage stimulus (GO:2001022)	0.0183243	0.171623	0.0189657	0.17763	-2.36791	9.47052	EYA2;EYA4					Regulation of actin cytoskeleton	0.596404	0.695074	0	0	1.1123	0.574876	FGF16
	WDR64	positive regulation of developmental growth (GO:0048639)	0.0197297	0.176191	0.0203618	0.181836	-2.03012	7.96949	SYT4;SYT17					Thermogenesis	0.619482	0.695074	0	0	1.04385	0.499871	PRKG2
	PRKG2	carboxylic acid transport (GO:0046942)	0.0197297	0.176191	0.0203618	0.181836	-1.37089	5.38162	SLC7A11;SLC16A14					Ras signaling pathway	0.62267	0.695074	0	0	1.03475	0.490199	FGF16
	GALNT15	regulation of endothelial cell chemotaxis to fibroblast growth factor (GO:2000544)	0.0327274	0.187572	0.0360596	0.201676	-3.62936	12.4108	FGF16					Cytokine-cytokine receptor interaction	0.70573	0.755417	0	0	0.822479	0.286652	BMP15
	ensembl	negative regulation of calcium ion-dependent exocytosis (GO:0045955)	0.0286951	0.187572	0.032117	0.201676	-3.44551	12.2351	SYT4					MAPK signaling pathway	0.708204	0.755417	0	0	0.816782	0.281809	FGF16
	ensembl	glycosphingolipid catabolic process (GO:0046479)	0.0327274	0.187572	0.0360596	0.201676	-3.47662	11.8885	NEU4					PI3K-Akt signaling pathway	0.77643	0.810187	0	0	0.670081	0.169564	FGF16
	PTPRO	negative regulation of catecholamine secretion (GO:0033604)	0.0286951	0.187572	0.032117	0.201676	-3.18905	11.3244	SYT4					Pathways in cancer	0.895143	0.914189	0	0	0.442656	0.0490335	FGF16
	ensembl	regulation of glomerular filtration (GO:0003093)	0.0286951	0.187572	0.032117	0.201676	-2.96087	10.5141	PTPRO					Olfactory transduction	0.992174	0.992174	0	0	0.202372	0.00158994	PRKG2
	ensembl	carbohydrate transport (GO:0008643)	0.0286951	0.187572	0.032117	0.201676	-2.82587	10.0348	SLC26A6
	GJA10	renal system process involved in regulation of blood volume (GO:0001977)	0.0286951	0.187572	0.032117	0.201676	-2.81049	9.98014	PTPRO
	ACOT12	fatty acid elongation saturated fatty acid (GO:0019367)	0.0327274	0.187572	0.0360596	0.201676	-2.89875	9.91239	ELOVL4
	TMEM215	regulation of glucocorticoid receptor signaling pathway (GO:2000322)	0.0327274	0.187572	0.0360596	0.201676	-2.83872	9.70712	LMO3
	ELOVL4	fatty acid elongation unsaturated fatty acid (GO:0019368)	0.0327274	0.187572	0.0360596	0.201676	-2.72063	9.30332	ELOVL4
	ensembl	fatty acid elongation polyunsaturated fatty acid (GO:0034626)	0.0327274	0.187572	0.0360596	0.201676	-2.70227	9.24053	ELOVL4
	ensembl	indolalkylamine metabolic process (GO:0006586)	0.0286951	0.187572	0.032117	0.201676	-2.54153	9.02506	AANAT
	MYOM2	skeletal muscle myosin thick filament assembly (GO:0030241)	0.0327274	0.187572	0.0360596	0.201676	-2.60493	8.90765	MYOM2
	ensembl	mesodermal cell fate commitment (GO:0001710)	0.0286951	0.187572	0.032117	0.201676	-2.49841	8.87191	EYA2
	Pax5B	renal filtration cell differentiation (GO:0061318)	0.0286951	0.187572	0.032117	0.201676	-2.45315	8.71122	PTPRO
	KLHL1	metanephric nephron tubule development (GO:0072234)	0.0327274	0.187572	0.0360596	0.201676	-2.5278	8.64392	POU3F3
	ensembl	glomerular epithelial cell differentiation (GO:0072311)	0.0286951	0.187572	0.032117	0.201676	-2.35884	8.37631	PTPRO
	ensembl	intracellular pH elevation (GO:0051454)	0.0286951	0.187572	0.032117	0.201676	-2.17064	7.708	SLC26A6
	CRTAC1	positive regulation of transmembrane transport (GO:0034764)	0.0327274	0.187572	0.0360596	0.201676	-2.22874	7.62126	SLC26A6
	RHO	cellular response to light stimulus (GO:0071482)	0.0316127	0.187572	0.0321133	0.201676	-1.71671	5.92985	RHO;RGR
	ensembl	fatty acid elongation monounsaturated fatty acid (GO:0034625)	0.0327274	0.187572	0.0360596	0.201676	-1.66907	5.70746	ELOVL4
	ensembl	sodium ion transport (GO:0006814)	0.0249886	0.187572	0.0255723	0.201676	-1.36961	5.05294	SLC12A3;SLC12A1
	RSPO4	oligosaccharide metabolic process (GO:0009311)	0.0290548	0.187572	0.0295898	0.201676	-1.37801	4.87619	NEU4;GALNT15
	IRX6	ion transport (GO:0006811)	0.03261	0.187572	0.0316007	0.201676	-1.11321	3.81067	SLC12A3;CHRNA4;SLC12A1;SLC26A6
	AQP10	transepithelial transport (GO:0070633)	0.0367432	0.190667	0.0399865	0.201676	-2.81922	9.31413	SLC26A6
	SLC26A6	polyol transport (GO:0015791)	0.0367432	0.190667	0.0399865	0.201676	-2.54569	8.41046	SLC26A6
	FOXE3	regulation of peroxisome proliferator activated receptor signaling pathway (GO:0035358)	0.0367432	0.190667	0.0399865	0.201676	-2.52272	8.33458	LMO3
	FEV	ventricular cardiac muscle cell membrane repolarization (GO:0099625)	0.0367432	0.190667	0.0399865	0.201676	-2.13766	7.0624	KCND3
	ensembl	acid secretion (GO:0046717)	0.0367432	0.190667	0.0399865	0.201676	-2.09466	6.92034	SLC26A6
	ensembl	Rab protein signal transduction (GO:0032482)	0.0351559	0.190667	0.0356049	0.201676	-1.21392	4.06415	RAB36;RAB38
	RAB38	regulation of cation channel activity (GO:2001257)	0.0360648	0.190667	0.0364999	0.201676	-1.12744	3.74584	KCNS1;KCNS2
	SLC35F1	oligosaccharide catabolic process (GO:0009313)	0.0407425	0.19276	0.0438976	0.201676	-3.10747	9.94539	NEU4
	cPAD2	ceramide catabolic process (GO:0046514)	0.0447254	0.19276	0.0477931	0.201676	-3.02809	9.40893	NEU4
	ensembl	glycoprotein catabolic process (GO:0006516)	0.0447254	0.19276	0.0477931	0.201676	-2.92371	9.08459	NEU4
	ensembl	endosome to pigment granule transport (GO:0043485)	0.0407425	0.19276	0.0438976	0.201676	-2.80582	8.97998	RAB38
	TMEM200C	positive regulation of intracellular steroid hormone receptor signaling pathway (GO:0033145)	0.0447254	0.19276	0.0477931	0.201676	-2.87487	8.93283	LMO3
	SYT17	cell differentiation involved in metanephros development (GO:0072202)	0.0447254	0.19276	0.0477931	0.201676	-2.74216	8.52048	POU3F3
	ensembl	endosome to melanosome transport (GO:0035646)	0.0407425	0.19276	0.0438976	0.201676	-2.58241	8.26496	RAB38
	EYA4	skeletal muscle thin filament assembly (GO:0030240)	0.0447254	0.19276	0.0477931	0.201676	-2.54685	7.9136	MYOM2
	ensembl	oxalate transport (GO:0019532)	0.0447254	0.19276	0.0477931	0.201676	-2.54035	7.89342	SLC26A6
	ensembl	detection of light stimulus involved in visual perception (GO:0050908)	0.0447254	0.19276	0.0477931	0.201676	-2.51306	7.80861	GNAT2
	TBX18	membrane repolarization during action potential (GO:0086011)	0.048692	0.19276	0.0516729	0.204561	-2.5826	7.80525	KCND3
	POU3F3	potassium ion export (GO:0071435)	0.0407425	0.19276	0.0438976	0.201676	-2.4277	7.76981	KCND3
	ZIC5	cardiac muscle cell membrane repolarization (GO:0099622)	0.048692	0.19276	0.0516729	0.204561	-2.52869	7.6423	KCND3
	PMEL	sulfate transmembrane transport (GO:1902358)	0.048692	0.19276	0.0516729	0.204561	-2.49816	7.55005	SLC26A6
	NKX1-1	inositol metabolic process (GO:0006020)	0.0407425	0.19276	0.0438976	0.201676	-2.30811	7.38707	MIOX
	ensembl	detection of light stimulus involved in sensory perception (GO:0050962)	0.0447254	0.19276	0.0477931	0.201676	-2.3377	7.26372	GNAT2
	SP8	rhodopsin mediated signaling pathway (GO:0016056)	0.048692	0.19276	0.0516729	0.204561	-2.37604	7.18097	RHO
	ensembl	carbohydrate derivative catabolic process (GO:1901136)	0.048692	0.19276	0.0516729	0.204561	-2.29004	6.92105	NEU4
	HOXC13	myosin filament assembly (GO:0031034)	0.048692	0.19276	0.0516729	0.204561	-2.24475	6.78417	MYOM2
	LMO3	sensory perception of light stimulus (GO:0050953)	0.0456373	0.19276	0.0459135	0.201676	-1.77259	5.47204	GNAT2;EYA4
	FAM198A	positive regulation of DNA metabolic process (GO:0051054)	0.046641	0.19276	0.0468995	0.201676	-1.35911	4.16606	EYA2;EYA4
	GPR103	visual perception (GO:0007601)	0.0426757	0.19276	0.0430032	0.201676	-1.23181	3.88527	GNAT2;EYA4
	LRGUK	negative regulation of extrinsic apoptotic signaling pathway (GO:2001237)	0.0407433	0.19276	0.0411034	0.201676	-1.16493	3.72832	EYA2;EYA4
	ensembl	negative regulation of epithelial cell differentiation (GO:0030857)	0.0526423	0.200145	0.0555372	0.209213	-2.77269	8.16346	FOXE3
	GNAT2	cardiac muscle fiber development (GO:0048739)	0.0526423	0.200145	0.0555372	0.209213	-2.55376	7.51888	MYOM2
	ensembl	skeletal myofibril assembly (GO:0014866)	0.0526423	0.200145	0.0555372	0.209213	-2.2671	6.67487	MYOM2
	ensembl	fatty acid elongation (GO:0030497)	0.0526423	0.200145	0.0555372	0.209213	-1.80363	5.31031	ELOVL4
	KCNQ4	intestinal absorption (GO:0050892)	0.0565764	0.201042	0.059386	0.209213	-2.47589	7.11116	SLC26A6
	ensembl	membrane repolarization during cardiac muscle cell action potential (GO:0086013)	0.0643962	0.201042	0.0670375	0.209288	-2.58435	7.08811	KCND3
	TWIST3	acetyl-CoA metabolic process (GO:0006084)	0.0604943	0.201042	0.0632194	0.209288	-2.52377	7.07969	ACOT12
	LSAMP	membrane repolarization (GO:0086009)	0.0565764	0.201042	0.059386	0.209213	-2.40117	6.89655	KCND3
	ZPD	positive regulation of endothelial cell chemotaxis (GO:2001028)	0.0565764	0.201042	0.059386	0.209213	-2.37667	6.82619	FGF16
	ensembl	striated muscle myosin thick filament assembly (GO:0071688)	0.0565764	0.201042	0.059386	0.209213	-2.3504	6.75073	MYOM2
	ensembl	N-terminal protein amino acid acetylation (GO:0006474)	0.0643962	0.201042	0.0670375	0.209288	-2.43434	6.67666	AANAT
	TMEM74	phototransduction visible light (GO:0007603)	0.0643962	0.201042	0.0670375	0.209288	-2.36256	6.47979	RHO
	PPP1R14C	positive regulation of calcium ion-dependent exocytosis (GO:0045956)	0.0604943	0.201042	0.0632194	0.209288	-2.22837	6.25105	SYT4
	CPA6	sulfate transport (GO:0008272)	0.0643962	0.201042	0.0670375	0.209288	-2.21256	6.0684	SLC26A6
	MIOX	G-protein coupled glutamate receptor signaling pathway (GO:0007216)	0.0643962	0.201042	0.0670375	0.209288	-2.16209	5.92997	GRM3
	TRIM29	very long-chain fatty acid biosynthetic process (GO:0042761)	0.0565764	0.201042	0.059386	0.209213	-1.97918	5.68453	ELOVL4
	EN1	water transport (GO:0006833)	0.0565764	0.201042	0.059386	0.209213	-1.93428	5.55557	AQP10
	SYT4	ganglioside metabolic process (GO:0001573)	0.0643962	0.201042	0.0670375	0.209288	-2.01746	5.5333	NEU4
	ensembl	cellular biogenic amine biosynthetic process (GO:0042401)	0.0643962	0.201042	0.0670375	0.209288	-1.88291	5.16426	AANAT
	GPM6A	transcription DNA-templated (GO:0006351)	0.0612706	0.201042	0.0591621	0.209213	-1.70359	4.7572	FOXE3;TRIM29;FEV;GLIS3
	KCNS2	ion transmembrane transport (GO:0034220)	0.0636257	0.201042	0.0623737	0.209288	-1.63321	4.49906	CHRNA4;KCND3;SLC12A1
	ensembl	glomerular visceral epithelial cell differentiation (GO:0072112)	0.0565764	0.201042	0.059386	0.209213	-1.48403	4.26237	PTPRO
	KCTD19	cellular response to organonitrogen compound (GO:0071417)	0.0626243	0.201042	0.0625809	0.209288	-1.31536	3.64434	AANAT;SLC26A6
	ensembl	positive regulation of cell growth (GO:0030307)	0.0637481	0.201042	0.0636825	0.209288	-1.2358	3.40192	SYT4;SYT17
	ensembl	histone modification (GO:0016570)	0.0637481	0.201042	0.0636825	0.209288	-1.18424	3.26	EYA2;EYA4
	ensembl	positive regulation of neuron projection development (GO:0010976)	0.0626243	0.201042	0.0625809	0.209288	-1.14433	3.17049	SYT4;SYT17
	ensembl	mRNA transcription from RNA polymerase II promoter (GO:0042789)	0.0682821	0.206459	0.0708402	0.214194	-2.58565	6.94018	FOXE3
	ensembl	stabilization of membrane potential (GO:0030322)	0.0682821	0.206459	0.0708402	0.214194	-2.16143	5.80152	KCNK2
	ensembl	regulation of dopamine secretion (GO:0014059)	0.0682821	0.206459	0.0708402	0.214194	-2.15783	5.79184	CHRNA4
	TMEM81	positive regulation of regulated secretory pathway (GO:1903307)	0.0682821	0.206459	0.0708402	0.214194	-1.83363	4.92165	SYT4
	ensembl	N-terminal protein amino acid modification (GO:0031365)	0.072152	0.213126	0.0746277	0.218756	-2.50237	6.57869	AANAT
	ensembl	negative regulation of axon guidance (GO:1902668)	0.072152	0.213126	0.0746277	0.218756	-1.8875	4.9622	PTPRO
	ensembl	cardiac myofibril assembly (GO:0055003)	0.072152	0.213126	0.0746277	0.218756	-1.8652	4.90359	MYOM2
		fatty acid metabolic process (GO:0006631)	0.0729788	0.213923	0.0727271	0.218181	-1.24757	3.26562	ELOVL4;ACOT12
		regulation of dephosphorylation (GO:0035303)	0.076006	0.221108	0.0784001	0.226358	-1.80583	4.65352	PPP1R14C
		sulfur compound transport (GO:0072348)	0.0798442	0.227113	0.0821573	0.233692	-1.88919	4.77526	SLC26A6
		muscle tissue morphogenesis (GO:0060415)	0.0798442	0.227113	0.0821573	0.233692	-1.85693	4.69373	MYOM2
		anterograde trans-synaptic signaling (GO:0098916)	0.0788231	0.227113	0.0771359	0.224395	-1.10938	2.81844	GRM3;CHRNA4;SLC6A1
		mRNA transcription (GO:0009299)	0.0874735	0.231654	0.0896266	0.237356	-2.30009	5.60399	FOXE3
		negative regulation of cyclase activity (GO:0031280)	0.0836667	0.231654	0.0858994	0.237305	-2.21892	5.50495	GRM3
		dopaminergic neuron differentiation (GO:0071542)	0.0836667	0.231654	0.0858994	0.237305	-2.11175	5.23906	EN1
		response to nicotine (GO:0035094)	0.0874735	0.231654	0.0896266	0.237356	-2.13363	5.19843	CHRNA4
		negative regulation of cell cycle arrest (GO:0071157)	0.0874735	0.231654	0.0896266	0.237356	-1.98313	4.83174	FOXE3
		negative regulation of cAMP biosynthetic process (GO:0030818)	0.0874735	0.231654	0.0896266	0.237356	-1.93315	4.70998	GRM3
		protein O-linked glycosylation via threonine (GO:0018243)	0.0874735	0.231654	0.0896266	0.237356	-1.83688	4.47541	GALNT15
		cellular response to hexose stimulus (GO:0071331)	0.0874735	0.231654	0.0896266	0.237356	-1.82077	4.43616	SLC26A6
		negative regulation of adenylate cyclase activity (GO:0007194)	0.0836667	0.231654	0.0858994	0.237305	-1.46102	3.62466	GRM3
		sphingolipid metabolic process (GO:0006665)	0.0850769	0.231654	0.0845748	0.237305	-1.1625	2.86462	NEU4;ELOVL4
		negative regulation of lyase activity (GO:0051350)	0.0912646	0.236795	0.0933388	0.242176	-2.31214	5.53524	GRM3
		urogenital system development (GO:0001655)	0.0912646	0.236795	0.0933388	0.242176	-1.82849	4.37739	TBX18
		protein O-linked glycosylation via serine (GO:0018242)	0.0912646	0.236795	0.0933388	0.242176	-1.74908	4.18728	GALNT15
		lamellipodium assembly (GO:0030032)	0.0950402	0.241997	0.0970362	0.246767	-1.70471	4.01196	PTPRO
		response to alkaloid (GO:0043279)	0.0950402	0.241997	0.0970362	0.246767	-1.46555	3.44911	CHRNA4
		organic anion transport (GO:0015711)	0.0951604	0.241997	0.094446	0.243404	-1.07014	2.51718	SLC22A7;SLC26A6
		neuromuscular synaptic transmission (GO:0007274)	0.0988003	0.243201	0.100719	0.247923	-2.39797	5.55048	CHRNA4
		camera-type eye development (GO:0043010)	0.0988003	0.243201	0.100719	0.247923	-2.12659	4.92232	FOXE3
		sensory perception of pain (GO:0019233)	0.0988003	0.243201	0.100719	0.247923	-1.93922	4.48864	CHRNA4
		intrinsic apoptotic signaling pathway in response to endoplasmic reticulum stress (GO:0070059)	0.0988003	0.243201	0.100719	0.247923	-1.89171	4.37866	TMEM117
		axoneme assembly (GO:0035082)	0.0988003	0.243201	0.100719	0.247923	-1.73422	4.01413	LRGUK
		peptidyl-tyrosine dephosphorylation (GO:0035335)	0.102545	0.246108	0.104386	0.250527	-2.17546	4.95451	PTPRO
		positive regulation of filopodium assembly (GO:0051491)	0.102545	0.246108	0.104386	0.250527	-1.93857	4.415	GPM6A
		lamellipodium organization (GO:0097581)	0.102545	0.246108	0.104386	0.250527	-1.6972	3.86529	PTPRO
		female gamete generation (GO:0007292)	0.102545	0.246108	0.104386	0.250527	-1.60118	3.64661	BMP15
		regulation of rhodopsin mediated signaling pathway (GO:0022400)	0.106274	0.253474	0.108039	0.257252	-1.99543	4.47321	RHO
		cardiac muscle cell development (GO:0055013)	0.109988	0.255973	0.111678	0.259905	-1.91323	4.22322	MYOM2
		muscle fiber development (GO:0048747)	0.109988	0.255973	0.111678	0.259905	-1.84994	4.08352	MYOM2
		phagosome acidification (GO:0090383)	0.109988	0.255973	0.111678	0.259905	-1.64265	3.62596	RAB38
		cellular response to organic cyclic compound (GO:0071407)	0.109548	0.255973	0.108528	0.257252	-1.17632	2.6013	AANAT;SLC26A6
		regulation of adenylate cyclase activity (GO:0045761)	0.113687	0.259025	0.115302	0.260924	-2.31781	5.03963	GRM3
		amino acid transmembrane transport (GO:0003333)	0.117371	0.259025	0.118911	0.260924	-2.18199	4.67473	SLC7A11
		cardiac muscle cell action potential (GO:0086001)	0.117371	0.259025	0.118911	0.260924	-1.95334	4.18487	KCND3
		synaptic transmission cholinergic (GO:0007271)	0.113687	0.259025	0.115302	0.260924	-1.87897	4.08545	CHRNA4
		dicarboxylic acid transport (GO:0006835)	0.117371	0.259025	0.118911	0.260924	-1.85514	3.97449	SLC26A6
		very long-chain fatty acid metabolic process (GO:0000038)	0.117371	0.259025	0.118911	0.260924	-1.77678	3.80662	ELOVL4
		synaptic vesicle endocytosis (GO:0048488)	0.117371	0.259025	0.118911	0.260924	-1.33022	2.84988	SYT17
		synaptic vesicle recycling (GO:0036465)	0.117371	0.259025	0.118911	0.260924	-1.21337	2.59955	SYT17
		inorganic cation transmembrane transport (GO:0098662)	0.116268	0.259025	0.115105	0.260924	-1.13619	2.44493	SLC12A3;SLC12A1
		chemical synaptic transmission (GO:0007268)	0.119632	0.262507	0.116807	0.260924	-1.18698	2.52036	GRM3;CHRNA4;SLC6A1
		transmembrane receptor protein serine/threonine kinase signaling pathway (GO:0007178)	0.121718	0.264066	0.12044	0.262779	-1.85845	3.91398	WFIKKN2;BMP15
		negative regulation of secretion by cell (GO:1903531)	0.121039	0.264066	0.122506	0.265775	-1.76336	3.72359	SYT4
		sarcomere organization (GO:0045214)	0.124692	0.268999	0.126086	0.270486	-2.01967	4.20476	MYOM2
		stem cell differentiation (GO:0048863)	0.131954	0.269523	0.133204	0.272076	-1.75377	3.55192	GPM6A
		microtubule bundle formation (GO:0001578)	0.128331	0.269523	0.129652	0.272076	-1.71695	3.52515	LRGUK
		intracellular pH reduction (GO:0051452)	0.131954	0.269523	0.133204	0.272076	-1.73648	3.51689	RAB38
		regulation of cell-substrate adhesion (GO:0010810)	0.131954	0.269523	0.133204	0.272076	-1.6191	3.27916	PTPRO
		phagosome maturation (GO:0090382)	0.128331	0.269523	0.129652	0.272076	-1.41573	2.9067	RAB38
		oligosaccharide biosynthetic process (GO:0009312)	0.131954	0.269523	0.133204	0.272076	-1.43205	2.90033	GALNT15
		regulation of postsynaptic membrane potential (GO:0060078)	0.131954	0.269523	0.133204	0.272076	-1.41187	2.85947	CHRNA4
		protein acetylation (GO:0006473)	0.131954	0.269523	0.133204	0.272076	-1.40401	2.84354	AANAT
		chemical synaptic transmission postsynaptic (GO:0099565)	0.131954	0.269523	0.133204	0.272076	-1.32923	2.6921	CHRNA4
		negative regulation of canonical Wnt signaling pathway (GO:0090090)	0.12723	0.269523	0.125836	0.270486	-1.24617	2.56929	PTPRO;TBX18
		regulation of filopodium assembly (GO:0051489)	0.142735	0.275201	0.143774	0.276045	-2.09636	4.08112	GPM6A
		cardiac muscle tissue development (GO:0048738)	0.142735	0.275201	0.143774	0.276045	-2.03702	3.9656	MYOM2
		carboxylic acid transmembrane transport (GO:1905039)	0.139156	0.275201	0.140264	0.276045	-1.91169	3.77015	SLC7A11
		carbohydrate catabolic process (GO:0016052)	0.139156	0.275201	0.140264	0.276045	-1.89541	3.73804	NEU4
		regulation of heart rate by cardiac conduction (GO:0086091)	0.139156	0.275201	0.140264	0.276045	-1.75484	3.46082	KCND3
		glutamate receptor signaling pathway (GO:0007215)	0.142735	0.275201	0.143774	0.276045	-1.76434	3.43476	GRM3
		Wnt signaling pathway calcium modulating pathway (GO:0007223)	0.142735	0.275201	0.143774	0.276045	-1.46917	2.86013	GNAT2
		negative regulation of cell-substrate adhesion (GO:0010812)	0.139156	0.275201	0.140264	0.276045	-1.41762	2.79577	PTPRO
		cardiac muscle tissue morphogenesis (GO:0055008)	0.142735	0.275201	0.143774	0.276045	-1.43339	2.79047	MYOM2
		vesicle-mediated transport in synapse (GO:0099003)	0.142735	0.275201	0.143774	0.276045	-1.38195	2.69033	SYT17
		carbohydrate biosynthetic process (GO:0016051)	0.142735	0.275201	0.143774	0.276045	-1.32413	2.57777	GALNT15
		transcription from RNA polymerase II promoter (GO:0006366)	0.143334	0.275201	0.138419	0.276045	-1.03754	2.0155	FOXE3;TRIM29;FEV;GLIS3
		sodium-independent organic anion transport (GO:0043252)	0.146299	0.279497	0.147269	0.281349	-1.37922	2.651	SLC22A7
		regulation of cellular pH (GO:0030641)	0.149849	0.283458	0.15075	0.285096	-1.71979	3.26438	SLC26A6
		homotypic cell-cell adhesion (GO:0034109)	0.149849	0.283458	0.15075	0.285096	-1.57497	2.98949	MEGF11
		acyl-CoA metabolic process (GO:0006637)	0.153384	0.28386	0.154217	0.285096	-1.87199	3.50962	ACOT12
		regulation of protein dephosphorylation (GO:0035304)	0.156905	0.28386	0.15767	0.285096	-1.7103	3.16767	PPP1R14C
		clathrin-dependent endocytosis (GO:0072583)	0.153384	0.28386	0.154217	0.285096	-1.68709	3.16297	SYT17
		bicarbonate transport (GO:0015701)	0.160411	0.28386	0.161109	0.285096	-1.68683	3.08694	SLC26A6
		peptide transport (GO:0015833)	0.160411	0.28386	0.161109	0.285096	-1.66347	3.04418	RAB38
		sensory organ development (GO:0007423)	0.156905	0.28386	0.15767	0.285096	-1.56271	2.89433	FOXE3
		cognition (GO:0050890)	0.156905	0.28386	0.15767	0.285096	-1.52742	2.82897	CHRNA4
		neuron migration (GO:0001764)	0.156905	0.28386	0.15767	0.285096	-1.50432	2.78617	GPM6A
		positive regulation of fat cell differentiation (GO:0045600)	0.153384	0.28386	0.154217	0.285096	-1.39732	2.61971	LMO3
		detection of chemical stimulus involved in sensory perception of bitter taste (GO:0001580)	0.156905	0.28386	0.15767	0.285096	-1.40792	2.60764	GNAT2
		negative regulation of cell projection organization (GO:0031345)	0.160411	0.28386	0.161109	0.285096	-1.42131	2.60102	PTPRO
		negative regulation of ERK1 and ERK2 cascade (GO:0070373)	0.156905	0.28386	0.15767	0.285096	-1.35165	2.50341	LMO3
		sensory perception of bitter taste (GO:0050913)	0.160411	0.28386	0.161109	0.285096	-1.2456	2.27948	GNAT2
		monocyte chemotaxis (GO:0002548)	0.160411	0.28386	0.161109	0.285096	-1.16162	2.1258	PTPRO
		regulation of protein modification process (GO:0031399)	0.163902	0.288709	0.164535	0.289822	-1.87111	3.38387	PPP1R14C
		eye development (GO:0001654)	0.16738	0.292153	0.167946	0.293143	-1.3936	2.49105	FOXE3
[truncated: 165 more rows]
