# Supplementary material for: Transcriptome analysis reveals the potential roles of long non-coding RNAs in feed efficiency of chicken
Source: Sci Rep. 2022 Feb 15;12:2558. doi: 10.1038/s41598-022-06528-6 (PMC8847365; doi:10.1038/s41598-022-06528-6)
Supplement: Supplementary file 7 — Supplementary Information 7. [file 41598_2022_6528_MOESM7_ESM.xlsx]

## Sheet: lincRNA- based network
Supplementary File S7 . List of GO terms and KEGG pathways for different modules in integrated networks
Term	P-value	Adjusted P-value	Old P-value	Old Adjusted P-value	Odds Ratio	Combined Score	Genes
phospholipase C-activating G-protein coupled receptor signaling pathway (GO:0007200)	1.42656e-08	3.15269e-06	0	0	88.9803	1607.47	F2R;NMUR1;HTR2A;ADRA1B;GRPR						Term	P-value	Adjusted P-value	Old P-value	Old Adjusted P-value	Odds Ratio	Combined Score	Genes
positive regulation of vasoconstriction (GO:0045907)	2.76597e-07	3.0564e-05	0	0	332.833	5026.02	F2R;AVPR1A;ADRA1B						Neuroactive ligand-receptor interaction	1.07911e-15	1.04674e-13	0	0	91.6045	3156.93	HRH1;F2R;P2RY1;TACR3;GNRH1;NMUR1;AVPR1A;HTR2A;ADRA1B;GRPR;MCHR1
activation of phospholipase C activity (GO:0007202)	9.3251e-07	5.92161e-05	0	0	210.137	2917.83	NMUR1;AVPR1A;HTR2A						Calcium signaling pathway	1.75437e-10	8.50871e-09	0	0	69.2308	1555.18	HRH1;F2R;TACR3;AVPR1A;HTR2A;ADRA1B;GRPR
positive regulation of blood circulation (GO:1903524)	1.07179e-06	5.92161e-05	0	0	199.62	2744.01	F2R;AVPR1A;ADRA1B						Platelet activation	0.000181579	0.00461463	0	0	32.5574	280.443	F2R;P2RY1;PIK3R1
regulation of vasoconstriction (GO:0019229)	2.20392e-06	9.01467e-05	0	0	153.508	1999.48	F2R;AVPR1A;ADRA1B						Inflammatory mediator regulation of TRP channels	0.000190294	0.00461463	0	0	32.029	274.391	HRH1;HTR2A;PIK3R1
positive regulation of phospholipase C activity (GO:0010863)	2.44742e-06	9.01467e-05	0	0	147.815	1909.84	NMUR1;AVPR1A;HTR2A						Phospholipase D signaling pathway	0.0003046	0.00590923	0	0	27.1726	220.003	F2R;AVPR1A;PIK3R1
positive regulation of cytosolic calcium ion concentration (GO:0007204)	5.32005e-06	0.000165311	0	0	43.9712	533.988	F2R;P2RY1;ADRA1B;MCHR1						Rap1 signaling pathway	0.000817484	0.013216	0	0	19.2	136.498	F2R;P2RY1;PIK3R1
regulation of cytosolic calcium ion concentration (GO:0051480)	5.9841e-06	0.000165311	0	0	42.6402	512.808	F2R;P2RY1;ADRA1B;MCHR1						Vascular smooth muscle contraction	0.0069164	0.0958416	0	0	17.9746	89.4033	AVPR1A;ADRA1B
response to organonitrogen compound (GO:0010243)	1.24063e-05	0.000304644	0	0	83.0583	938.335	GPRC6A;AVPR1A;QRFPR						NOD-like receptor signaling pathway	0.0143595	0.155124	0	0	12.1792	51.6805	GPRC6A;CASR
positive regulation of muscle contraction (GO:0045933)	5.93212e-05	0.001311	0	0	226.943	2208.73	F2R;ADRA1B						cAMP signaling pathway	0.0151662	0.155124	0	0	11.826	49.5352	F2R;PIK3R1
positive regulation of smooth muscle contraction (GO:0045987)	6.91712e-05	0.00138971	0	0	208.021	1992.62	F2R;ADRA1B						Regulation of actin cytoskeleton	0.0159922	0.155124	0	0	11.4924	47.5288	F2R;PIK3R1
positive regulation of MAPK cascade (GO:0043410)	0.00011136	0.00205088	0	0	19.7464	179.746	F2R;P2RY1;HTR2A;ADRA1B						Aldosterone-regulated sodium reabsorption	0.0336671	0.16282	0	0	31.7091	107.533	PIK3R1
regulation of smooth muscle contraction (GO:0006940)	0.000191392	0.00325366	0	0	118.815	1017.2	F2R;ADRA1B						Carbohydrate digestion and absorption	0.0380165	0.16282	0	0	27.9272	91.3145	PIK3R1
negative regulation of sequestering of calcium ion (GO:0051283)	0.00020868	0.00329417	0	0	113.409	961.109	F2R;HTR2A						PI3K-Akt signaling pathway	0.0402685	0.16282	0	0	6.91092	22.1991	F2R;PIK3R1
release of sequestered calcium ion into cytosol (GO:0051209)	0.000264963	0.00390379	0	0	99.785	821.821	F2R;HTR2A						Type II diabetes mellitus	0.0423473	0.16282	0	0	24.9499	78.888	PIK3R1
phosphatidylinositol 3-kinase signaling (GO:0014065)	0.000327849	0.00452841	0	0	89.0804	714.688	HTR2A;PIK3R1						Regulation of lipolysis in adipocytes	0.0492384	0.16282	0	0	21.3123	64.1731	PIK3R1
response to peptide (GO:1901652)	0.000421912	0.00548486	0	0	77.9297	605.569	AVPR1A;QRFPR						VEGF signaling pathway	0.0509538	0.16282	0	0	20.5624	61.211	PIK3R1
calcium ion transmembrane import into cytosol (GO:0097553)	0.000473301	0.00581108	0	0	73.3382	561.461	F2R;HTR2A						Endometrial cancer	0.0509538	0.16282	0	0	20.5624	61.211	PIK3R1
positive regulation of ERK1 and ERK2 cascade (GO:0070374)	0.000730018	0.00849126	0	0	19.9838	144.332	F2R;P2RY1;HTR2A						Central carbon metabolism in cancer	0.0560826	0.16282	0	0	18.5985	53.581	PIK3R1
regulation of calcium ion transport (GO:0051924)	0.000987733	0.0107966	0	0	49.83	344.829	CASR;F2R						Non-small cell lung cancer	0.0577864	0.16282	0	0	18.0244	51.3877	PIK3R1
positive regulation of protein import into nucleus (GO:0042307)	0.00102592	0.0107966	0	0	48.8505	336.197	F2R;PIK3R1						Fc epsilon RI signaling pathway	0.0594873	0.16282	0	0	17.4846	49.3415	PIK3R1
phosphatidylinositol-mediated signaling (GO:0048015)	0.0011447	0.011499	0	0	46.1296	312.418	HTR2A;PIK3R1						Renal cell carcinoma	0.0594873	0.16282	0	0	17.4846	49.3415	PIK3R1
regulation of ERK1 and ERK2 cascade (GO:0070372)	0.00132376	0.0127196	0	0	16.1787	107.221	F2R;P2RY1;HTR2A						Acute myeloid leukemia	0.0603366	0.16282	0	0	17.2266	48.3692	PIK3R1
glucose homeostasis (GO:0042593)	0.00198854	0.0183111	0	0	34.566	215.013	PIK3R1;ADRA1B						B cell receptor signaling pathway	0.0628803	0.16282	0	0	16.4963	45.6373	PIK3R1
cellular response to hormone stimulus (GO:0032870)	0.00231905	0.0205004	0	0	31.8974	193.509	AVPR1A;QRFPR						Melanoma	0.0628803	0.16282	0	0	16.4963	45.6373	PIK3R1
calcium ion homeostasis (GO:0055074)	0.00273522	0.0232494	0	0	29.2603	172.681	CASR;HTR2A						Prolactin signaling pathway	0.0628803	0.16282	0	0	16.4963	45.6373	PIK3R1
cellular metal ion homeostasis (GO:0006875)	0.00331811	0.0271593	0	0	26.4468	150.968	CASR;HTR2A						Bacterial invasion of epithelial cells	0.0645725	0.16282	0	0	16.0427	43.9565	PIK3R1
cellular divalent inorganic cation homeostasis (GO:0072503)	0.0036649	0.0289265	0	0	25.1048	140.812	CASR;HTR2A						Glioma	0.0654175	0.16282	0	0	15.8251	43.1545	PIK3R1
calcium ion transport (GO:0006816)	0.00496458	0.0336039	0	0	21.4073	113.575	CASR;NMUR1						Pancreatic cancer	0.0654175	0.16282	0	0	15.8251	43.1545	PIK3R1
cellular calcium ion homeostasis (GO:0006874)	0.00538177	0.0336039	0	0	20.5176	107.199	CASR;HTR2A						Chronic myeloid leukemia	0.0662618	0.16282	0	0	15.6133	42.3768	PIK3R1
regulation of phosphatidylinositol biosynthetic process (GO:0010511)	0.00538847	0.0336039	0	0	235.024	1227.64	HTR2A						Salivary secretion	0.0679482	0.16282	0	0	15.2063	40.8898	ADRA1B
regulation of glomerular filtration (GO:0003093)	0.00538847	0.0336039	0	0	235.024	1227.64	F2R						ErbB signaling pathway	0.0729902	0.16282	0	0	14.1028	36.913	PIK3R1
platelet dense granule organization (GO:0060155)	0.00538847	0.0336039	0	0	235.024	1227.64	F2R						Gap junction	0.0746652	0.16282	0	0	13.7696	35.7284	HTR2A
transmembrane receptor protein tyrosine phosphatase signaling pathway (GO:0007185)	0.00538847	0.0336039	0	0	235.024	1227.64	TRIO						Fc gamma R-mediated phagocytosis	0.0755016	0.16282	0	0	13.6088	35.1596	PIK3R1
positive regulation of flagellated sperm motility (GO:1902093)	0.00538847	0.0336039	0	0	235.024	1227.64	TACR3						Taste transduction	0.0763373	0.16282	0	0	13.4517	34.6057	P2RY1
G-protein coupled receptor signaling pathway, coupled to cyclic nucleotide second messenger (GO:0007187)	0.00555304	0.0336039	0	0	20.1819	104.813	HTR2A;ADRA1B						Colorectal cancer	0.0763373	0.16282	0	0	13.4517	34.6057	PIK3R1
positive regulation of protein phosphorylation (GO:0001934)	0.00562599	0.0336039	0	0	9.57115	49.582	F2R;P2RY1;ADRA1B						Complement and coagulation cascades	0.0763373	0.16282	0	0	13.4517	34.6057	F2R
cellular response to organic substance (GO:0071310)	0.00626294	0.0342521	0	0	18.9418	96.0937	AVPR1A;QRFPR						GnRH signaling pathway	0.0780065	0.16282	0	0	13.1481	33.5402	GNRH1
positive regulation of phospholipid biosynthetic process (GO:0071073)	0.00628388	0.0342521	0	0	195.843	992.879	HTR2A						Progesterone-mediated oocyte maturation	0.0780065	0.16282	0	0	13.1481	33.5402	PIK3R1
tachykinin receptor signaling pathway (GO:0007217)	0.00628388	0.0342521	0	0	195.843	992.879	TACR3						Small cell lung cancer	0.0796729	0.16282	0	0	12.8578	32.528	PIK3R1
adenylate cyclase-modulating G-protein coupled receptor signaling pathway (GO:0007188)	0.00635445	0.0342521	0	0	18.7973	95.0883	ADRA1B;MCHR1						Pathways in cancer	0.0824329	0.16282	0	0	4.56121	11.3837	F2R;PIK3R1
cell junction maintenance (GO:0034331)	0.00717853	0.0353819	0	0	167.857	828.654	F2R						Prostate cancer	0.0838264	0.16282	0	0	12.185	30.2068	PIK3R1
regulation of sensory perception (GO:0051931)	0.00717853	0.0353819	0	0	167.857	828.654	F2R						Phosphatidylinositol signaling system	0.0846549	0.16282	0	0	12.0588	29.7753	PIK3R1
secretory granule organization (GO:0033363)	0.00807242	0.0353819	0	0	146.868	707.8	F2R						Toll-like receptor signaling pathway	0.0854828	0.16282	0	0	11.9352	29.3538	PIK3R1
regulation of endoplasmic reticulum unfolded protein response (GO:1900101)	0.00807242	0.0353819	0	0	146.868	707.8	PIK3R1						Choline metabolism in cancer	0.0854828	0.16282	0	0	11.9352	29.3538	PIK3R1
regulation of flagellated sperm motility (GO:1901317)	0.00807242	0.0353819	0	0	146.868	707.8	TACR3						AGE-RAGE signaling pathway in diabetic complications	0.0871364	0.16282	0	0	11.6953	28.5398	PIK3R1
regulation of sensory perception of pain (GO:0051930)	0.00807242	0.0353819	0	0	146.868	707.8	F2R						T cell receptor signaling pathway	0.0871364	0.16282	0	0	11.6953	28.5398	PIK3R1
positive regulation of hemostasis (GO:1900048)	0.00807242	0.0353819	0	0	146.868	707.8	F2R						Longevity regulating pathway	0.0879622	0.16282	0	0	11.5789	28.1466	PIK3R1
positive regulation of coagulation (GO:0050820)	0.00807242	0.0353819	0	0	146.868	707.8	F2R						Chagas disease (American trypanosomiasis)	0.0887872	0.16282	0	0	11.4648	27.7622	PIK3R1
positive regulation of intracellular signal transduction (GO:1902533)	0.00852277	0.0353819	0	0	8.1958	39.0531	F2R;PIK3R1;ADRA1B						HIF-1 signaling pathway	0.0896115	0.16282	0	0	11.3529	27.3864	PIK3R1
regulation of phospholipid metabolic process (GO:1903725)	0.00896555	0.0353819	0	0	130.542	615.425	PIK3R1						Amoebiasis	0.0912581	0.16282	0	0	11.1356	26.6593	PIK3R1
cellular response to growth hormone stimulus (GO:0071378)	0.00896555	0.0353819	0	0	130.542	615.425	PIK3R1						Parathyroid hormone synthesis, secretion and action	0.0920803	0.16282	0	0	11.03	26.3075	CASR
regulation of coagulation (GO:0050818)	0.00896555	0.0353819	0	0	130.542	615.425	F2R						TNF signaling pathway	0.0945428	0.16282	0	0	10.7248	25.2965	PIK3R1
positive regulation of glucose import in response to insulin stimulus (GO:2001275)	0.00896555	0.0353819	0	0	130.542	615.425	PIK3R1						Insulin resistance	0.0945428	0.16282	0	0	10.7248	25.2965	PIK3R1
cell-cell junction maintenance (GO:0045217)	0.00896555	0.0353819	0	0	130.542	615.425	F2R						C-type lectin receptor signaling pathway	0.0961809	0.16282	0	0	10.5305	24.6574	PIK3R1
insulin-like growth factor receptor signaling pathway (GO:0048009)	0.00896555	0.0353819	0	0	130.542	615.425	PIK3R1						Cholinergic synapse	0.0969989	0.16282	0	0	10.4359	24.3476	PIK3R1
regulation of lipid kinase activity (GO:0043550)	0.00985792	0.0382211	0	0	117.482	542.707	PIK3R1						Thyroid hormone signaling pathway	0.0986329	0.16282	0	0	10.2518	23.7468	PIK3R1
vasoconstriction (GO:0042310)	0.0107495	0.0395941	0	0	106.797	484.098	ADRA1B						Leukocyte transendothelial migration	0.0986329	0.16282	0	0	10.2518	23.7468	PIK3R1
positive regulation of endoplasmic reticulum unfolded protein response (GO:1900103)	0.0107495	0.0395941	0	0	106.797	484.098	PIK3R1						Natural killer cell mediated cytotoxicity	0.101079	0.16282	0	0	9.98743	22.8898	PIK3R1
protein kinase C-activating G-protein coupled receptor signaling pathway (GO:0007205)	0.0107495	0.0395941	0	0	106.797	484.098	F2R						Neurotrophin signaling pathway	0.103518	0.16282	0	0	9.73627	22.082	PIK3R1
positive regulation of cell motility (GO:2000147)	0.0110922	0.0401865	0	0	13.9866	62.9608	F2R;TACR3						Sphingolipid signaling pathway	0.105951	0.16282	0	0	9.49737	21.3195	PIK3R1
regulation of interleukin-1 beta production (GO:0032651)	0.0116404	0.0401957	0	0	97.8922	435.941	F2R						AMPK signaling pathway	0.10757	0.16282	0	0	9.34447	20.8346	PIK3R1
regulation of glucose import in response to insulin stimulus (GO:2001273)	0.0116404	0.0401957	0	0	97.8922	435.941	PIK3R1						Osteoclast differentiation	0.109186	0.16282	0	0	9.19639	20.3673	PIK3R1
detection of calcium ion (GO:0005513)	0.0116404	0.0401957	0	0	97.8922	435.941	CASR						Autophagy	0.110799	0.16282	0	0	9.0529	19.9167	PIK3R1
positive regulation of interleukin-8 secretion (GO:2000484)	0.0125305	0.0419581	0	0	90.3575	395.729	F2R						Relaxin signaling pathway	0.111604	0.16282	0	0	8.98281	19.6975	PIK3R1
smooth muscle contraction (GO:0006939)	0.0125305	0.0419581	0	0	90.3575	395.729	NMUR1						FoxO signaling pathway	0.112409	0.16282	0	0	8.91379	19.4821	PIK3R1
positive regulation of cellular response to insulin stimulus (GO:1900078)	0.0134198	0.0429823	0	0	83.8992	361.691	PIK3R1						Serotonergic synapse	0.112409	0.16282	0	0	8.91379	19.4821	HTR2A
positive regulation of collagen biosynthetic process (GO:0032967)	0.0134198	0.0429823	0	0	83.8992	361.691	F2R						Estrogen signaling pathway	0.114017	0.16282	0	0	8.77886	19.0625	PIK3R1
positive regulation of collagen metabolic process (GO:0010714)	0.0134198	0.0429823	0	0	83.8992	361.691	F2R						Signaling pathways regulating pluripotency of stem cells	0.116423	0.16282	0	0	8.58391	18.4599	PIK3R1
regulation of MAPK cascade (GO:0043408)	0.014095	0.0439189	0	0	12.3016	52.4287	F2R;ADRA1B						Insulin signaling pathway	0.118024	0.16282	0	0	8.45865	18.0751	PIK3R1
regulation of systemic arterial blood pressure by hormone (GO:0001990)	0.0143084	0.0439189	0	0	78.302	332.541	AVPR1A						Apoptosis	0.119622	0.16282	0	0	8.33697	17.7029	PIK3R1
positive regulation of response to endoplasmic reticulum stress (GO:1905898)	0.0143084	0.0439189	0	0	78.302	332.541	PIK3R1						Fluid shear stress and atherosclerosis	0.121217	0.16282	0	0	8.21872	17.3429	PIK3R1
regulation of collagen biosynthetic process (GO:0032965)	0.0151962	0.0453834	0	0	73.4044	307.323	F2R						Measles	0.122013	0.16282	0	0	8.16084	17.1673	PIK3R1
positive regulation of interleukin-6 secretion (GO:2000778)	0.0151962	0.0453834	0	0	73.4044	307.323	F2R						Breast cancer	0.124399	0.16282	0	0	7.99194	16.6573	PIK3R1
regulation of transcription factor import into nucleus (GO:0042990)	0.0169696	0.048716	0	0	65.2418	265.947	PIK3R1						Adrenergic signaling in cardiomyocytes	0.125193	0.16282	0	0	7.93717	16.4926	ADRA1B
positive regulation of blood coagulation (GO:0030194)	0.0169696	0.048716	0	0	65.2418	265.947	F2R						Gastric cancer	0.126779	0.16282	0	0	7.82985	16.1711	PIK3R1
growth hormone receptor signaling pathway (GO:0060396)	0.0178552	0.048716	0	0	61.805	248.793	PIK3R1						Non-alcoholic fatty liver disease (NAFLD)	0.127571	0.16282	0	0	7.77725	16.014	PIK3R1
inositol phosphate-mediated signaling (GO:0048016)	0.0178552	0.048716	0	0	61.805	248.793	NMUR1						mTOR signaling pathway	0.129942	0.163693	0	0	7.62361	15.5572	PIK3R1
neuromuscular junction development (GO:0007528)	0.0178552	0.048716	0	0	61.805	248.793	F2R						Hepatitis C	0.134667	0.167086	0	0	7.3337	14.7037	PIK3R1
adenylate cyclase-activating adrenergic receptor signaling pathway (GO:0071880)	0.0178552	0.048716	0	0	61.805	248.793	ADRA1B						Hepatitis B	0.13702	0.167086	0	0	7.1968	14.3046	PIK3R1
adrenergic receptor signaling pathway (GO:0071875)	0.0178552	0.048716	0	0	61.805	248.793	ADRA1B						JAK-STAT signaling pathway	0.137803	0.167086	0	0	7.15229	14.1753	PIK3R1
anterograde trans-synaptic signaling (GO:0098916)	0.0193335	0.0521062	0	0	10.3697	40.9181	HTR2A;MCHR1						Influenza A	0.140928	0.16834	0	0	6.97957	13.6765	PIK3R1
positive regulation of RNA splicing (GO:0033120)	0.0196241	0.052252	0	0	55.9132	219.795	PIK3R1						Hepatocellular carcinoma	0.143266	0.16834	0	0	6.85536	13.3204	PIK3R1
regulation of interleukin-8 secretion (GO:2000482)	0.0205074	0.0539539	0	0	53.369	207.444	F2R						cGMP-PKG signaling pathway	0.144043	0.16834	0	0	6.81493	13.2049	ADRA1B
positive regulation of glucose transport (GO:0010828)	0.0222717	0.0565753	0	0	48.9167	186.1	PIK3R1						Axon guidance	0.150241	0.173493	0	0	6.50772	12.3355	PIK3R1
positive regulation of calcium ion transmembrane transport (GO:1904427)	0.0222717	0.0565753	0	0	48.9167	186.1	F2R						Cellular senescence	0.154093	0.175847	0	0	6.32928	11.837	PIK3R1
positive regulation of Rho protein signal transduction (GO:0035025)	0.0222717	0.0565753	0	0	48.9167	186.1	F2R						Chemokine signaling pathway	0.163271	0.183733	0	0	5.93818	10.762	PIK3R1
positive regulation of glucose import (GO:0046326)	0.0231528	0.0574917	0	0	46.9576	176.826	PIK3R1						Focal adhesion	0.164791	0.183733	0	0	5.8776	10.5978	PIK3R1
positive regulation of wound healing (GO:0090303)	0.0231528	0.0574917	0	0	46.9576	176.826	F2R						Proteoglycans in cancer	0.167824	0.184988	0	0	5.76005	10.2808	PIK3R1
phosphatidylinositol phosphorylation (GO:0046854)	0.0240331	0.0590146	0	0	45.1493	168.331	PIK3R1						Kaposi sarcoma-associated herpesvirus infection	0.17761	0.193575	0	0	5.40821	9.34628	PIK3R1
calcium ion import (GO:0070509)	0.0249126	0.0598445	0	0	43.4749	160.526	CASR						Viral carcinogenesis	0.187287	0.199636	0	0	5.09649	8.5372	PIK3R1
positive regulation of cytosolic calcium ion concentration involved in phospholipase C-activating G-protein coupled signaling pathway (GO:0051482)	0.0249126	0.0598445	0	0	43.4749	160.526	F2R						Epstein-Barr virus infection	0.187287	0.199636	0	0	5.09649	8.5372	PIK3R1
regulation of blood coagulation (GO:0030193)	0.0266695	0.0628653	0	0	40.4726	146.682	F2R						Ras signaling pathway	0.190243	0.200582	0	0	5.00761	8.30989	PIK3R1
chemical synaptic transmission (GO:0007268)	0.0273358	0.0628653	0	0	8.57796	30.8769	HTR2A;MCHR1						Human immunodeficiency virus 1 infection	0.193923	0.202264	0	0	4.90072	8.03861	PIK3R1
positive regulation of release of sequestered calcium ion into cytosol (GO:0051281)	0.0275468	0.0628653	0	0	39.1216	140.52	F2R						Human T-cell leukemia virus 1 infection	0.199049	0.205402	0	0	4.75844	7.68108	PIK3R1
regulation of glucose import (GO:0046324)	0.0275468	0.0628653	0	0	39.1216	140.52	PIK3R1						Human cytomegalovirus infection	0.206319	0.210663	0	0	4.56878	7.21105	PIK3R1
negative regulation of fat cell differentiation (GO:0045599)	0.0284234	0.0628653	0	0	37.8577	134.794	TRIO						Human papillomavirus infection	0.278982	0.281888	0	0	3.2153	4.10468	PIK3R1
positive regulation of transcription factor import into nucleus (GO:0042993)	0.0284234	0.0628653	0	0	37.8577	134.794	PIK3R1						Herpes simplex virus 1 infection	0.325746	0.325746	0	0	2.66204	2.98584	PIK3R1
positive regulation of calcium ion transport into cytosol (GO:0010524)	0.0284234	0.0628653	0	0	37.8577	134.794	F2R
positive regulation of calcium ion transport (GO:0051928)	0.0292992	0.0628653	0	0	36.6728	129.462	F2R
activation of MAPKK activity (GO:0000186)	0.0292992	0.0628653	0	0	36.6728	129.462	F2R
cellular glucose homeostasis (GO:0001678)	0.0292992	0.0628653	0	0	36.6728	129.462	PIK3R1
regulation of phosphatidylinositol 3-kinase activity (GO:0043551)	0.0292992	0.0628653	0	0	36.6728	129.462	PIK3R1
response to amino acid (GO:0043200)	0.0301743	0.0635096	0	0	35.5597	124.486	GPRC6A
regulation of wound healing (GO:0061041)	0.0301743	0.0635096	0	0	35.5597	124.486	F2R
positive regulation of apoptotic process (GO:0043065)	0.0305612	0.0635346	0	0	8.06434	28.1286	TRIO;F2R
positive regulation of RNA metabolic process (GO:0051254)	0.0310486	0.0635346	0	0	34.5121	119.833	PIK3R1
lipid phosphorylation (GO:0046834)	0.0310486	0.0635346	0	0	34.5121	119.833	PIK3R1
regulation of metal ion transport (GO:0010959)	0.032795	0.0664926	0	0	32.5915	111.381	CASR
inositol lipid-mediated signaling (GO:0048017)	0.0345385	0.0687658	0	0	30.8731	103.909	PIK3R1
ERBB2 signaling pathway (GO:0038128)	0.0345385	0.0687658	0	0	30.8731	103.909	PIK3R1
positive regulation of Ras protein signal transduction (GO:0046579)	0.0354091	0.0698697	0	0	30.0799	100.491	F2R
negative regulation of protein secretion (GO:0050709)	0.0371481	0.0726524	0	0	28.6098	94.2074	F2R
positive regulation of interleukin-6 production (GO:0032755)	0.0380165	0.0730577	0	0	27.9272	91.3145	F2R
positive regulation of protein localization to plasma membrane (GO:1903078)	0.0380165	0.0730577	0	0	27.9272	91.3145	PIK3R1
inorganic anion transport (GO:0015698)	0.0388841	0.0734478	0	0	27.2763	88.5709	NMUR1
positive regulation of interleukin-8 production (GO:0032757)	0.0388841	0.0734478	0	0	27.2763	88.5709	F2R
positive regulation of protein localization to cell periphery (GO:1904377)	0.0406172	0.0754319	0	0	26.0614	83.4895	PIK3R1
positive regulation of ion transport (GO:0043270)	0.0406172	0.0754319	0	0	26.0614	83.4895	F2R
negative regulation of cell proliferation (GO:0008285)	0.0415038	0.0764362	0	0	6.79398	21.6182	F2R;GNRH1
regulation of release of sequestered calcium ion into cytosol (GO:0051279)	0.0432113	0.0789231	0	0	24.4289	76.7472	F2R
blood circulation (GO:0008015)	0.0440745	0.0798399	0	0	23.9292	74.7039	AVPR1A
positive regulation of phosphatidylinositol 3-kinase signaling (GO:0014068)	0.0466598	0.0838358	0	0	22.5452	69.0983	F2R
regulation of RNA splicing (GO:0043484)	0.0483796	0.0855351	0	0	21.7081	65.7467	PIK3R1
positive regulation of cysteine-type endopeptidase activity (GO:2001056)	0.0483796	0.0855351	0	0	21.7081	65.7467	F2R
regulation of Rho protein signal transduction (GO:0035023)	0.0500965	0.0871758	0	0	20.9307	62.6623	F2R
epidermal growth factor receptor signaling pathway (GO:0007173)	0.0500965	0.0871758	0	0	20.9307	62.6623	PIK3R1
second-messenger-mediated signaling (GO:0019932)	0.054376	0.0931737	0	0	19.2102	55.937	NMUR1
negative regulation of neuron apoptotic process (GO:0043524)	0.0552297	0.0931737	0	0	18.8994	54.7376	F2R
carbohydrate homeostasis (GO:0033500)	0.0552297	0.0931737	0	0	18.8994	54.7376	ADRA1B
adenylate cyclase-inhibiting G-protein coupled receptor signaling pathway (GO:0007193)	0.0552297	0.0931737	0	0	18.8994	54.7376	MCHR1
positive regulation of JAK-STAT cascade (GO:0046427)	0.0560826	0.0938959	0	0	18.5985	53.581	F2R
insulin receptor signaling pathway (GO:0008286)	0.0586372	0.0967076	0	0	17.7504	50.3471	PIK3R1
regulation of protein localization to plasma membrane (GO:1903076)	0.0586372	0.0967076	0	0	17.7504	50.3471	PIK3R1
vascular endothelial growth factor receptor signaling pathway (GO:0048010)	0.0611853	0.0987003	0	0	16.9761	47.4287	PIK3R1
neuropeptide signaling pathway (GO:0007218)	0.0611853	0.0987003	0	0	16.9761	47.4287	NMUR1
calcium-mediated signaling (GO:0019722)	0.0611853	0.0987003	0	0	16.9761	47.4287	NMUR1
response to insulin (GO:0032868)	0.0620332	0.0991804	0	0	16.7328	46.5186	PIK3R1
cell-cell junction organization (GO:0045216)	0.0628803	0.0991804	0	0	16.4963	45.6373	F2R
regulation of fat cell differentiation (GO:0045598)	0.0628803	0.0991804	0	0	16.4963	45.6373	TRIO
positive regulation of cytokine secretion (GO:0050715)	0.0637268	0.0991804	0	0	16.2663	44.7837	F2R
chloride transport (GO:0006821)	0.0637268	0.0991804	0	0	16.2663	44.7837	NMUR1
adenylate cyclase-activating G-protein coupled receptor signaling pathway (GO:0007189)	0.0679482	0.103977	0	0	15.2063	40.8898	ADRA1B
activation of cysteine-type endopeptidase activity involved in apoptotic process (GO:0006919)	0.0687904	0.103977	0	0	15.0106	40.1786	F2R
response to calcium ion (GO:0051592)	0.0687904	0.103977	0	0	15.0106	40.1786	CASR
negative regulation of apoptotic process (GO:0043066)	0.0695315	0.103977	0	0	5.04633	13.4534	F2R;PIK3R1
ERBB signaling pathway (GO:0038127)	0.0696318	0.103977	0	0	14.8198	39.4879	PIK3R1
regulation of phosphatidylinositol 3-kinase signaling (GO:0014066)	0.0696318	0.103977	0	0	14.8198	39.4879	F2R
positive regulation of protein targeting to mitochondrion (GO:1903955)	0.0704725	0.104526	0	0	14.6338	38.8167	NMUR1
negative regulation of neuron death (GO:1901215)	0.0721517	0.106304	0	0	14.2755	37.53	F2R
regulation of protein targeting to mitochondrion (GO:1903214)	0.0763373	0.11099	0	0	13.4517	34.6057	NMUR1
divalent metal ion transport (GO:0070838)	0.0763373	0.11099	0	0	13.4517	34.6057	NMUR1
regulation of neuron apoptotic process (GO:0043523)	0.0771722	0.111471	0	0	13.2981	34.066	F2R
regulation of cysteine-type endopeptidase activity involved in apoptotic process (GO:0043281)	0.080505	0.11553	0	0	12.7174	32.0407	F2R
positive regulation of protein localization to membrane (GO:1905477)	0.0821671	0.116404	0	0	12.4456	31.1015	PIK3R1
negative regulation of cellular process (GO:0048523)	0.0821678	0.116404	0	0	4.57002	11.4204	F2R;GNRH1
response to molecule of bacterial origin (GO:0002237)	0.0846549	0.11841	0	0	12.0588	29.7753	F2R
phosphatidylinositol biosynthetic process (GO:0006661)	0.0846549	0.11841	0	0	12.0588	29.7753	PIK3R1
response to endoplasmic reticulum stress (GO:0034976)	0.0912581	0.126843	0	0	11.1356	26.6593	PIK3R1
regulation of response to external stimulus (GO:0032101)	0.0920803	0.127186	0	0	11.03	26.3075	F2R
positive regulation of cysteine-type endopeptidase activity involved in apoptotic process (GO:0043280)	0.0937227	0.127402	0	0	10.8246	25.6264	F2R
positive regulation of establishment of protein localization to mitochondrion (GO:1903749)	0.0945428	0.127402	0	0	10.7248	25.2965	NMUR1
cellular response to peptide hormone stimulus (GO:0071375)	0.0945428	0.127402	0	0	10.7248	25.2965	PIK3R1
cellular response to insulin stimulus (GO:0032869)	0.0945428	0.127402	0	0	10.7248	25.2965	PIK3R1
phosphatidylinositol metabolic process (GO:0046488)	0.0961809	0.128824	0	0	10.5305	24.6574	PIK3R1
protein localization to cell periphery (GO:1990778)	0.100264	0.133484	0	0	10.074	23.1698	P2RY1
enzyme linked receptor protein signaling pathway (GO:0007167)	0.102705	0.135916	0	0	9.81859	22.346	TRIO
negative regulation of multicellular organismal process (GO:0051241)	0.106761	0.140441	0	0	9.4203	21.0748	F2R
positive regulation of protein kinase B signaling (GO:0051897)	0.108378	0.141725	0	0	9.26984	20.5988	PIK3R1
positive regulation of mitochondrion organization (GO:0010822)	0.109186	0.141941	0	0	9.19639	20.3673	NMUR1
protein localization to plasma membrane (GO:0072659)	0.110799	0.143196	0	0	9.0529	19.9167	P2RY1
Fc-gamma receptor signaling pathway involved in phagocytosis (GO:0038096)	0.113213	0.145466	0	0	8.84581	19.2704	PIK3R1
Fc-gamma receptor signaling pathway (GO:0038094)	0.114017	0.145651	0	0	8.77886	19.0625	PIK3R1
Fc receptor mediated stimulatory signaling pathway (GO:0002431)	0.114819	0.145834	0	0	8.71291	18.8582	PIK3R1
muscle contraction (GO:0006936)	0.116423	0.147025	0	0	8.58391	18.4599	NMUR1
response to lipid (GO:0033993)	0.118823	0.148361	0	0	8.39738	17.8874	F2R
regulation of small GTPase mediated signal transduction (GO:0051056)	0.118823	0.148361	0	0	8.39738	17.8874	TRIO
positive regulation of macromolecule biosynthetic process (GO:0010557)	0.12042	0.14951	0	0	8.27743	17.5214	F2R
negative regulation of cell differentiation (GO:0045596)	0.126779	0.156526	0	0	7.82985	16.1711	TRIO
positive regulation of intracellular protein transport (GO:0090316)	0.128362	0.156729	0	0	7.72536	15.8594	NMUR1
protein stabilization (GO:0050821)	0.128362	0.156729	0	0	7.72536	15.8594	PIK3R1
response to lipopolysaccharide (GO:0032496)	0.130731	0.158745	0	0	7.57372	15.4096	F2R
axon guidance (GO:0007411)	0.133094	0.160732	0	0	7.42788	14.9798	PIK3R1
protein localization to membrane (GO:0072657)	0.134667	0.161071	0	0	7.3337	14.7037	P2RY1
positive regulation of protein modification process (GO:0031401)	0.13702	0.161071	0	0	7.1968	14.3046	P2RY1
positive regulation of I-kappaB kinase/NF-kappaB signaling (GO:0043123)	0.13702	0.161071	0	0	7.1968	14.3046	F2R
T cell receptor signaling pathway (GO:0050852)	0.13702	0.161071	0	0	7.1968	14.3046	PIK3R1
regulation of protein kinase B signaling (GO:0051896)	0.13702	0.161071	0	0	7.1968	14.3046	PIK3R1
glycerophospholipid biosynthetic process (GO:0046474)	0.137803	0.161135	0	0	7.15229	14.1753	PIK3R1
regulation of cell proliferation (GO:0042127)	0.141783	0.164916	0	0	3.25949	6.36727	F2R;GNRH1
positive regulation of hydrolase activity (GO:0051345)	0.144043	0.166668	0	0	6.81493	13.2049	F2R
positive regulation of MAP kinase activity (GO:0043406)	0.147922	0.170264	0	0	6.61965	12.6506	F2R
positive regulation of gene expression (GO:0010628)	0.151461	0.172895	0	0	3.12305	5.89453	F2R;PIK3R1
Fc-epsilon receptor signaling pathway (GO:0038095)	0.151784	0.172895	0	0	6.43516	12.1322	PIK3R1
Fc receptor signaling pathway (GO:0038093)	0.152554	0.172895	0	0	6.39948	12.0325	PIK3R1
regulation of GTPase activity (GO:0043087)	0.156396	0.176345	0	0	6.2268	11.553	F2R
positive regulation of GTPase activity (GO:0043547)	0.159458	0.178885	0	0	6.09516	11.1906	F2R
regulation of apoptotic process (GO:0042981)	0.165436	0.184654	0	0	2.94726	5.30262	TRIO;PIK3R1
regulation of I-kappaB kinase/NF-kappaB signaling (GO:0043122)	0.168581	0.187218	0	0	5.73138	10.2038	F2R
positive regulation of signal transduction (GO:0009967)	0.170092	0.187952	0	0	5.67489	10.0526	PIK3R1
positive regulation of phosphorylation (GO:0042327)	0.171601	0.188676	0	0	5.61949	9.90483	P2RY1
positive regulation of cell migration (GO:0030335)	0.181345	0.198402	0	0	5.28396	9.0216	F2R
axonogenesis (GO:0007409)	0.182834	0.199046	0	0	5.23582	8.89659	PIK3R1
activation of protein kinase activity (GO:0032147)	0.190243	0.206096	0	0	5.00761	8.30989	F2R
inflammatory response (GO:0006954)	0.204145	0.220078	0	0	4.62409	7.34734	F2R
antigen receptor-mediated signaling pathway (GO:0050851)	0.207766	0.221817	0	0	4.53263	7.12232	PIK3R1
positive regulation of programmed cell death (GO:0043068)	0.207766	0.221817	0	0	4.53263	7.12232	TRIO
regulation of protein phosphorylation (GO:0001932)	0.210651	0.223817	0	0	4.46199	6.94978	P2RY1
regulation of cell migration (GO:0030334)	0.249333	0.263649	0	0	3.67264	5.10118	F2R
positive regulation of transcription, DNA-templated (GO:0045893)	0.26716	0.281154	0	0	2.10912	2.78385	F2R;PIK3R1
transmembrane receptor protein tyrosine kinase signaling pathway (GO:0007169)	0.302414	0.316746	0	0	2.9169	3.48849	PIK3R1
negative regulation of programmed cell death (GO:0043069)	0.310064	0.323227	0	0	2.82917	3.31289	PIK3R1
regulation of intracellular signal transduction (GO:1902531)	0.318888	0.330612	0	0	2.73313	3.12374	TRIO
positive regulation of cell proliferation (GO:0008284)	0.32014	0.330612	0	0	2.71993	3.09799	F2R
cellular response to cytokine stimulus (GO:0071345)	0.339877	0.349362	0	0	2.5245	2.72437	PIK3R1
positive regulation of nucleic acid-templated transcription (GO:1903508)	0.367303	0.375805	0	0	2.28731	2.2909	F2R
positive regulation of cellular process (GO:0048522)	0.377163	0.384115	0	0	2.21031	2.15522	F2R
cytokine-mediated signaling pathway (GO:0019221)	0.439631	0.445681	0	0	1.80101	1.4801	PIK3R1
positive regulation of transcription from RNA polymerase II promoter (GO:0045944)	0.541681	0.546628	0	0	1.32891	0.814727	PIK3R1
regulation of transcription from RNA polymerase II promoter (GO:0006357)	0.749055	0.75246	0	0	0.736987	0.212947	PIK3R1
regulation of transcription, DNA-templated (GO:0006355)	0.776774	0.776774	0	0	0.677189	0.171061	F2R

## Sheet: ilncRNA- based network
Supplementary File S7 . List of GO terms and KEGG pathways for different modules in integrated networks
Term	P-value	Adjusted P-value	Old P-value	Old Adjusted P-value	Odds Ratio	Combined Score	Genes				Term	P-value	Adjusted P-value	Old P-value	Old Adjusted P-value	Odds Ratio	Combined Score	Genes
response to organonitrogen compound (GO:0010243)	6.67107e-08	1.08071e-05	0	0	141.397	2336.29	GPRC6A;AVPR1A;QRFPR;DRD4				Neuroactive ligand-receptor interaction	1.63212e-14	2.44817e-13	0	0	96.8738	3075.39	GRM3;HRH1;HRH3;HTR1F;GNRH1;NMUR1;AVPR1A;MCHR1;ADRA2A;DRD4
adenylate cyclase-inhibiting G-protein coupled receptor signaling pathway (GO:0007193)	1.581e-07	1.28061e-05	0	0	112.571	1762.86	HTR1F;MCHR1;ADRA2A;DRD4				Phospholipase D signaling pathway	0.00617774	0.0428044	0	0	19.2779	98.0631	GRM3;AVPR1A
regulation of norepinephrine secretion (GO:0014061)	1.25705e-05	0.000678806	0	0	570.829	6441.32	HRH3;ADRA2A				Calcium signaling pathway	0.00977062	0.0428044	0	0	15.1238	69.9984	HRH1;AVPR1A
cellular response to hormone stimulus (GO:0032870)	3.32383e-05	0.00134615	0	0	59.6613	615.216	AVPR1A;QRFPR;ADRA2A				NOD-like receptor signaling pathway	0.0114145	0.0428044	0	0	13.9205	62.2645	GPRC6A;CASR
negative regulation of adenylate cyclase activity (GO:0007194)	0.000113047	0.00192526	0	0	158.46	1440.04	GRM3;HRH3				Cocaine addiction	0.0377302	0.113191	0	0	28.2794	92.6801	GRM3
negative regulation of ion transport (GO:0043271)	0.000113047	0.00192526	0	0	158.46	1440.04	HRH3;ADRA2A				Taste transduction	0.0681483	0.122706	0	0	15.2467	40.9538	HTR1F
negative regulation of cyclase activity (GO:0031280)	0.000113047	0.00192526	0	0	158.46	1440.04	GRM3;HRH3				GnRH signaling pathway	0.0696453	0.122706	0	0	14.9026	39.7057	GNRH1
negative regulation of cAMP biosynthetic process (GO:0030818)	0.000124889	0.00192526	0	0	150.113	1349.23	GRM3;HRH3				Parathyroid hormone synthesis, secretion and action	0.0822789	0.122706	0	0	12.5019	31.2252	CASR
G-protein coupled receptor signaling pathway, coupled to cyclic nucleotide second messenger (GO:0007187)	0.000125757	0.00192526	0	0	37.57	337.422	HRH3;HTR1F;ADRA2A				Glutamatergic synapse	0.0874341	0.122706	0	0	11.7233	28.5682	GRM3
activation of phospholipase C activity (GO:0007202)	0.000137314	0.00192526	0	0	142.6	1268.18	NMUR1;AVPR1A				Inflammatory mediator regulation of TRP channels	0.0969361	0.122706	0	0	10.5069	24.5199	HRH1
negative regulation of lyase activity (GO:0051350)	0.000137314	0.00192526	0	0	142.6	1268.18	GRM3;HRH3				Serotonergic synapse	0.100566	0.122706	0	0	10.1033	23.2067	HTR1F
cellular response to organic substance (GO:0071310)	0.000151111	0.00192526	0	0	35.2438	310.057	AVPR1A;QRFPR;ADRA2A				Dopaminergic synapse	0.102737	0.122706	0	0	9.87562	22.4728	DRD4
adenylate cyclase-modulating G-protein coupled receptor signaling pathway (GO:0007188)	0.000154496	0.00192526	0	0	34.973	306.9	HTR1F;MCHR1;ADRA2A				Vascular smooth muscle contraction	0.106345	0.122706	0	0	9.51799	21.3304	AVPR1A
regulation of adenylate cyclase activity (GO:0045761)	0.000224068	0.00259279	0	0	109.659	921.529	GRM3;HRH3				cGMP-PKG signaling pathway	0.129116	0.138339	0	0	7.72437	15.8121	ADRA2A
positive regulation of phospholipase C activity (GO:0010863)	0.000257616	0.00260836	0	0	101.816	841.414	NMUR1;AVPR1A				cAMP signaling pathway	0.156133	0.156133	0	0	6.27746	11.6575	HTR1F
negative regulation of secretion by cell (GO:1903531)	0.000257616	0.00260836	0	0	101.816	841.414	HRH3;DRD4
negative regulation of calcium ion transmembrane transporter activity (GO:1901020)	0.000293468	0.00279658	0	0	95.019	772.86	ADRA2A;DRD4
response to peptide (GO:1901652)	0.000331617	0.00298455	0	0	89.0714	713.598	AVPR1A;QRFPR
negative regulation of protein secretion (GO:0050709)	0.000507058	0.00432334	0	0	71.2286	540.403	ADRA2A;DRD4
positive regulation of ion transport (GO:0043270)	0.000608395	0.004928	0	0	64.7403	479.381	ADRA2A;DRD4
regulation of calcium ion transport (GO:0051924)	0.000777274	0.00599611	0	0	56.9543	407.777	CASR;ADRA2A
anterograde trans-synaptic signaling (GO:0098916)	0.000851334	0.00626892	0	0	19.2278	135.916	GRM3;HTR1F;MCHR1
chemical synaptic transmission (GO:0007268)	0.00145443	0.0102442	0	0	15.894	103.838	GRM3;HTR1F;MCHR1
calcium ion homeostasis (GO:0055074)	0.00215742	0.0145626	0	0	33.4437	205.306	CASR;DRD4
phospholipase C-activating G-protein coupled receptor signaling pathway (GO:0007200)	0.00235718	0.0152745	0	0	31.9342	193.211	NMUR1;ADRA2A
cellular metal ion homeostasis (GO:0006875)	0.00261874	0.0163167	0	0	30.228	179.707	CASR;DRD4
cellular divalent inorganic cation homeostasis (GO:0072503)	0.00289339	0.0173603	0	0	28.6941	167.726	CASR;DRD4
regulation of protein secretion (GO:0050708)	0.00324012	0.0187464	0	0	27.0463	155.033	ADRA2A;DRD4
calcium ion transport (GO:0006816)	0.00392388	0.0219196	0	0	24.468	135.569	CASR;NMUR1
cellular calcium ion homeostasis (GO:0006874)	0.00425502	0.0228274	0	0	23.451	128.034	CASR;DRD4
negative regulation of catecholamine secretion (GO:0033604)	0.00479094	0.0228274	0	0	266.387	1422.78	ADRA2A
regulation of dopamine metabolic process (GO:0042053)	0.00479094	0.0228274	0	0	266.387	1422.78	DRD4
negative regulation of calcium ion-dependent exocytosis (GO:0045955)	0.00479094	0.0228274	0	0	266.387	1422.78	ADRA2A
negative regulation of amino acid transport (GO:0051956)	0.00479094	0.0228274	0	0	266.387	1422.78	HRH3
negative regulation of calcium ion transmembrane transport (GO:1903170)	0.00638314	0.0265146	0	0	190.257	961.578	ADRA2A
regulation of dopamine uptake involved in synaptic transmission (GO:0051584)	0.00638314	0.0265146	0	0	190.257	961.578	DRD4
arachidonic acid secretion (GO:0050482)	0.00638314	0.0265146	0	0	190.257	961.578	DRD4
response to ammonium ion (GO:0060359)	0.00638314	0.0265146	0	0	190.257	961.578	DRD4
arachidonate transport (GO:1903963)	0.00638314	0.0265146	0	0	190.257	961.578	DRD4
positive regulation of epidermal growth factor-activated receptor activity (GO:0045741)	0.00797296	0.0307528	0	0	147.963	714.913	ADRA2A
response to histamine (GO:0034776)	0.00797296	0.0307528	0	0	147.963	714.913	DRD4
adenylate cyclase-inhibiting dopamine receptor signaling pathway (GO:0007195)	0.00797296	0.0307528	0	0	147.963	714.913	DRD4
positive regulation of MAP kinase activity (GO:0043406)	0.00861413	0.030875	0	0	16.1706	76.8808	ADRA2A;DRD4
icosanoid secretion (GO:0032309)	0.00876697	0.030875	0	0	133.16	630.747	DRD4
positive regulation of sodium ion transmembrane transporter activity (GO:2000651)	0.00876697	0.030875	0	0	133.16	630.747	DRD4
negative regulation of peptide secretion (GO:0002792)	0.00876697	0.030875	0	0	133.16	630.747	DRD4
intestinal absorption (GO:0050892)	0.0103532	0.0327764	0	0	110.956	507.118	ADRA2A
detection of calcium ion (GO:0005513)	0.0103532	0.0327764	0	0	110.956	507.118	CASR
negative regulation of hormone secretion (GO:0046888)	0.0103532	0.0327764	0	0	110.956	507.118	ADRA2A
negative regulation of voltage-gated calcium channel activity (GO:1901386)	0.0103532	0.0327764	0	0	110.956	507.118	DRD4
smooth muscle contraction (GO:0006939)	0.0111454	0.0327764	0	0	102.415	460.534	NMUR1
catecholamine metabolic process (GO:0006584)	0.0119371	0.0327764	0	0	95.0952	421.092	DRD4
negative regulation of lipid catabolic process (GO:0050995)	0.0119371	0.0327764	0	0	95.0952	421.092	ADRA2A
positive regulation of vasoconstriction (GO:0045907)	0.0119371	0.0327764	0	0	95.0952	421.092	AVPR1A
G-protein coupled glutamate receptor signaling pathway (GO:0007216)	0.0119371	0.0327764	0	0	95.0952	421.092	GRM3
positive regulation of potassium ion transport (GO:0043268)	0.0119371	0.0327764	0	0	95.0952	421.092	ADRA2A
positive regulation of membrane protein ectodomain proteolysis (GO:0051044)	0.0119371	0.0327764	0	0	95.0952	421.092	ADRA2A
negative regulation of insulin secretion (GO:0046676)	0.0119371	0.0327764	0	0	95.0952	421.092	ADRA2A
positive regulation of response to wounding (GO:1903036)	0.0119371	0.0327764	0	0	95.0952	421.092	ADRA2A
negative regulation of peptide hormone secretion (GO:0090278)	0.0127281	0.0338025	0	0	88.7511	387.305	ADRA2A
regulation of systemic arterial blood pressure by hormone (GO:0001990)	0.0127281	0.0338025	0	0	88.7511	387.305	AVPR1A
regulation of lipid catabolic process (GO:0050994)	0.0135186	0.0353227	0	0	83.2	358.067	ADRA2A
negative regulation of protein transport (GO:0051224)	0.0143084	0.0367655	0	0	78.302	332.541	DRD4
activation of protein kinase activity (GO:0032147)	0.0145636	0.0367655	0	0	12.2158	51.6636	ADRA2A;DRD4
negative regulation of lipid metabolic process (GO:0045833)	0.0150977	0.0367655	0	0	73.9481	310.08	ADRA2A
negative regulation of calcium ion transport (GO:0051926)	0.0150977	0.0367655	0	0	73.9481	310.08	ADRA2A
dopamine metabolic process (GO:0042417)	0.0158863	0.0367655	0	0	70.0526	290.179	DRD4
inositol phosphate-mediated signaling (GO:0048016)	0.0158863	0.0367655	0	0	70.0526	290.179	NMUR1
adenylate cyclase-activating adrenergic receptor signaling pathway (GO:0071880)	0.0158863	0.0367655	0	0	70.0526	290.179	ADRA2A
adrenergic receptor signaling pathway (GO:0071875)	0.0158863	0.0367655	0	0	70.0526	290.179	ADRA2A
negative regulation of ion transmembrane transporter activity (GO:0032413)	0.0166744	0.0375174	0	0	66.5467	272.434	ADRA2A
negative regulation of G-protein coupled receptor protein signaling pathway (GO:0045744)	0.0166744	0.0375174	0	0	66.5467	272.434	ADRA2A
regulation of catecholamine secretion (GO:0050433)	0.0174619	0.0377177	0	0	63.3746	256.524	HRH3
regulation of insulin secretion involved in cellular response to glucose stimulus (GO:0061178)	0.0174619	0.0377177	0	0	63.3746	256.524	ADRA2A
regulation of membrane protein ectodomain proteolysis (GO:0051043)	0.0174619	0.0377177	0	0	63.3746	256.524	ADRA2A
positive regulation of blood circulation (GO:1903524)	0.0182488	0.0388987	0	0	60.4909	242.185	AVPR1A
regulation of epidermal growth factor-activated receptor activity (GO:0007176)	0.0190351	0.0400479	0	0	57.858	229.203	ADRA2A
regulation of voltage-gated calcium channel activity (GO:1901385)	0.0198208	0.0411663	0	0	55.4444	217.399	DRD4
positive regulation of wound healing (GO:0090303)	0.0206059	0.0422552	0	0	53.224	206.625	ADRA2A
regulation of calcium ion transmembrane transporter activity (GO:1901019)	0.0213905	0.0427649	0	0	51.1744	196.756	ADRA2A
calcium ion import (GO:0070509)	0.0221744	0.0427649	0	0	49.2765	187.685	CASR
positive regulation of protein tyrosine kinase activity (GO:0061098)	0.0221744	0.0427649	0	0	49.2765	187.685	ADRA2A
negative regulation of homeostatic process (GO:0032845)	0.0221744	0.0427649	0	0	49.2765	187.685	ADRA2A
dopamine receptor signaling pathway (GO:0007212)	0.0221744	0.0427649	0	0	49.2765	187.685	DRD4
positive regulation of epidermal growth factor receptor signaling pathway (GO:0045742)	0.0229578	0.043246	0	0	47.5143	179.324	ADRA2A
regulation of vasoconstriction (GO:0019229)	0.0229578	0.043246	0	0	47.5143	179.324	AVPR1A
activation of protein kinase B activity (GO:0032148)	0.0237405	0.0437041	0	0	45.8736	171.593	ADRA2A
negative regulation of cation channel activity (GO:2001258)	0.0237405	0.0437041	0	0	45.8736	171.593	DRD4
chemical synaptic transmission, postsynaptic (GO:0099565)	0.0260853	0.0469535	0	0	41.5667	151.568	DRD4
regulation of postsynaptic membrane potential (GO:0060078)	0.0260853	0.0469535	0	0	41.5667	151.568	DRD4
response to amino acid (GO:0043200)	0.0268657	0.047307	0	0	40.3051	145.78	GPRC6A
regulation of wound healing (GO:0061041)	0.0268657	0.047307	0	0	40.3051	145.78	ADRA2A
regulation of potassium ion transport (GO:0043266)	0.0284248	0.0489874	0	0	37.9981	135.292	ADRA2A
glutamate receptor signaling pathway (GO:0007215)	0.0284248	0.0489874	0	0	37.9981	135.292	GRM3
regulation of metal ion transport (GO:0010959)	0.0292034	0.0492808	0	0	36.9407	130.529	CASR
positive regulation of receptor activity (GO:2000273)	0.0292034	0.0492808	0	0	36.9407	130.529	ADRA2A
negative regulation of catabolic process (GO:0009895)	0.0315359	0.0521308	0	0	34.094	117.85	ADRA2A
cognition (GO:0050890)	0.0315359	0.0521308	0	0	34.094	117.85	HRH3
inorganic anion transport (GO:0015698)	0.0346377	0.0566799	0	0	30.9163	103.966	NMUR1
regulation of synaptic transmission, glutamatergic (GO:0051966)	0.0354117	0.0573669	0	0	30.2121	100.93	GRM3
blood circulation (GO:0008015)	0.0392729	0.0629922	0	0	27.1224	87.8013	AVPR1A
positive regulation of proteolysis (GO:0045862)	0.0408134	0.0648212	0	0	26.0562	83.3472	ADRA2A
regulation of calcium ion-dependent exocytosis (GO:0017158)	0.0415827	0.0654019	0	0	25.5538	81.263	ADRA2A
second-messenger-mediated signaling (GO:0019932)	0.0484808	0.0755182	0	0	21.7738	65.9002	NMUR1
carbohydrate homeostasis (GO:0033500)	0.0492444	0.0759771	0	0	21.4215	64.4993	ADRA2A
response to organic cyclic compound (GO:0014070)	0.0538139	0.0818601	0	0	19.5255	57.0579	DRD4
neuropeptide signaling pathway (GO:0007218)	0.0545734	0.0818601	0	0	19.2415	55.9584	NMUR1
calcium-mediated signaling (GO:0019722)	0.0545734	0.0818601	0	0	19.2415	55.9584	NMUR1
Rho protein signal transduction (GO:0007266)	0.0560908	0.0829684	0	0	18.6977	53.8639	ADRA2A
regulation of peptide hormone secretion (GO:0090276)	0.0568487	0.0829684	0	0	18.437	52.8657	ADRA2A
chloride transport (GO:0006821)	0.0568487	0.0829684	0	0	18.437	52.8657	NMUR1
glucose homeostasis (GO:0042593)	0.057606	0.0833229	0	0	18.1836	51.8982	ADRA2A
adenylate cyclase-activating G-protein coupled receptor signaling pathway (GO:0007189)	0.0606294	0.0869201	0	0	17.2355	48.3107	ADRA2A
response to calcium ion (GO:0051592)	0.0613839	0.0872297	0	0	17.0137	47.4785	CASR
positive regulation of protein catabolic process (GO:0045732)	0.062891	0.0873753	0	0	16.5867	45.8846	ADRA2A
positive regulation of protein targeting to mitochondrion (GO:1903955)	0.062891	0.0873753	0	0	16.5867	45.8846	NMUR1
modulation of chemical synaptic transmission (GO:0050804)	0.0636438	0.0873753	0	0	16.3811	45.1209	GRM3
ephrin receptor signaling pathway (GO:0048013)	0.0636438	0.0873753	0	0	16.3811	45.1209	KALRN
regulation of MAP kinase activity (GO:0043405)	0.0673989	0.0912398	0	0	15.4248	41.6026	ADRA2A
divalent metal ion transport (GO:0070838)	0.0681483	0.0912398	0	0	15.2467	40.9538	NMUR1
regulation of protein targeting to mitochondrion (GO:1903214)	0.0681483	0.0912398	0	0	15.2467	40.9538	NMUR1
regulation of insulin secretion (GO:0050796)	0.0756107	0.100401	0	0	13.668	35.293	ADRA2A
small GTPase mediated signal transduction (GO:0007264)	0.0763538	0.100564	0	0	13.5279	34.7988	ADRA2A
regulation of kinase activity (GO:0043549)	0.0778385	0.101692	0	0	13.256	33.8442	DRD4
positive regulation of cellular catabolic process (GO:0031331)	0.0815402	0.105676	0	0	12.6216	31.638	ADRA2A
regulation of cytokine production (GO:0001817)	0.083017	0.106736	0	0	12.3844	30.8212	ADRA2A
positive regulation of establishment of protein localization to mitochondrion (GO:1903749)	0.0844916	0.107777	0	0	12.156	30.0386	NMUR1
positive regulation of kinase activity (GO:0033674)	0.0866993	0.109729	0	0	11.8286	28.9245	DRD4
activation of MAPK activity (GO:0000187)	0.0896352	0.112565	0	0	11.4184	27.5412	DRD4
positive regulation of protein serine/threonine kinase activity (GO:0071902)	0.0903677	0.112612	0	0	11.3202	27.2123	ADRA2A
negative regulation of response to stimulus (GO:0048585)	0.0969361	0.119859	0	0	10.5069	24.5199	ADRA2A
positive regulation of mitochondrion organization (GO:0010822)	0.0976632	0.119859	0	0	10.4236	24.2478	NMUR1
positive regulation of cytosolic calcium ion concentration (GO:0007204)	0.10129	0.123376	0	0	10.0263	22.9578	MCHR1
muscle contraction (GO:0006936)	0.104182	0.124099	0	0	9.72941	22.0042	NMUR1
regulation of cytosolic calcium ion concentration (GO:0051480)	0.104182	0.124099	0	0	9.72941	22.0042	MCHR1
positive regulation of transferase activity (GO:0051347)	0.104182	0.124099	0	0	9.72941	22.0042	DRD4
regulation of small GTPase mediated signal transduction (GO:0051056)	0.106345	0.125751	0	0	9.51799	21.3304	KALRN
positive regulation of intracellular protein transport (GO:0090316)	0.114949	0.13494	0	0	8.75629	18.9422	NMUR1
regulation of cell proliferation (GO:0042127)	0.116608	0.135903	0	0	3.72551	8.0059	GNRH1;ADRA2A
positive regulation of protein kinase activity (GO:0045860)	0.129116	0.149406	0	0	7.72437	15.8121	ADRA2A
positive regulation of cell motility (GO:2000147)	0.134024	0.153985	0	0	7.41798	14.9082	ADRA2A
positive regulation of multicellular organismal process (GO:0051240)	0.149969	0.170673	0	0	6.56153	12.4494	ADRA2A
regulation of MAPK cascade (GO:0043408)	0.150656	0.170673	0	0	6.52871	12.3573	ADRA2A
positive regulation of phosphorylation (GO:0042327)	0.154083	0.173343	0	0	6.3694	11.9125	DRD4
positive regulation of cytokine production (GO:0001819)	0.162255	0.180788	0	0	6.01674	10.942	ADRA2A
positive regulation of cell migration (GO:0030335)	0.162933	0.180788	0	0	5.98909	10.8667	ADRA2A
Ras protein signal transduction (GO:0007265)	0.164286	0.18105	0	0	5.93453	10.7186	ADRA2A
positive regulation of programmed cell death (GO:0043068)	0.186989	0.204677	0	0	5.1375	8.61409	KALRN
positive regulation of MAPK cascade (GO:0043410)	0.207826	0.225958	0	0	4.55926	7.16284	ADRA2A
positive regulation of apoptotic process (GO:0043065)	0.219326	0.236872	0	0	4.28715	6.50444	KALRN
regulation of cell migration (GO:0030334)	0.225017	0.241409	0	0	4.16275	6.20907	ADRA2A
negative regulation of cell proliferation (GO:0008285)	0.254111	0.270828	0	0	3.61363	4.95062	GNRH1
transmembrane receptor protein tyrosine kinase signaling pathway (GO:0007169)	0.273923	0.290036	0	0	3.30616	4.28118	KALRN
vesicle-mediated transport (GO:0016192)	0.282178	0.296147	0	0	3.19071	4.03694	KALRN
positive regulation of protein phosphorylation (GO:0001934)	0.28335	0.296147	0	0	3.17486	4.00372	ADRA2A
regulation of intracellular signal transduction (GO:1902531)	0.289184	0.299592	0	0	3.09786	3.8435	KALRN
positive regulation of cell proliferation (GO:0008284)	0.290345	0.299592	0	0	3.0829	3.81258	ADRA2A
nervous system development (GO:0007399)	0.30812	0.315921	0	0	2.86784	3.37621	KALRN
positive regulation of intracellular signal transduction (GO:1902533)	0.321594	0.327662	0	0	2.7205	3.08631	ADRA2A
positive regulation of cellular process (GO:0048522)	0.343506	0.3478	0	0	2.50528	2.67702	ADRA2A
negative regulation of cellular process (GO:0048523)	0.35155	0.353734	0	0	2.4329	2.54336	GNRH1
regulation of apoptotic process (GO:0042981)	0.486195	0.486195	0	0	1.57002	1.13222	KALRN
