# Supplementary material for: Transcriptome analysis reveals the potential roles of long non-coding RNAs in feed efficiency of chicken
Source: Sci Rep. 2022 Feb 15;12:2558. doi: 10.1038/s41598-022-06528-6 (PMC8847365; doi:10.1038/s41598-022-06528-6)
Supplement: Supplementary file 8 — Supplementary Information 8. [file 41598_2022_6528_MOESM8_ESM.xlsx]

## Sheet: lincRNA
Supplementary File S8. Results of QTL analysis. The yellow marked sells indicate lincRNAs that were located in more than one QTL.
Chr	St	End	Strand	lincRNA	Chr	St_QTL	End_QTL	Type	QTL_ID	Left_Gene_to_lincRNA	Right_Gene_to_lincRNA
3	51855964	51856440	.	lincRNA.10243	3	51848188	64944087	Residual feed intake QTL	64556	ZDHHC14	SNX9
3	53017002	53017205	.	lincRNA.10276	3	51848188	64944087	Residual feed intake QTL	64556	HIVEP2	ADGRG6
3	57996351	57996629	.	lincRNA.10336	3	51848188	64944087	Residual feed intake QTL	64556	TMEM200A	SAMD3
3	57941957	57942321	.	lincRNA.10338	3	51848188	64944087	Residual feed intake QTL	64556	EPB41L2	TMEM200A
3	59232986	59233257	.	lincRNA.10348	3	51848188	64944087	Residual feed intake QTL	64556	THEMIS	C6orf58
3	59320844	59321296	.	lincRNA.10349	3	51848188	64944087	Residual feed intake QTL	64556	KIAA0408	ECHDC1
3	59889161	59890362	.	lincRNA.10360	3	51848188	64944087	Residual feed intake QTL	64556	CENPW	TRMT11
3	59890374	59893527	.	lincRNA.10361	3	51848188	64944087	Residual feed intake QTL	64556	CENPW	TRMT11
3	60057165	60057495	.	lincRNA.10367	3	51848188	64944087	Residual feed intake QTL	64556	HEY2	HDDC2
3	60058495	60058974	.	lincRNA.10368	3	51848188	64944087	Residual feed intake QTL	64556	HEY2	HDDC2
3	60060853	60061780	.	lincRNA.10369	3	51848188	64944087	Residual feed intake QTL	64556	HEY2	HDDC2
3	60313597	60317659	.	lincRNA.10372	3	51848188	64944087	Residual feed intake QTL	64556	TPD52L1	RNF217
3	62641178	62641653	.	lincRNA.10381	3	51848188	64944087	Residual feed intake QTL	64556	TBC1D32	MAN1A1
3	63853357	63853960	.	lincRNA.10398	3	51848188	64944087	Residual feed intake QTL	64556	SLC35F1	RFX6
3	64208013	64211032	.	lincRNA.10404	3	51848188	64944087	Residual feed intake QTL	64556	NT5DC1	FRK
3	64699551	64699788	.	lincRNA.10406	3	51848188	64944087	Residual feed intake QTL	64556	FRK	HS3ST5
Z	6921009	6922578	.	lincRNA.15347	Z	2137302	7811885	Residual feed intake QTL	64576	CELF4	KIAA1328
10	19597120	19599441	.	lincRNA.2713	10	19081523	20251124	Residual feed intake QTL	64558	TLE3	ensembl
3	93853429	93861649	-	lincRNA.10626	3	91364648	96634666	Feed intake QTL	64557	MYT1L	EIPR1
5	44882982	44884641	+	lincRNA.12933	5	44797881	45793397	Feed intake QTL	64538	LGMN	GOLGA5
5	45633906	45634730	.	lincRNA.12947	5	44797881	45793397	Feed intake QTL	64538	ensembl	ensembl
5	45632479	45633293	.	lincRNA.12949	5	44797881	45793397	Feed intake QTL	64538	ensembl	ensembl
Z	37008440	37008674	.	lincRNA.15862	Z	36808816	53034913	Feed intake QTL	64577	OSTF1	ensembl
Z	39801004	39803585	+	lincRNA.15877	Z	36808816	53034913	Feed intake QTL	64577	RASEF	FRMD3
Z	41836021	41836485	.	lincRNA.15923	Z	36808816	53034913	Feed intake QTL	64577	PTCH1	ensembl
Z	43596996	43597278	.	lincRNA.15937	Z	36808816	53034913	Feed intake QTL	64577	SECISBP2	SEMA4D
Z	47276282	47290692	+	lincRNA.15982	Z	36808816	53034913	Feed intake QTL	64577	MAN2A1	ensembl
Z	47435526	47436630	.	lincRNA.15985	Z	36808816	53034913	Feed intake QTL	64577	ensembl	FER
Z	49872998	49873326	.	lincRNA.15995	Z	36808816	53034913	Feed intake QTL	64577	NUDT12	ensembl
Z	50038697	50039165	.	lincRNA.16006	Z	36808816	53034913	Feed intake QTL	64577	GIN1	PAM
1	168377324	168380347	+	lincRNA.1942	1	168378161	168378201	Feed intake QTL	64852	HTR2A	SUCLA2
1	169421116	169445490	+	lincRNA.1964	1	169423747	169423787	Feed intake QTL	64842	KCNRG	DLEU7
1	169421116	169445424	+	lincRNA.1964	1	169423747	169423787	Feed intake QTL	64842	KCNRG	DLEU7
1	169421117	169464261	+	lincRNA.1964	1	169423747	169423787	Feed intake QTL	64842	KCNRG	DLEU7
1	169421117	169464261	+	lincRNA.1964	1	169458482	169458522	Feed intake QTL	64815	KCNRG	DLEU7
1	169421117	169464261	+	lincRNA.1964	1	169458482	169458522	Feed intake QTL	64927	KCNRG	DLEU7
1	169421117	169434801	+	lincRNA.1964	1	169423747	169423787	Feed intake QTL	64842	KCNRG	DLEU7
1	186194986	186196686	.	lincRNA.2178	1	182315579	189013023	Feed intake QTL	64551	SLC36A4	ensembl
1	186194986	186196686	.	lincRNA.2178	1	183638837	191794428	Feed intake QTL	64552	SLC36A4	ensembl
1	186194986	186196686	.	lincRNA.2178	1	184514912	190545246	Feed intake QTL	64553	SLC36A4	ensembl
1	186194986	186196686	.	lincRNA.2178	1	183181122	189510761	Feed intake QTL	64555	SLC36A4	ensembl
1	186422650	186423467	.	lincRNA.2186	1	182315579	189013023	Feed intake QTL	64551	ensembl	FAT3
1	186422650	186423467	.	lincRNA.2186	1	183638837	191794428	Feed intake QTL	64552	ensembl	FAT3
1	186422650	186423467	.	lincRNA.2186	1	184514912	190545246	Feed intake QTL	64553	ensembl	FAT3
1	186422650	186423467	.	lincRNA.2186	1	183181122	189510761	Feed intake QTL	64555	ensembl	FAT3
1	188331186	188331518	.	lincRNA.2201	1	182315579	189013023	Feed intake QTL	64551	CTSC	RAB38
1	188331186	188331518	.	lincRNA.2201	1	183638837	191794428	Feed intake QTL	64552	CTSC	RAB38
1	188331186	188331518	.	lincRNA.2201	1	184514912	190545246	Feed intake QTL	64553	CTSC	RAB38
1	188331186	188331518	.	lincRNA.2201	1	183181122	189510761	Feed intake QTL	64555	CTSC	RAB38
1	189167401	189168015	.	lincRNA.2215	1	183638837	191794428	Feed intake QTL	64552	RAB30	ensembl
1	189167401	189168015	.	lincRNA.2215	1	184514912	190545246	Feed intake QTL	64553	RAB30	ensembl
1	189167401	189168015	.	lincRNA.2215	1	183181122	189510761	Feed intake QTL	64555	RAB30	ensembl
11	3666362	3666693	.	lincRNA.2895	11	975081	8298366	Feed intake QTL	64559	SLC12A4	SLC6A2
11	6358192	6359681	.	lincRNA.2918	11	975081	8298366	Feed intake QTL	64559	ensembl	NKD1
11	6752337	6753098	.	lincRNA.2920	11	975081	8298366	Feed intake QTL	64559	PAPD5	HEATR3
11	6752337	6753098	.	lincRNA.2920	11	6606881	14385618	Feed intake QTL	64560	PAPD5	HEATR3
11	6361359	6362371	.	lincRNA.2926	11	975081	8298366	Feed intake QTL	64559	ensembl	NKD1
11	10366630	10366922	.	lincRNA.2986	11	6606881	14385618	Feed intake QTL	64560	GPATCH1	EBP
11	11338506	11339787	.	lincRNA.3012	11	6606881	14385618	Feed intake QTL	64560	FAM96B	RRAD
11	11431007	11438784	-	lincRNA.3015	11	6606881	14385618	Feed intake QTL	64560	RRAD	PDP2
11	11439100	11440070	.	lincRNA.3016	11	6606881	14385618	Feed intake QTL	64560	RRAD	PDP2
11	13853731	13875819	-	lincRNA.3034	11	6606881	14385618	Feed intake QTL	64560	CDH8	ADAMTS18
19	2810869	2811478	.	lincRNA.5494	19	1984013	2970344	Feed intake QTL	64540	CLIP2	RFC2
19	6298902	6299353	.	lincRNA.5649	19	3360251	6386932	Feed intake QTL	64567	GOSR1	ABR
19	6298902	6299353	.	lincRNA.5649	19	4156609	6854379	Feed intake QTL	64568	GOSR1	ABR

## Sheet: ilncRNA
Supplementary File S8. Results of QTL analysis. The yellow marked sells indicate lincRNAs that were located in more than one QTL.
Chr	St	End		ilncRNA	Chr	St_QTL	End_QTL	Type	QTL_ID	Parental Gene
3	52259111	52259374	+	ilncRNA.10258	3	51848188	64944087	Residual feed intake QTL	64556	SYTL3
3	57016628	57019276	+	ilncRNA.10326	3	51848188	64944087	Residual feed intake QTL	64556	ENSGALG00000013993
3	62070237	62071728	.	ilncRNA.10385	3	51848188	64944087	Residual feed intake QTL	64556	TBC1D32
10	20077379	20077631	+	ilncRNA.2750	10	19081523	20251124	Residual feed intake QTL	64558	TTLL13P
19	460701	461009	.	ilncRNA.5464	19	19077	1995661	Residual feed intake QTL	64566	TSPOAP1
5	5439703	5440244	.	ilncRNA.12311	5	5000487	6549732	Feed intake QTL	64536	WT1
Z	45959368	45959621	-	ilncRNA.15975	Z	36808816	53034913	Feed intake QTL	64577	DCP2
11	6820549	6820760	.	ilncRNA.2932	11	975081	8298366	Feed intake QTL	64559	ZNF423
11	6820549	6820760	.	ilncRNA.2932	11	6606881	14385618	Feed intake QTL	64560	ZNF423
11	7941753	7942854	.	ilncRNA.2964	11	975081	8298366	Feed intake QTL	64559	MYLK3
11	7941753	7942854	.	ilncRNA.2964	11	6606881	14385618	Feed intake QTL	64560	MYLK3
11	10223298	10225507	.	ilncRNA.2997	11	6606881	14385618	Feed intake QTL	64560	GPATCH1
19	460701	461009	.	ilncRNA.5464	19	19077	1225366	Feed intake QTL	64564	TSPOAP1
19	5389067	5389520	.	ilncRNA.5598	19	3360251	6386932	Feed intake QTL	64567	WDR81
19	5389067	5389520	.	ilncRNA.5598	19	4156609	6854379	Feed intake QTL	64568	WDR81
